# Supplementary material for: Critical evaluation of linear regression models for cell-subtype specific methylation signal from mixed blood cell DNA
Source: PLoS One. 2018 Dec 20;13(12):e0208915. doi: 10.1371/journal.pone.0208915 (PMC6301777; doi:10.1371/journal.pone.0208915)
Supplement: S4 File — (XLSX) [file pone.0208915.s004.xlsx]

## Sheet: lists_to_table
CD19B	CD4T	CD8T	Eosinophil	Lymphocyte-I	Lymphocyte-II	Monocyte	Myeloid-I	Myeloid-II	Neutrophil	Natural Killer	PanT
A1BG	AAK1	AATF	A2ML1	A1BG	A1BG	A4GNT	A1BG	A2BP1	AACS	AAK1	AAK1
A2LD1	ABCA2	ABCA3	AACS	A1CF	A1CF	AACSL	A1CF	A2ML1	AADACL3	ABCA4	ABCA2
A2M	ABCC1	ABCB4	AAK1	A2BP1	A2BP1	ABCA1	A2BP1	A4GNT	ABCA2	ABCB9	ABCC1
A4GALT	ABCG4	ABCF1	AARS	A2M	A2LD1	ABCA6	A2M	AAA1	ABCA3	ABCG5	ABCG4
AADAT	ABHD14A	ABCG4	AARSD1	A2ML1	A2M	ABCB9	A2ML1	AACS	ABCC1	ABCG8	ABHD14A
AAK1	ABHD14B	ABHD2	AASDHPPT	A4GALT	A2ML1	ABCC3	A4GALT	AACSL	ABCC2	ABHD15	ABHD14B
AANAT	ABHD15	ABLIM1	ABCA1	A4GNT	A4GALT	ABCD1	A4GNT	AADAC	ABCD4	ABHD5	ABHD15
AARS2	ABHD4	ABLIM2	ABCA2	AAA1	A4GNT	ABHD15	AAA1	AADACL2	ABCG1	ABI3	ABHD4
AARSD1	ABL1	ABR	ABCA4	AACS	AACS	ABHD6	AACS	AADACL3	ABHD3	ABLIM1	ABL1
AATK	ABLIM1	ACCN2	ABCB1	AACSL	AACSL	ABR	AACSL	AADACL4	ACACA	ABLIM2	ABLIM1
ABAT	ABTB1	ACOT2	ABCB10	AADAC	AADAC	ACAD11	AADAC	AAGAB	ACAD11	ACAA2	ABTB1
ABCA1	ABTB2	ACRC	ABCB4	AADACL2	AADACL2	ACOX2	AADACL2	AAK1	ACAD8	ACAD11	ABTB2
ABCA12	ACAP3	ACSF3	ABCB9	AADACL3	AADACL3	ACOX3	AADACL3	AANAT	ACN9	ACAP3	ACAP3
ABCA17P	ACER3	ACSM3	ABCC1	AADACL4	AADAT	ACOXL	AADACL4	AARS2	ACSL1	ACBD5	ACER3
ABCA2	ACOXL	ACTN1	ABCC13	AADAT	AAGAB	ACSF3	AADAT	AARSD1	ACTRT2	ACOT7	ACOXL
ABCA3	ACP5	ACVR2B	ABCC2	AAGAB	AAK1	ACSL6	AAGAB	AASDHPPT	ADAM19	ACR	ACP5
ABCA4	ACSF3	ADAM15	ABCC4	AAK1	AANAT	ACTN1	AAK1	AATF	ADAM30	ACSBG1	ACSF3
ABCA7	ACSL6	ADAM28	ABCC8	AANAT	AARS	ACVR1	AANAT	AATK	ADAMTS4	ACSF3	ACSL6
ABCA9	ADAM23	ADAM8	ABCD1	AARS	AARS2	ACVR1B	AARS	ABAT	ADAR	ACTN4	ADAM23
ABCB4	ADAR	ADAMTS17	ABCF1	AARS2	AARSD1	ACVRL1	AARS2	ABCA13	ADCY10	ACVR1	ADAR
ABCC1	ADD3	ADAP1	ABCF3	AARSD1	AASDHPPT	ADAM10	AARSD1	ABCA2	ADCY3	ADAM7	ADD3
ABCC4	ADM2	ADAP2	ABCG5	AASDHPPT	AASS	ADAM12	AASDHPPT	ABCA3	ADD1	ADAM8	ADM2
ABCD2	ADORA2A	ADC	ABCG8	AASS	AATF	ADAMTS14	AASS	ABCA4	ADPGK	ADAMTS10	ADORA2A
ABCE1	AFAP1	ADCY6	ABHD1	AATF	AATK	ADAMTS4	AATF	ABCA8	ADPRHL2	ADAMTS17	AFAP1
ABCG1	AFG3L1	ADORA2A	ABHD12B	AATK	ABAT	ADAMTS8	AATK	ABCB1	ADRBK1	ADAP1	AFG3L1
ABHD12	AGAP3	AFAP1L2	ABHD13	ABAT	ABCA1	ADAP1	ABAT	ABCB10	ADRM1	ADARB2	AGAP3
ABHD2	AGFG1	AFF1	ABHD14A	ABCA1	ABCA10	ADAR	ABCA1	ABCB6	AFAP1	ADC	AGFG1
ABI1	AGMAT	AFG3L2	ABHD14B	ABCA10	ABCA12	ADCY9	ABCA10	ABCB8	AFF3	ADCK4	AGMAT
ABL2	AGPHD1	AGAP3	ABHD2	ABCA12	ABCA13	ADHFE1	ABCA12	ABCB9	AGBL2	ADCY1	AGPHD1
ABLIM1	AGRN	AGBL3	ABHD5	ABCA13	ABCA17P	ADORA2A	ABCA13	ABCC1	AGL	ADCY7	AGRN
ABLIM2	AHCYL1	AHRR	ABHD8	ABCA17P	ABCA2	AFAP1	ABCA17P	ABCC11	AGPAT2	ADCY9	AHCYL1
ABP1	AHCYL2	AIRE	ABL2	ABCA2	ABCA3	AFF3	ABCA2	ABCC13	AGPAT4	ADHFE1	AHCYL2
ABR	AHI1	AK1	ABLIM1	ABCA3	ABCA4	AGT	ABCA3	ABCC2	AGTPBP1	ADRB2	AHI1
ABT1	AHRR	AK5	ABO	ABCA4	ABCA5	AK5	ABCA4	ABCC4	AGTR1	AFAP1L2	AHRR
ABTB2	AIFM2	AKAP5	ABP1	ABCA5	ABCA7	AKAP12	ABCA5	ABCC5	AHCY	AFF2	AIFM2
ACADL	AIM1	AKAP6	ABR	ABCA6	ABCA8	AKAP13	ABCA6	ABCC8	AK5	AFF3	AIM1
ACADS	AKAP11	AKR7A2	ABTB2	ABCA7	ABCA9	AKAP8	ABCA7	ABCD1	ALDH1A3	AGAP1	AKAP11
ACADVL	AKAP13	AKTIP	ACACA	ABCA8	ABCB1	AKNAD1	ABCA8	ABCE1	ALDH4A1	AGK	AKAP13
ACAN	AKNAD1	ALDH18A1	ACACB	ABCA9	ABCB10	ALDOA	ABCA9	ABCF1	ALK	AGTPBP1	AKNAD1
ACAP1	ALDH3A1	ALDH4A1	ACAD10	ABCB1	ABCB11	ALG9	ABCB1	ABCF2	ALOX5	AGXT2	ALDH3A1
ACAP2	ALDH3B1	ALDOC	ACAD11	ABCB10	ABCB4	ALK	ABCB10	ABCF3	ALPK3	AHDC1	ALDH3B1
ACAP3	ALDOA	ALPL	ACAD8	ABCB11	ABCB6	AMICA1	ABCB11	ABCG1	ALX3	AHRR	ALDOA
ACCN1	ALOX5AP	ANKH	ACADS	ABCB6	ABCB7	ANG	ABCB6	ABCG2	AMACR	AIG1	ALOX5AP
ACCN4	ALPK2	ANKRD11	ACADVL	ABCB7	ABCB8	ANGPT4	ABCB7	ABCG5	AMBRA1	AIM1	ALPK2
ACER2	AMPD2	ANKRD58	ACAP2	ABCB8	ABCB9	ANK1	ABCB8	ABCG8	AMIGO1	AKAP10	AMPD2
ACHE	ANK1	ANP32A	ACAP3	ABCB9	ABCC1	ANKRD23	ABCB9	ABHD1	AMOTL1	AKNA	ANK1
ACIN1	ANKFY1	ANXA4	ACAT1	ABCC1	ABCC10	ANKRD28	ABCC1	ABHD10	AMPD3	ALDH3B1	ANKFY1
ACO1	ANKH	APLP1	ACAT2	ABCC11	ABCC11	ANKRD33B	ABCC11	ABHD11	ANGEL2	ALPI	ANKH
ACOT11	ANKRD11	APOL3	ACCN1	ABCC12	ABCC12	ANKRD44	ABCC12	ABHD12B	ANKAR	ALPK1	ANKRD11
ACOT7	ANKRD34A	ARHGEF12	ACD	ABCC13	ABCC2	ANKRD55	ABCC13	ABHD13	ANKFY1	AMICA1	ANKRD34A
ACOX2	ANKRD55	ARHGEF4	ACIN1	ABCC2	ABCC3	ANKS1B	ABCC2	ABHD14A	ANKIB1	AMOTL2	ANKRD55
ACOX3	ANXA5	ARID3C	ACO1	ABCC3	ABCC4	ANO6	ABCC3	ABHD14B	ANKLE2	AMPD3	ANXA5
ACOXL	ANXA6	ARL2BP	ACOT11	ABCC4	ABCC5	ANTXR1	ABCC4	ABHD2	ANKMY1	AMPH	ANXA6
ACP1	AOAH	ARL9	ACOT7	ABCC5	ABCC6	ANXA11	ABCC5	ABHD5	ANKRD11	ANK2	AOAH
ACR	APBA2	ARNTL	ACOT8	ABCC6	ABCC8	ANXA2	ABCC6	ABHD8	ANKRD12	ANKRD11	APBA2
ACRBP	APBB1	ASAH1	ACOX1	ABCC8	ABCC9	AP3B1	ABCC8	ABI3	ANKRD32	ANKRD13B	APBB1
ACSBG1	APLP2	ASB1	ACOXL	ABCC9	ABCD1	AP3S2	ABCC9	ABI3BP	ANKRD33B	ANKRD23	APLP2
ACSBG2	APOL1	ATF3	ACP5	ABCD1	ABCD2	APBA2	ABCD1	ABL1	ANKS1A	ANKRD28	APOL1
ACSF3	APOLD1	ATHL1	ACSF2	ABCD2	ABCF1	APBB1IP	ABCD2	ABLIM1	ANKS3	ANKRD44	APOLD1
ACSL1	ARFGAP2	ATN1	ACSF3	ABCD4	ABCF2	APITD1	ABCD4	ABLIM2	ANO2	ANKRD6	ARFGAP2
ACSL6	ARHGAP25	ATOX1	ACSL1	ABCF1	ABCF3	APOBEC3A	ABCF1	ABLIM3	ANO7	ANO7	ARHGAP25
ACSS3	ARHGAP26	ATP11A	ACSL4	ABCF2	ABCG1	ARAP1	ABCF2	ABO	ANP32A	ANP32A	ARHGAP26
ACTA1	ARHGEF1	ATP1A1	ACSL5	ABCF3	ABCG2	ARC	ABCF3	ABP1	ANTXR1	ANXA4	ARHGEF1
ACTC1	ARHGEF18	ATP8A2	ACSM1	ABCG1	ABCG4	ARFGEF1	ABCG1	ABR	ANXA6	ANXA9	ARHGEF18
ACTG2	ARHGEF3	ATPBD4	ACSM3	ABCG2	ABCG5	ARHGAP22	ABCG2	ABTB1	AP2A2	AOAH	ARHGEF3
ACTL6B	ARID1B	ATPGD1	ACSS1	ABCG4	ABCG8	ARHGAP26	ABCG4	ABTB2	AP2M1	AP1S3	ARID1B
ACTL9	ARID5B	ATXN7L1	ACSS2	ABCG5	ABHD1	ARHGAP9	ABCG5	ACACA	AP3D1	AP2A2	ARID5B
ACTN1	ARMC2	AUTS2	ACTN1	ABCG8	ABHD10	ARHGDIB	ABCG8	ACACB	AP3M2	AP3D1	ARMC2
ACTR8	ARMC5	AVPR1B	ACTR3C	ABHD1	ABHD12B	ARHGEF10L	ABHD1	ACAD10	AP3S1	AP4M1	ARMC5
ACVR2B	ARPC2	AXIN2	ACVR1B	ABHD10	ABHD14A	ARHGEF3	ABHD10	ACAD11	AP4S1	AP4S1	ARPC2
ACVRL1	ARPP-21	B3GALTL	ACVR2B	ABHD11	ABHD14B	ARHGEF7	ABHD11	ACAD8	APC	APBA1	ARPP-21
ACYP2	ARRB1	B3GNT7	ACVRL1	ABHD12	ABHD15	ARID3B	ABHD12	ACADM	APEX1	APBA2	ARRB1
ADAM11	ARSB	B4GALT4	ADA	ABHD12B	ABHD2	ARL15	ABHD12B	ACADS	APLP1	APEX2	ARSB
ADAM15	ASB1	BAD	ADAM19	ABHD13	ABHD3	ARMC2	ABHD13	ACADVL	APOBEC4	APLP2	ASB1
ADAM17	ASB2	BAT1	ADAM8	ABHD14A	ABHD4	ARNT2	ABHD14A	ACAP2	APP	APOBEC3H	ASB2
ADAM19	ASCC1	BBC3	ADAMTS14	ABHD14B	ABHD5	ARPC4	ABHD14B	ACAT1	ARFIP1	APOC4	ASCC1
ADAM29	ASPSCR1	BBS4	ADAR	ABHD15	ABHD6	ARRB1	ABHD15	ACAT2	ARG1	APOM	ASPSCR1
ADAM33	ATG10	BBX	ADARB1	ABHD2	ABHD8	ARSB	ABHD2	ACBD6	ARHGAP15	ARAP1	ATG10
ADAMDEC1	ATG7	BCAN	ADCK5	ABHD3	ABI1	ARSD	ABHD3	ACCN1	ARHGAP24	ARAP2	ATG7
ADAMTS1	ATG9B	BCAR3	ADCY3	ABHD4	ABI2	ARSG	ABHD4	ACCN3	ARHGAP26	ARF1	ATG9B
ADAMTS10	ATN1	BCL11A	ADCY4	ABHD5	ABI3	ART3	ABHD5	ACCN4	ARHGEF10	ARHGAP10	ATN1
ADAMTS13	ATP10D	BCL2L10	ADD1	ABHD6	ABI3BP	ASAP1	ABHD6	ACCSL	ARID1A	ARHGAP12	ATP10D
ADAMTS14	ATP11A	BCL9	ADD3	ABHD8	ABL1	ASAP2	ABHD8	ACD	ARL2	ARHGAP25	ATP11A
ADAMTS15	ATP11C	BCOR	ADIPOR1	ABI2	ABL2	ASGR1	ABI2	ACER3	ARL8B	ARHGAP26	ATP11C
ADAMTS16	ATP1B1	BCYRN1	ADIPOR2	ABI3	ABLIM1	ASGR2	ABI3	ACIN1	ARMC2	ARHGEF10	ATP1B1
ADAMTS17	ATP5D	BDNF	ADK	ABI3BP	ABLIM2	ASH1L	ABI3BP	ACLY	ARRB2	ARHGEF10L	ATP5D
ADAMTS2	ATP5L	BEND4	ADORA2B	ABL1	ABLIM3	ASPH	ABL1	ACN9	ARSE	ARHGEF12	ATP5L
ADAMTS7	ATP6V0E2	BFSP2	ADORA3	ABL2	ABP1	ATF5	ABL2	ACO1	ASAP2	ARHGEF19	ATP6V0E2
ADAMTS8	ATP6V1H	BHLHE41	ADRBK1	ABLIM1	ABR	ATG7	ABLIM1	ACOT11	ASB1	ARHGEF3	ATP6V1H
ADAMTS9	ATPAF1	BID	ADRBK2	ABLIM2	ABRA	ATP10A	ABLIM2	ACOT12	ASB14	ARHGEF6	ATPAF1
ADAMTSL4	ATXN1	BIK	ADSS	ABLIM3	ABT1	ATP11A	ABLIM3	ACOT7	ASB2	ARHGEF9	ATXN1
ADAMTSL5	ATXN7L1	BMF	AEN	ABO	ABTB1	ATP1B1	ABO	ACOT8	ASB6	ARID1B	ATXN7L1
ADAP1	AUTS2	BMI1	AFAP1	ABP1	ABTB2	ATP5H	ABP1	ACOX1	ASB7	ARID3B	AUTS2
ADAR	AVP	BOP1	AFF1	ABR	ACAA1	ATP6V0D2	ABR	ACOX3	ASPRV1	ARID5A	AVP
ADARB2	AXIN2	BPI	AFF2	ABRA	ACAA2	ATP6V0E1	ABRA	ACOXL	ATF3	ARID5B	AXIN2
ADAT3	B3GALT4	BRD1	AGA	ABTB1	ACACA	ATP6V1B2	ABTB1	ACP5	ATG7	ARL6IP5	B3GALT4
ADC	B3GNT6	BRUNOL5	AGAP1	ABTB2	ACACB	ATP8B4	ABTB2	ACPL2	ATN1	ARMC2	B3GNT6
ADCK2	B4GALNT3	BTBD18	AGAP3	ACACA	ACAD10	ATRIP	ACACA	ACPP	ATOH7	ARNT2	B4GALNT3
ADCY3	B4GALNT4	BTG4	AGAP7	ACACB	ACAD11	ATXN7	ACACB	ACRBP	ATP6AP2	ARPC1B	B4GALNT4
ADCY5	B4GALT1	C10orf26	AGER	ACAD10	ACAD8	ATXN7L1	ACAD10	ACSBG1	ATP8B4	ASPH	B4GALT1
ADCY9	BAG3	C11orf84	AGGF1	ACAD11	ACADS	AUH	ACAD11	ACSBG2	ATXN7L1	ATG4D	BAG3
ADCYAP1	BAHD1	C11orf88	AGL	ACAD8	ACADSB	AVL9	ACAD8	ACSF2	AXIN1	ATG7	BAHD1
ADCYAP1R1	BAI2	C11orf92	AGPAT1	ACADL	ACADVL	AVPI1	ACADL	ACSF3	AZU1	ATP10A	BAI2
ADD3	BAK1	C11orf93	AGPAT3	ACADM	ACAP1	AVPR2	ACADM	ACSL1	B3GAT1	ATP11A	BAK1
ADH6	BANK1	C12orf35	AGPAT4	ACADS	ACAP2	B3GNT5	ACADS	ACSL3	B3GNT5	ATP2A1	BANK1
ADHFE1	BARD1	C14orf105	AGPAT6	ACADSB	ACAP3	BACH2	ACADSB	ACSL4	B3GNTL1	ATP2B2	BARD1
ADIG	BAT2L1	C14orf182	AGPS	ACADVL	ACAT2	BAIAP2	ACADVL	ACSL5	B4GALT2	ATP4B	BARX2
ADNP	BATF3	C15orf17	AGR2	ACAN	ACBD3	BAT3	ACAN	ACSL6	B4GALT5	ATP5A1	BAT2L1
ADORA1	BBC3	C15orf38	AGTPBP1	ACAP1	ACBD4	BAT4	ACAP1	ACSM1	BACE1	ATP8B2	BATF3
ADORA2A	BCAR3	C15orf44	AGXT	ACAP2	ACBD5	BCAR3	ACAP2	ACSM3	BAHCC1	ATP9A	BBC3
ADORA3	BCAT1	C16orf48	AHCYL2	ACAP3	ACBD7	BCCIP	ACAP3	ACSM5	BAIAP2	ATPGD1	BCAR3
ADPGK	BCL11B	C16orf72	AHDC1	ACAT1	ACCN1	BCKDHB	ACAT1	ACSS1	BAT2	ATR	BCAT1
ADPRHL1	BCL6	C16orf86	AHI1	ACAT2	ACCN2	BCL11A	ACAT2	ACSS2	BAZ1B	ATXN1L	BCL11B
ADRA1D	BCL7A	C17orf108	AHNAK	ACBD3	ACCN3	BCL2	ACBD3	ACTA2	BBS9	ATXN2	BCL6
ADRA2C	BCOR	C17orf96	AIF1L	ACBD4	ACCN4	BCL2L10	ACBD4	ACTG1	BCAR3	AVPR2	BCL7A
ADRBK1	BCR	C17orf97	AIFM1	ACBD5	ACCS	BCL2L14	ACBD5	ACTL6B	BCL10	AXIN1	BCOR
AEBP2	BCYRN1	C18orf18	AJAP1	ACBD6	ACCSL	BCL6	ACBD6	ACTL8	BCL11A	B3GAT1	BCR
AES	BEST4	C18orf21	AK2	ACBD7	ACD	BCL7C	ACBD7	ACTN1	BCL2L15	B3GNT2	BCYRN1
AFAP1	BGLAP	C19orf59	AK3L1	ACCN1	ACE	BCOR	ACCN1	ACTN2	BCORL1	B3GNT7	BEST4
AFAP1L1	BIN2	C1orf104	AKAP1	ACCN2	ACE2	BCYRN1	ACCN2	ACTN4	BDH1	B3GNTL1	BGLAP
AFAP1L2	BIN3	C1orf106	AKAP14	ACCN3	ACER2	BEAN	ACCN3	ACTR1A	BLCAP	BAALC	BIN2
AFF1	BIRC2	C1orf162	AKAP2	ACCN4	ACER3	BGLAP	ACCN4	ACTR1B	BMP1	BAG3	BIN3
AFF3	BLCAP	C1orf204	AKIRIN1	ACCN5	ACHE	BIK	ACCN5	ACTR3	BMX	BAHCC1	BIRC2
AFMID	BMI1	C1orf21	AKNA	ACCS	ACIN1	BIRC6	ACCS	ACTR3C	BRD1	BAIAP2	BLCAP
AGAP1	BMP1	C1orf210	AKR1B1	ACCSL	ACLY	BIVM	ACCSL	ACTR5	BRD3	BAIAP2L1	BMI1
AGBL4	BRCA2	C1orf96	AKR1C1	ACD	ACMSD	BLK	ACD	ACTRT2	BRF1	BANP	BMP1
AGPAT1	BST2	C1QTNF1	AKR1D1	ACE	ACN9	BMF	ACE	ACVR1	BTBD12	BAT2L1	BRCA2
AGPAT2	BTBD11	C21orf33	AKR1E2	ACE2	ACO1	BMPR1A	ACE2	ACVR1B	BTRC	BAZ2A	BST2
AGPAT3	BTBD19	C2CD2L	AKT1	ACER2	ACOT11	BRAF	ACER2	ACVR1C	C10orf105	BCAN	BTBD11
AGPAT4	BTBD3	C2orf18	AKT1S1	ACER3	ACOT12	BRE	ACER3	ACVR2B	C10orf11	BCAP29	BTBD19
AGPAT5	BTBD7	C2orf29	AKT3	ACHE	ACOT2	BSN	ACHE	ACVRL1	C10orf128	BCAR1	BTBD3
AGPS	BTBD9	C2orf40	ALAS1	ACIN1	ACOT6	BTBD11	ACIN1	ADA	C10orf26	BCAS1	BTBD7
AGRN	BTG3	C2orf68	ALAS2	ACLY	ACOT7	BTBD12	ACLY	ADAD2	C10orf95	BCAS3	BTBD9
AGRP	BTK	C3orf21	ALB	ACN9	ACOT8	BTBD7	ACN9	ADAM11	C11orf16	BCAS4	BTG3
AGXT2L1	C10orf105	C3orf39	ALCAM	ACO1	ACOX1	BTN2A2	ACO1	ADAM12	C11orf30	BCL11B	BTK
AHNAK2	C10orf118	C4orf31	ALDH1A1	ACOT11	ACOX2	BZRAP1	ACOT11	ADAM15	C11orf41	BCL2L11	C10orf105
AHR	C10orf129	C5orf4	ALDH2	ACOT12	ACOX3	C10orf11	ACOT12	ADAM19	C11orf42	BCL6B	C10orf118
AHRR	C10orf28	C6orf106	ALDH3A1	ACOT7	ACOXL	C10orf79	ACOT7	ADAM30	C12orf59	BCL7A	C10orf129
AIFM3	C10orf55	C6orf145	ALDH3B1	ACOT8	ACP5	C11orf24	ACOT8	ADAM32	C12orf60	BCOR	C10orf28
AIM1L	C10orf91	C6orf186	ALDH3B2	ACOX1	ACPL2	C11orf45	ACOX1	ADAM33	C12orf69	BEND7	C10orf55
AIRE	C10orf99	C6orf62	ALDH6A1	ACOX2	ACPP	C11orf75	ACOX2	ADAM8	C12orf71	BGN	C10orf91
AJAP1	C11orf21	C7orf50	ALDH7A1	ACOX3	ACR	C12orf67	ACOX3	ADAMTS1	C13orf30	BHLHE40	C10orf99
AK1	C11orf35	C8orf58	ALDOA	ACOXL	ACRBP	C14orf147	ACOXL	ADAMTS12	C14orf70	BICD1	C11orf21
AK5	C11orf45	C8orf75	ALG9	ACP1	ACRC	C14orf166B	ACP1	ADAMTS13	C16orf38	BIN3	C11orf35
AKAP12	C11orf49	C9orf135	ALOX12B	ACP2	ACSBG1	C14orf43	ACP2	ADAMTS14	C16orf70	BLCAP	C11orf45
AKAP13	C12orf32	C9orf167	ALOX15	ACP5	ACSBG2	C14orf72	ACP5	ADAMTS17	C16orf80	BLM	C11orf49
AKAP2	C12orf57	C9orf47	ALOX5AP	ACP6	ACSF2	C15orf33	ACP6	ADAMTS18	C17orf51	BMP3	C12orf32
AKAP7	C13orf15	CA6	ALPK2	ACPL2	ACSF3	C16orf45	ACPL2	ADAMTS2	C17orf79	BMP6	C12orf57
AKAP9	C13orf23	CABYR	ALS2	ACPP	ACSL1	C17orf55	ACPP	ADAMTS20	C17orf85	BOC	C13orf15
AKR1B1	C14orf102	CACNA1D	ALS2CR4	ACR	ACSL3	C17orf64	ACR	ADAMTS4	C17orf90	BOK	C13orf23
AKR1D1	C14orf153	CACNA1S	AMACR	ACRBP	ACSL5	C18orf1	ACRBP	ADAMTS6	C1orf106	BPESC1	C14orf102
AKT1	C14orf159	CACNA2D3	AMBRA1	ACSBG1	ACSL6	C19orf10	ACSBG1	ADAMTS7	C1orf109	BPGM	C14orf153
AKT3	C14orf169	CALN1	AMD1	ACSBG2	ACSM1	C19orf23	ACSBG2	ADAMTS8	C1orf125	BRD1	C14orf159
ALDH2	C14orf4	CAMKK1	AMDHD1	ACSF2	ACSM3	C19orf34	ACSF2	ADAMTS9	C1orf161	BRD2	C14orf169
ALDH3B1	C14orf64	CAMKV	AMDHD2	ACSF3	ACSM5	C19orf54	ACSF3	ADAMTSL4	C1orf216	BRD3	C14orf4
ALDH3B2	C14orf93	CAPN2	AMH	ACSL1	ACSS1	C19orf61	ACSL1	ADAP1	C1orf229	BRDT	C14orf64
ALDH5A1	C16orf52	CASP10	AMICA1	ACSL3	ACSS2	C1orf100	ACSL3	ADAR	C1orf65	BRE	C14orf93
ALDOC	C16orf61	CASZ1	AMIGO3	ACSL4	ACSS3	C1orf127	ACSL4	ADARB1	C1orf84	BRS3	C16orf52
ALK	C16orf67	CBR3	AMMECR1	ACSL5	ACTA1	C1orf144	ACSL5	ADARB2	C20orf196	BSCL2	C16orf61
ALKBH7	C16orf7	CCDC104	AMPD2	ACSL6	ACTA2	C1orf228	ACSL6	ADAT1	C20orf26	BSN	C16orf67
ALLC	C17orf108	CCDC113	AMPD3	ACSM1	ACTB	C1orf54	ACSM1	ADAT3	C21orf59	BTBD11	C16orf7
ALOX5	C17orf53	CCDC136	AMZ2	ACSM3	ACTG1	C1orf9	ACSM3	ADCK2	C2orf65	BTBD12	C17orf108
ALOX5AP	C17orf90	CCDC146	ANAPC10	ACSM4	ACTG2	C1QA	ACSM4	ADCK4	C3orf21	BTBD19	C17orf53
ALOXE3	C18orf1	CCDC42	ANAPC13	ACSM5	ACTL7B	C1QB	ACSM5	ADCK5	C3orf33	BTD	C17orf90
ALPK1	C18orf45	CCDC50	ANGPT2	ACSS1	ACTL8	C1QTNF4	ACSS1	ADCY10	C4orf23	BTG3	C18orf1
ALPL	C19orf35	CCDC57	ANGPTL1	ACSS2	ACTN1	C1QTNF7	ACSS2	ADCY3	C4orf46	BTLA	C18orf45
ALPP	C1orf107	CCDC61	ANGPTL6	ACSS3	ACTN2	C2	ACSS3	ADCY4	C5orf13	C10orf105	C19orf35
ALS2CL	C1orf127	CCDC78	ANGPTL7	ACTA1	ACTN3	C20orf27	ACTA1	ADCY5	C5orf27	C10orf11	C1orf107
ALS2CR12	C1orf174	CCND1	ANKH	ACTA2	ACTN4	C22orf9	ACTA2	ADCY6	C5orf32	C10orf140	C1orf127
ALX4	C1orf180	CCPG1	ANKRD10	ACTB	ACTR10	C2CD2L	ACTB	ADCY7	C5orf33	C10orf54	C1orf174
AMBRA1	C1orf187	CCR9	ANKRD11	ACTC1	ACTR1A	C2orf39	ACTC1	ADCY9	C5orf43	C10orf72	C1orf180
AMFR	C1orf21	CCT4	ANKRD13A	ACTG1	ACTR1B	C2orf58	ACTG1	ADCYAP1	C6orf10	C10orf93	C1orf187
AMH	C1orf229	CD164L2	ANKRD22	ACTG2	ACTR3	C2orf62	ACTG2	ADCYAP1R1	C6orf122	C10orf96	C1orf21
AMMECR1	C1orf230	CD247	ANKRD24	ACTL6B	ACTR3B	C2orf89	ACTL6B	ADD1	C6orf134	C11orf41	C1orf229
AMN	C1orf26	CD248	ANKRD27	ACTL7B	ACTR3C	C3	ACTL7B	ADD3	C6orf136	C11orf61	C1orf230
AMOTL2	C1orf55	CD38	ANKRD28	ACTL8	ACTR8	C3orf21	ACTL8	ADH4	C6orf153	C11orf63	C1orf26
AMPD2	C1orf91	CD4	ANKRD33B	ACTN1	ACTRT2	C3orf23	ACTL9	ADHFE1	C6orf208	C11orf66	C1orf55
AMPD3	C1orf96	CD40	ANKRD6	ACTN2	ACVR1	C3orf26	ACTN1	ADIPOQ	C7orf50	C11orf75	C1orf91
AMPH	C1QL4	CD44	ANKRD9	ACTN3	ACVR1B	C3orf65	ACTN2	ADIPOR1	C8orf37	C12orf75	C1orf96
ANAPC10	C1QTNF2	CD8A	ANKS1B	ACTN4	ACVR1C	C3orf74	ACTN3	ADIPOR2	C8orf73	C13orf18	C1QL4
ANAPC7	C20orf106	CD8B	ANO3	ACTR1A	ACVR2A	C4orf50	ACTN4	ADK	C9orf46	C14orf182	C1QTNF2
ANGEL1	C20orf72	CDC42SE2	ANO5	ACTR1B	ACVR2B	C5orf32	ACTR1A	ADNP2	CA8	C14orf38	C20orf106
ANGPT1	C22orf24	CDH23	ANO6	ACTR3	ACVRL1	C6orf10	ACTR1B	ADO	CAB39L	C14orf4	C20orf72
ANGPTL2	C22orf25	CDKN2A	ANP32A	ACTR3B	ACY1	C6orf105	ACTR3	ADORA2A	CABC1	C15orf27	C22orf24
ANGPTL6	C22orf31	CDKN2BAS	ANP32B	ACTR3C	ACYP1	C6orf154	ACTR3B	ADORA2B	CACHD1	C15orf28	C22orf25
ANK1	C22orf9	CDYL	ANTXR2	ACTR5	ACYP2	C6orf47	ACTR3C	ADORA3	CACNA1C	C15orf39	C22orf31
ANK2	C2CD2	CERKL	ANTXRL	ACTR8	ADA	C6orf48	ACTR5	ADPGK	CACNG2	C16orf5	C22orf9
ANK3	C2CD4D	CHD6	ANXA11	ACTRT1	ADAD2	C6orf94	ACTR8	ADPRH	CALD1	C16orf63	C2CD2
ANKFY1	C2orf43	CHD9	ANXA3	ACTRT2	ADAL	C7orf10	ACTRT1	ADPRHL1	CALML4	C19orf10	C2CD4D
ANKLE1	C2orf48	CHFR	ANXA4	ACVR1	ADAM11	C7orf44	ACTRT2	ADPRHL2	CAMKK2	C19orf38	C2orf43
ANKLE2	C2orf67	CHPT1	ANXA6	ACVR1B	ADAM12	C7orf50	ACVR1	ADRA1A	CAMSAP1L1	C19orf42	C2orf48
ANKRD11	C2orf76	CHST11	ANXA9	ACVR1C	ADAM15	C9orf131	ACVR1B	ADRBK1	CAMTA1	C19orf44	C2orf67
ANKRD13A	C2orf89	CIB2	AOX2P	ACVR2A	ADAM19	C9orf135	ACVR1C	ADRBK2	CANT1	C1GALT1	C2orf76
ANKRD16	C3orf17	CILP2	AP1G1	ACVR2B	ADAM23	C9orf139	ACVR2A	ADRM1	CAP2	C1orf111	C2orf89
ANKRD24	C3orf21	CKS1B	AP1M1	ACVRL1	ADAM28	CA5BP	ACVR2B	ADSS	CAPN1	C1orf144	C3orf17
ANKRD27	C3orf52	CLEC11A	AP1M2	ACY1	ADAM29	CAB39	ACVRL1	ADSSL1	CAPN10	C1orf173	C3orf21
ANKRD28	C3orf64	CLEC16A	AP1S2	ACY3	ADAM30	CACHD1	ACY1	AEBP1	CAPN3	C1orf177	C3orf52
ANKRD33B	C4orf49	CLGN	AP2A2	ACYP2	ADAM32	CACNA1C	ACY3	AEBP2	CAPN5	C1orf201	C3orf64
ANKRD34C	C5orf32	CLIP1	AP2M1	ADA	ADAM33	CACNA1D	ACYP2	AEN	CASP10	C1orf21	C4orf49
ANKRD57	C5orf56	CLSTN1	AP3D1	ADAD2	ADAM8	CACNA2D3	ADA	AES	CAST	C1orf212	C5orf32
ANO1	C6orf105	CLSTN2	AP3S1	ADAM11	ADAM9	CACNA2D4	ADAD2	AFAP1	CBFA2T2	C1orf226	C5orf56
ANO10	C6orf129	CMIP	APAF1	ADAM12	ADAMTS1	CACNB1	ADAM11	AFAP1L1	CBS	C1orf227	C6orf105
ANO2	C6orf173	CMTM8	APBB1	ADAM15	ADAMTS10	CACNB2	ADAM12	AFF1	CBX4	C1orf228	C6orf129
ANO6	C6orf217	CNOT3	APC2	ADAM18	ADAMTS12	CALHM3	ADAM15	AFF2	CCDC115	C1orf87	C6orf173
ANO7	C6orf25	CNRIP1	APITD1	ADAM19	ADAMTS13	CAMK2A	ADAM18	AFF3	CCDC137	C1orf89	C6orf217
ANO8	C6orf27	CNTLN	APLP1	ADAM2	ADAMTS14	CAMKK2	ADAM19	AFF4	CCDC30	C1QTNF3	C6orf25
ANP32A	C7orf53	CNTNAP2	APLP2	ADAM22	ADAMTS15	CAPG	ADAM2	AGA	CCDC40	C1QTNF7	C6orf27
ANXA1	C8orf38	COMMD4	APOB48R	ADAM23	ADAMTS16	CAPN2	ADAM22	AGAP1	CCDC69	C20orf195	C7orf53
ANXA4	C8ORFK29	CPA2	APOBEC2	ADAM28	ADAMTS17	CASQ2	ADAM23	AGAP11	CCDC88B	C21orf2	C8orf38
ANXA6	C9orf106	CPAMD8	APOBEC3C	ADAM29	ADAMTS18	CASZ1	ADAM28	AGAP2	CCDC92	C21orf29	C8ORFK29
AOAH	C9orf139	CPM	APOLD1	ADAM30	ADAMTS19	CBARA1	ADAM29	AGAP3	CCNB1IP1	C21orf54	C9orf106
AP1B1	C9orf156	CPNE2	APOOL	ADAM32	ADAMTS2	CBFA2T3	ADAM30	AGAP7	CCNI	C21orf70	C9orf139
AP1G1	C9orf5	CPNE9	APPBP2	ADAM33	ADAMTS4	CBR4	ADAM32	AGBL2	CCNY	C22orf41	C9orf156
AP1S1	C9orf69	CPT1A	APPL1	ADAM5P	ADAMTS6	CCDC108	ADAM33	AGER	CCRN4L	C2orf16	C9orf5
AP2A1	C9orf95	CRABP2	APTX	ADAM8	ADAMTS7	CCDC13	ADAM5P	AGFG2	CD177	C2orf34	C9orf69
AP2A2	CACHD1	CRADD	AQP1	ADAM9	ADAMTS8	CCDC130	ADAM8	AGGF1	CD52	C2orf61	C9orf95
AP3B1	CACNA1C	CRAT	AQP2	ADAMTS1	ADAMTS9	CCDC140	ADAM9	AGL	CDC42	C2orf85	CACHD1
AP3B2	CACNA1I	CRB3	AQR	ADAMTS10	ADAMTSL1	CCDC149	ADAMTS1	AGPAT1	CDC42BPB	C3orf21	CACNA1C
AP3S1	CACNB3	CREB3L2	ARAP2	ADAMTS12	ADAMTSL2	CCDC21	ADAMTS10	AGPAT2	CDCA7L	C3orf25	CACNA1I
APBA2	CALCOCO2	CREB5	ARAP3	ADAMTS13	ADAMTSL4	CCDC23	ADAMTS12	AGPAT3	CDGAP	C3orf34	CACNB3
APCDD1	CALD1	CRIP1	ARF4	ADAMTS14	ADAMTSL5	CCDC57	ADAMTS13	AGPAT4	CDH1	C3orf36	CALCOCO2
APCDD1L	CAMSAP1	CRIPT	ARFGAP1	ADAMTS15	ADAP1	CCDC77	ADAMTS14	AGPAT5	CDH15	C3orf63	CALD1
APLNR	CAMTA1	CRTAM	ARGFXP2	ADAMTS16	ADAP2	CCDC88C	ADAMTS15	AGPAT6	CDH23	C4BPA	CAMSAP1
APOBEC3H	CAPN12	CSMD2	ARGLU1	ADAMTS17	ADAR	CCL21	ADAMTS16	AGPS	CDKAL1	C5orf13	CAMTA1
APOC4	CAPN3	CTNNA1	ARHGAP1	ADAMTS18	ADARB1	CCL22	ADAMTS17	AGR2	CDKN2AIP	C5orf56	CAPN12
APOL3	CAPN7	CTNNA3	ARHGAP10	ADAMTS19	ADARB2	CCL25	ADAMTS18	AGR3	CDO1	C5orf62	CAPN3
APOL5	CARD11	CTSZ	ARHGAP15	ADAMTS2	ADAT2	CCL8	ADAMTS19	AGRN	CDYL	C6orf103	CAPN7
APOM	CARD8	CTTN	ARHGAP17	ADAMTS20	ADAT3	CCNY	ADAMTS2	AGTPBP1	CEACAM3	C6orf106	CARD11
APPL2	CASC1	CUGBP2	ARHGAP18	ADAMTS3	ADC	CCR1	ADAMTS20	AGTR1	CEACAM6	C6orf141	CARD8
AQP5	CASC3	CUL3	ARHGAP19	ADAMTS4	ADCK1	CCR2	ADAMTS3	AGTRAP	CECR5	C6orf27	CASC1
AQP6	CASQ2	CXCR3	ARHGAP26	ADAMTS5	ADCK2	CCRL2	ADAMTS4	AGXT	CENPP	C6orf48	CASC3
ARAP1	CATSPERB	CXorf26	ARHGAP27	ADAMTS6	ADCK4	CD14	ADAMTS5	AHCTF1	CEP350	C6orf64	CASQ2
ARC	CBFA2T3	CXXC5	ARHGDIA	ADAMTS7	ADCY1	CD180	ADAMTS6	AHCY	CFDP1	C7orf20	CATSPERB
ARF1	CBL	CYB561D1	ARHGEF10	ADAMTS8	ADCY10	CD1B	ADAMTS7	AHCYL1	CHCHD3	C7orf26	CBFA2T3
ARF3	CBLL1	CYFIP1	ARHGEF17	ADAMTS9	ADCY2	CD1D	ADAMTS8	AHCYL2	CHCHD5	C7orf50	CBL
ARF5	CBX2	CYFIP2	ARHGEF3	ADAMTSL1	ADCY3	CD244	ADAMTS9	AHDC1	CHD3	C7orf72	CBLL1
ARF6	CBX4	CYSLTR1	ARHGEF4	ADAMTSL2	ADCY4	CD300C	ADAMTSL1	AHI1	CHD5	C8A	CBX2
ARFGEF1	CBX7	D4S234E	ARHGEF6	ADAMTSL3	ADCY5	CD300E	ADAMTSL2	AHNAK	CHI3L1	C8orf56	CBX4
ARHGAP10	CCDC102A	DAB2IP	ARHGEF7	ADAMTSL4	ADCY6	CD300LB	ADAMTSL3	AHNAK2	CHIC2	C8orf75	CBX7
ARHGAP17	CCDC109B	DAGLA	ARID1A	ADAMTSL5	ADCY7	CD36	ADAMTSL4	AHRR	CHIT1	C9orf153	CCDC102A
ARHGAP21	CCDC137	DAPK2	ARID1B	ADAP1	ADCY8	CD3EAP	ADAMTSL5	AHSA1	CHN2	C9orf167	CCDC109B
ARHGAP24	CCDC146	DAXX	ARID2	ADAP2	ADCY9	CD58	ADAP1	AHSA2	CHRM2	C9orf173	CCDC137
ARHGAP25	CCDC33	DBN1	ARID3A	ADAR	ADCYAP1R1	CD68	ADAP2	AHSG	CHST11	C9orf3	CCDC146
ARHGAP26	CCDC42	DCAF5	ARID4B	ADARB1	ADD1	CD84	ADAR	AHSP	CHST12	C9orf78	CCDC33
ARHGAP27	CCDC42B	DCUN1D1	ARID5A	ADARB2	ADD2	CD86	ADARB1	AIF1	CHST15	C9orf84	CCDC42
ARHGAP30	CCDC48	DCXR	ARID5B	ADAT1	ADH1C	CD93	ADARB2	AIFM1	CHST3	CA2	CCDC42B
ARHGAP4	CCDC52	DDAH2	ARL15	ADAT2	ADH4	CDA	ADAT1	AIFM2	CIITA	CA8	CCDC48
ARHGEF1	CCDC57	DENND3	ARL2	ADAT3	ADHFE1	CDC42EP2	ADAT2	AIFM3	CILP2	CABLES1	CCDC52
ARHGEF10	CCDC6	DEPDC5	ARL5A	ADC	ADI1	CDCP1	ADAT3	AIG1	CLASP1	CACNA1C	CCDC57
ARHGEF16	CCDC82	DEXI	ARL6IP4	ADCK4	ADIG	CDH1	ADC	AIM1L	CLDND1	CADM1	CCDC6
ARHGEF17	CCDC88C	DFNA5	ARMC4	ADCK5	ADIPOQ	CDH29	ADCK4	AIM2	CLEC16A	CALHM1	CCDC82
ARHGEF18	CCL14-CCL15	DGKZ	ARMC8	ADCY1	ADIPOR1	CDH5	ADCK5	AJAP1	CLEC2L	CAMK2D	CCDC88C
ARHGEF3	CCL15	DHH	ARMC9	ADCY10	ADIPOR2	CDK17	ADCY1	AK1	CLEC4A	CAMK2G	CCL14-CCL15
ARHGEF4	CCL18	DHX57	ARNT2	ADCY2	ADK	CDK18	ADCY10	AK2	CLEC7A	CAMKK1	CCL15
ARHGEF6	CCL20	DIABLO	ARPC1B	ADCY3	ADNP	CDK20	ADCY2	AK3L1	CLEC9A	CAMKK2	CCL18
ARHGEF7	CCND3	DIP2C	ARPC3	ADCY4	ADO	CDK9	ADCY3	AKAP1	CLIC1	CAMTA1	CCL20
ARID1A	CCNG2	DIRC2	ARPP-21	ADCY5	ADORA1	CDR2	ADCY4	AKAP10	CLIP2	CAPN1	CCND3
ARID1B	CCR4	DKC1	ARPP19	ADCY6	ADORA2A	CDS1	ADCY5	AKAP12	CLPB	CAPN2	CCNG2
ARID2	CCR8	DLEU2	ARRB1	ADCY7	ADORA2B	CEACAM20	ADCY6	AKAP13	CLSTN3	CAPN5	CCR4
ARID3A	CCR9	DLGAP3	ARRDC1	ADCY8	ADORA3	CEACAM6	ADCY7	AKAP2	CMIP	CAPSL	CCR8
ARID3C	CCRL2	DLX3	ARRDC5	ADCY9	ADPGK	CECR4	ADCY8	AKAP8	CMTM7	CAPZA2	CCR9
ARID5B	CD109	DNAH10	ARSB	ADCYAP1	ADPRH	CECR5	ADCY9	AKAP8L	CNDP1	CARD10	CCRL2
ARIH1	CD19	DNAH3	ARSG	ADCYAP1R1	ADPRHL1	CECR6	ADCYAP1	AKIRIN1	COG1	CARS	CD109
ARL10	CD22	DNAJC22	ART4	ADD1	ADPRHL2	CENPA	ADCYAP1R1	AKNA	COG8	CASKIN1	CD19
ARL15	CD226	DNAJC28	ARTN	ADD2	ADRA1A	CES1	ADD1	AKR1A1	COL17A1	CASKIN2	CD22
ARL3	CD244	DNAJC4	ASAH1	ADD3	ADRA1B	CETP	ADD2	AKR1B1	COL23A1	CASP8	CD226
ARL4A	CD27	DNMT1	ASAP1	ADH1B	ADRA1D	CFI	ADD3	AKR1D1	COMT	CASR	CD244
ARL4C	CD28	DNMT3A	ASB1	ADH1C	ADRA2B	CFP	ADH1B	AKR1E2	COX19	CASZ1	CD27
ARL6IP1	CD300A	DNMT3B	ASB2	ADH4	ADRB1	CHI3L2	ADH1C	AKT1	COX4NB	CAV1	CD28
ARMC4	CD300LB	DST	ASB7	ADH7	ADRB3	CHID1	ADH4	AKT1S1	CPA6	CBFA2T2	CD300A
ARMC9	CD38	DTX1	ASB8	ADHFE1	ADRBK1	CHKB	ADH7	AKT3	CPEB2	CBFA2T3	CD300LB
ARMCX4	CD4	DTX3	ASCC1	ADIG	ADRBK2	CHKB-CPT1B	ADHFE1	ALAD	CPEB4	CBR4	CD38
ARNT	CD40LG	DUSP1	ASCC3	ADIPOQ	ADRM1	CHRNG	ADIG	ALAS1	CPM	CCDC12	CD4
ARNTL	CD44	DUSP4	ASPH	ADIPOR1	ADSL	CHST11	ADIPOQ	ALB	CPNE2	CCDC13	CD40LG
ARPC1B	CD47	DUSP6	ASPSCR1	ADIPOR2	ADSSL1	CHST15	ADIPOR1	ALCAM	CPNE6	CCDC42	CD44
ARPP-21	CD58	DUSP8	ASRGL1	ADK	AEBP1	CIRBP	ADIPOR2	ALDH16A1	CPSF3	CCDC50	CD47
ARRB1	CD8A	DUSP9	ASXL2	ADM2	AEBP2	CIT	ADK	ALDH1A1	CPT1A	CCDC57	CD58
ARRB2	CDC14A	DYNC1I2	ATAD3C	ADNP	AEN	CLCN1	ADM2	ALDH1A3	CPVL	CCDC64	CD8A
ARSG	CDC42BPB	DYRK2	ATAD5	ADNP2	AES	CLCN5	ADNP	ALDH1B1	CREM	CCDC85C	CDC14A
ARSJ	CDC42EP1	EBF1	ATF7IP	ADO	AFAP1	CLCN7	ADNP2	ALDH1L1	CRIM1	CCDC88B	CDC42BPB
ART5	CDC42EP3	EEF1D	ATG12	ADORA1	AFAP1L1	CLDN15	ADO	ALDH1L2	CRNKL1	CCDC88C	CDC42EP1
ARTN	CDH17	EFEMP2	ATG16L1	ADORA2A	AFAP1L2	CLDN19	ADORA1	ALDH2	CRY2	CCDC92	CDC42EP3
ASAM	CDH23	EFNA3	ATG2A	ADORA2B	AFF1	CLEC16A	ADORA2A	ALDH3A1	CSF3	CCKBR	CDH17
ASAP1	CDK2	EFR3B	ATG2B	ADORA3	AFF2	CLIC1	ADORA2B	ALDH3A2	CSF3R	CCL1	CDH23
ASAP2	CDK4	EGLN2	ATG3	ADPGK	AFF3	CLRN3	ADORA3	ALDH3B1	CSGALNACT1	CCL16	CDK2
ASB1	CDK6	EIF2C2	ATG4B	ADPRH	AFF4	CLSTN1	ADPGK	ALDH3B2	CSNK1D	CCL4	CDK4
ASB10	CDKN1C	EPAS1	ATG7	ADPRHL1	AFG3L2	CLUL1	ADPRH	ALDH4A1	CSNK1E	CCL5	CDK6
ASB13	CENPF	EPHX2	ATG9A	ADPRHL2	AGA	CMAH	ADPRHL1	ALDH6A1	CSNK2A1	CCND2	CDKN1C
ASB16	CENPT	EPM2AIP1	ATL2	ADRA1A	AGAP1	CMIP	ADPRHL2	ALDH7A1	CSNK2A2	CCNG2	CENPF
ASB2	CEP76	EPN2	ATL3	ADRA1B	AGAP11	CMKLR1	ADRA1A	ALDOA	CTBP1	CCNJL	CENPT
ASCC1	CHCHD6	ERBB2	ATOX1	ADRA1D	AGAP2	CMTM4	ADRA1B	ALG1	CTBP2	CCR1	CEP76
ASCC2	CHD2	ERBB3	ATP10A	ADRA2A	AGAP3	CMTM7	ADRA1D	ALG14	CTDP1	CCR2	CHCHD6
ASCL2	CHD3	ERC2	ATP11A	ADRA2B	AGBL1	CNIH3	ADRA2A	ALG1L2	CTNNBIP1	CCR8	CHD2
ASCL4	CHD7	ERI2	ATP2A2	ADRA2C	AGBL2	CNOT10	ADRA2B	ALG9	CTSD	CCR9	CHD3
ASGR2	CHI3L2	ERMP1	ATP2A3	ADRB1	AGBL4	COIL	ADRA2C	ALK	CTSG	CD160	CHD7
ASH1L	CHMP2A	ERP29	ATP2C1	ADRB3	AGFG2	COL14A1	ADRB1	ALKBH2	CUL2	CD200R1	CHI3L2
ASPHD2	CHMP4B	ESYT2	ATP5A1	ADRBK1	AGGF1	COL23A1	ADRB3	ALKBH3	CUL5	CD247	CHMP2A
ASPN	CHMP7	ETS1	ATP5C1	ADRBK2	AGK	COL7A1	ADRBK1	ALKBH4	CUL9	CD248	CHMP4B
ASPSCR1	CHRNE	ETV6	ATP5F1	ADRM1	AGL	COLQ	ADRBK2	ALKBH5	CUX1	CD300A	CHMP7
ASXL2	CHST11	FA2H	ATP5S	ADSL	AGMAT	COQ6	ADRM1	ALKBH6	CX3CR1	CD4	CHRNE
ATAD3C	CHST12	FAF2	ATP6V0A2	ADSS	AGPAT1	CORO1C	ADSL	ALLC	CXCL17	CD44	CHST11
ATF3	CHSY1	FAM107B	ATP6V0A4	ADSSL1	AGPAT2	CORO2B	ADSS	ALOX12	CXCR1	CD7	CHST12
ATF5	CIAO1	FAM109B	ATP6V0D1	AEBP1	AGPAT3	CORT	ADSSL1	ALOX12B	CXCR2	CD81	CHSY1
ATG16L2	CIT	FAM125B	ATP6V0E1	AEBP2	AGPAT4	COX19	AEBP1	ALOX12P2	CXCR5	CD84	CIAO1
ATG4D	CLC	FAM160B1	ATP6V1C1	AEN	AGPAT5	CPNE5	AEBP2	ALOX15	CYB561D1	CDC14A	CIT
ATP10A	CLCF1	FAM164A	ATP6V1G2	AES	AGPAT6	CPNE9	AEN	ALOX5	CYP19A1	CDC5L	CLC
ATP10B	CLDN1	FAM173A	ATP7B	AFAP1	AGPHD1	CPT1B	AES	ALOX5AP	CYP27B1	CDH13	CLCF1
ATP11A	CLDND2	FAM189A1	ATP8B3	AFAP1L1	AGR2	CPVL	AFAP1	ALPI	CYP27C1	CDH17	CLDN1
ATP12A	CLEC16A	FAM195A	ATPAF2	AFAP1L2	AGRN	CRAMP1L	AFAP1L1	ALPK2	CYTH3	CDH23	CLDND2
ATP1B2	CLEC3B	FAM198A	ATPBD4	AFARP1	AGRP	CRAT	AFAP1L2	ALPK3	CYYR1	CDH29	CLEC16A
ATP2B1	CLIP2	FAM35A	ATXN1	AFF1	AGT	CREBBP	AFARP1	ALPL	DAK	CDK10	CLEC3B
ATP2B2	CLIP4	FAM38A	ATXN2	AFF2	AGTPBP1	CREM	AFF1	ALS2	DAPP1	CDKL5	CLIP2
ATP2B4	CLNK	FAM43A	ATXN7	AFF3	AGTR1	CRISPLD1	AFF2	ALS2CR4	DAXX	CDKN2D	CLIP4
ATP2C2	CLOCK	FAM54B	ATXN7L1	AFF4	AGTRAP	CRY2	AFF3	ALX3	DCAF4L1	CEACAM1	CLNK
ATP4B	CLTC	FAM63A	AUTS2	AFG3L1	AGXT	CSF1R	AFF4	AMACR	DCLK2	CEBPE	CLOCK
ATP5J2	CMIP	FANCE	AWAT2	AFG3L2	AGXT2	CSGALNACT1	AFG3L1	AMBP	DCTN2	CELSR1	CLTC
ATP6V0A1	CNIH3	FBLN2	AXIN1	AGA	AGXT2L1	CSNK1G2	AFG3L2	AMBRA1	DCUN1D2	CENPO	CMIP
ATP6V0D1	CNIH4	FBRS	AZI1	AGAP1	AGXT2L2	CSRNP1	AGA	AMD1	DDAH2	CENPP	CNIH3
ATP6V1C2	CNKSR3	FBXL15	AZIN1	AGAP11	AHCY	CTBP1	AGAP1	AMDHD1	DDX10	CFDP1	CNIH4
ATP6V1E2	CNR2	FBXL18	B3GALNT1	AGAP2	AHCYL1	CTSB	AGAP11	AMDHD2	DDX51	CFLAR	CNKSR3
ATP6V1G2	CNTF	FBXO2	B3GALNT2	AGAP3	AHCYL2	CUBN	AGAP2	AMFR	DEFA10P	CHAT	CNR2
ATP6V1G3	COL19A1	FBXO31	B3GNT1	AGAP7	AHDC1	CUEDC1	AGAP3	AMH	DEFA4	CHCHD6	CNTF
ATP8A2	COL5A1	FBXO32	B3GNT8	AGBL1	AHI1	CUL4A	AGAP7	AMICA1	DEFA6	CHD7	COL19A1
ATP9B	CORO1B	FBXO34	B3GNTL1	AGBL2	AHNAK	CUX1	AGBL1	AMIGO3	DENND1A	CHERP	COL5A1
ATXN1	COX10	FBXO44	B4GALT2	AGBL3	AHNAK2	CUX2	AGBL2	AMMECR1	DENND3	CHID1	CORO1B
ATXN1L	CPNE4	FCGBP	B4GALT3	AGBL4	AHRR	CXCL10	AGBL3	AMMECR1L	DEPDC1B	CHMP1A	COX10
ATXN2	CREB3L1	FES	B4GALT7	AGER	AHSA2	CXCR7	AGBL4	AMN1	DIP2C	CHN2	CPNE4
ATXN7	CREB3L4	FEZ1	B9D2	AGFG1	AHSG	CYB561D1	AGER	AMOTL1	DISC1	CHRNA6	CREB3L1
ATXN7L1	CRTAM	FGF17	BACE2	AGFG2	AHSP	CYBRD1	AGFG1	AMOTL2	DLC1	CHRNB1	CREB3L4
ATXN8OS	CRTC3	FGFBP1	BACH1	AGGF1	AICDA	CYFIP2	AGFG2	AMPD2	DLG2	CHST1	CRTAM
AUP1	CRYBB1	FGFBP2	BAG2	AGK	AIF1	CYP19A1	AGGF1	AMPD3	DNAH10	CHST12	CRTC3
AURKB	CRYGN	FGFRL1	BAG5	AGL	AIF1L	CYP2S1	AGK	AMT	DNAH17	CHST2	CRYBB1
AUTS2	CRYL1	FGL2	BAHCC1	AGMAT	AIFM2	CYTH1	AGL	AMZ1	DNAH3	CIAO1	CRYGN
AVP	CSF3R	FHIT	BAI1	AGPAT1	AIFM3	CYTH3	AGMAT	AMZ2	DNAH5	CIB3	CRYL1
AXIN1	CSGALNACT1	FHL3	BAIAP2	AGPAT2	AIG1	CYTSB	AGPAT1	ANAPC10	DNAJB6	CIDEC	CSF3R
AXL	CSGALNACT2	FIBP	BAIAP2L1	AGPAT3	AIM1	DAAM2	AGPAT2	ANAPC11	DNAJC10	CKMT2	CSGALNACT1
AZI1	CSNK2A2	FJX1	BAMBI	AGPAT4	AIM1L	DAGLB	AGPAT3	ANAPC13	DNAJC17	CLASP1	CSGALNACT2
B3GAT1	CTBP1	FLCN	BANK1	AGPAT5	AIM2	DAXX	AGPAT4	ANAPC4	DNAJC7	CLCN7	CSNK2A2
B3GAT3	CTDSP1	FLI1	BANP	AGPAT6	AIP	DBNL	AGPAT5	ANAPC5	DOC2B	CLDN22	CTBP1
B3GNT3	CTDSP2	FLJ41350	BARD1	AGPAT9	AIRE	DCP1A	AGPAT6	ANGPT1	DOCK1	CLDND2	CTDSP1
B3GNT5	CTDSPL	FLJ41603	BASP1	AGPHD1	AJAP1	DCUN1D2	AGPAT9	ANGPT2	DOCK2	CLEC4F	CTDSP2
B3GNT6	CTHRC1	FLJ43663	BAT1	AGPS	AK1	DCUN1D4	AGPHD1	ANGPT4	DOCK4	CLIP2	CTDSPL
B3GNT7	CTLA4	FLJ45079	BAT2	AGR2	AK2	DDAH2	AGPS	ANGPTL1	DOT1L	CLMN	CTHRC1
B3GNTL1	CTSB	FLYWCH1	BAT3	AGR3	AK3	DDB2	AGR2	ANGPTL2	DRG1	CLN3	CTLA4
B4GALNT2	CTSD	FMNL2	BAT5	AGRN	AK3L1	DDX21	AGR3	ANGPTL5	DRGX	CLN5	CTSB
B4GALNT3	CTSL1	FNBP1	BAZ1B	AGRP	AK5	DEF8	AGRN	ANGPTL6	DSTYK	CLPTM1L	CTSD
B4GALNT4	CUGBP2	FNBP1L	BAZ2B	AGT	AK7	DEFB1	AGRP	ANGPTL7	DTNB	CLRN2	CTSL1
BAALC	CUL1	FNIP2	BBS1	AGTPBP1	AKAP1	DEGS1	AGT	ANK1	DUPD1	CMC1	CUGBP2
BACE1	CUL3	FOXJ1	BBS12	AGTR1	AKAP10	DEGS2	AGTPBP1	ANK2	DUSP13	CMKLR1	CUL1
BACH2	CUL9	FOXK1	BBS7	AGTR2	AKAP11	DENND1B	AGTR1	ANKAR	DYM	CMPK2	CUL3
BAG3	CUX1	FOXN3	BBS9	AGTRAP	AKAP12	DENND3	AGTR2	ANKFN1	DYNC1H1	CMTM7	CUL9
BAHCC1	CUX2	FOXP1	BBX	AGXT	AKAP13	DEPDC6	AGTRAP	ANKFY1	DYSF	CNGA4	CUX1
BAHD1	CWF19L1	FRMD4A	BCAP29	AGXT2	AKAP2	DGKD	AGXT	ANKH	DYSFIP1	CNGB1	CUX2
BAI1	CX3CL1	FRMD6	BCAP31	AGXT2L1	AKAP3	DGKZ	AGXT2	ANKHD1	EBF1	CNIH2	CWF19L1
BAIAP2	CXCL3	FRY	BCAR3	AGXT2L2	AKAP5	DHCR24	AGXT2L1	ANKHD1-EIF4EBP3	EBF3	CNNM2	CX3CL1
BAIAP2L1	CXXC5	FST	BCAS3	AHCTF1	AKAP6	DHRS9	AGXT2L2	ANKIB1	ECM2	CNP	CXCL3
BAIAP2L2	CYB5A	FUCA2	BCAT1	AHCY	AKAP7	DIDO1	AHCTF1	ANKLE1	EDARADD	CNTD1	CXXC5
BAIAP3	CYLD	FUZ	BCDIN3D	AHCYL1	AKAP8	DIO1	AHCY	ANKLE2	EEF1D	CNTNAP2	CYB5A
BAK1	CYP27B1	FXYD6	BCL11A	AHCYL2	AKAP8L	DIP2B	AHCYL1	ANKMY1	EFCAB1	COL11A2	CYLD
BANK1	CYP2S1	FYB	BCL2	AHDC1	AKAP9	DIP2C	AHCYL2	ANKRD1	EFNB1	COL18A1	CYP27B1
BANP	DAB2IP	GABBR2	BCL2L11	AHI1	AKD1	DIS3L2	AHDC1	ANKRD11	EGLN1	COL23A1	CYP2S1
BARHL1	DALRD3	GADD45G	BCL2L15	AHNAK	AKIRIN1	DLEU7	AHI1	ANKRD12	EHMT2	COL28A1	DAB2IP
BARHL2	DBH	GAK	BCL6B	AHNAK2	AKIRIN2	DLGAP4	AHNAK	ANKRD13A	EIF3A	COL5A1	DALRD3
BARX2	DBNDD1	GAL3ST4	BCO2	AHR	AKNA	DMC1	AHNAK2	ANKRD13C	EIF3B	COL6A2	DBH
BASP1	DCP2	GALC	BCOR	AHRR	AKNAD1	DMRT1	AHR	ANKRD13D	EIF4G1	COLQ	DBNDD1
BAT2	DCST1	GALNT14	BCORL1	AHSA2	AKR1A1	DNA2	AHRR	ANKRD16	ELANE	COQ9	DCP2
BAT2L2	DCST2	GALNT2	BEGAIN	AHSG	AKR1B1	DNAH2	AHSA2	ANKRD2	ELAVL3	COX6A2	DCST1
BAT4	DDAH2	GALNT3	BEND4	AHSP	AKR1C2	DNAJC15	AHSG	ANKRD22	ENC1	CPA2	DCST2
BATF	DDIT4	GALNT4	BEST1	AICDA	AKR1C3	DNAJC7	AHSP	ANKRD24	ENO1	CPA6	DDAH2
BBX	DDR1	GBA	BET3L	AIF1	AKR1D1	DNMT3A	AICDA	ANKRD27	ENTHD1	CPNE7	DDIT4
BCAR1	DDX19B	GBAS	BFSP1	AIF1L	AKR7A2	DOCK2	AIF1	ANKRD28	EP400	CPSF1	DDR1
BCAR3	DENND1C	GCHFR	BFSP2	AIFM2	AKT1	DOCK3	AIF1L	ANKRD30B	EPC2	CPT1A	DDX19B
BCAS1	DENND5A	GCOM1	BHLHE40	AIFM3	AKT1S1	DPH3	AIFM2	ANKRD32	EPHA2	CRADD	DENND1C
BCAS3	DEPDC1B	GDNF	BICC1	AIG1	AKT2	DQX1	AIFM3	ANKRD33B	EPN3	CRAMP1L	DENND5A
BCAS4	DGKA	GFAP	BICD1	AIM1	AKT3	DSE	AIG1	ANKRD34A	EPS15	CRCP	DEPDC1B
BCAT1	DGKD	GIPR	BICD2	AIM1L	AKTIP	DST	AIM1	ANKRD39	EPSTI1	CREB3L3	DGKA
BCKDK	DGKZ	GIT1	BIK	AIM2	ALAD	DSTYK	AIM1L	ANKRD44	ERCC6	CREBZF	DGKD
BCL11A	DHRS12	GLE1	BIN1	AIMP2	ALAS1	DTNB	AIM2	ANKRD46	ERGIC1	CRELD1	DGKZ
BCL11B	DHRS3	GLRX	BIN3	AIP	ALCAM	DTNBP1	AIMP2	ANKRD49	ERGIC3	CREM	DHRS12
BCL2	DHRS7	GLUD1	BIRC2	AIPL1	ALDH18A1	DUSP1	AIP	ANKRD50	ERI3	CRHBP	DHRS3
BCL2L1	DHX15	GLUL	BIRC3	AIRE	ALDH1A1	DUSP10	AIPL1	ANKRD52	ERICH1	CRIM1	DHRS7
BCL2L10	DHX58	GNAQ	BIRC6	AJAP1	ALDH1A2	DUSP22	AIRE	ANKRD53	ERLIN1	CRTC3	DHX15
BCL2L11	DHX8	GNB4	BLCAP	AK1	ALDH1A3	DUSP27	AJAP1	ANKRD58	ESM1	CSDA	DHX58
BCL2L12	DIP2A	GNE	BMP15	AK2	ALDH1B1	DUSP3	AK1	ANKRD6	ESYT2	CSF2	DHX8
BCL3	DIP2B	GNG4	BNIP2	AK3	ALDH1L1	DYNC1H1	AK2	ANKRD9	EVL	CSGALNACT2	DIP2A
BCL7A	DIP2C	GOLM1	BNIP3	AK3L1	ALDH1L2	DYNC1LI2	AK3	ANKS1A	EXOC7	CSNK1D	DIP2B
BCL7B	DIS3L	GOLT1A	BNIP3L	AK5	ALDH2	DYSFIP1	AK3L1	ANKS3	F12	CSNK1G2	DIP2C
BCL7C	DLG5	GORASP1	BOLA3	AK7	ALDH3A1	DZIP1	AK5	ANKS6	F2RL2	CST7	DIS3L
BCL9	DLGAP4	GPD1L	BPESC1	AKAP1	ALDH3B1	EARS2	AK7	ANLN	F9	CTAG2	DLG5
BCL9L	DLL4	GPM6A	BPI	AKAP10	ALDH3B2	EBF1	AKAP1	ANO2	FAM110B	CTBP1	DLGAP4
BCOR	DNAH10	GPR135	BPIL2	AKAP11	ALDH4A1	ECH1	AKAP10	ANO3	FAM125B	CTBP2	DLL4
BDH1	DNAH3	GPR137	BPTF	AKAP12	ALDH5A1	ECM1	AKAP11	ANO4	FAM131A	CTDSP1	DNAH10
BDNFOS	DNAI2	GPR157	BRAF	AKAP13	ALDH7A1	EDARADD	AKAP12	ANO5	FAM134B	CTNNA1	DNAH3
BEAN	DNMT1	GPR162	BRAP	AKAP14	ALDOA	EDEM1	AKAP13	ANO6	FAM160B2	CTSC	DNAI2
BEGAIN	DNMT3A	GPR18	BRCA2	AKAP2	ALDOB	EDNRB	AKAP14	ANO7	FAM161B	CTSD	DNMT1
BEND4	DOCK10	GPT2	BRD2	AKAP4	ALDOC	EEF1DP3	AKAP2	ANO8	FAM168A	CTTN	DNMT3A
BEND7	DOCK9	GPX7	BRD4	AKAP5	ALG11	EFCAB4B	AKAP4	ANP32A	FAM180B	CUEDC1	DOCK10
BEST3	DOHH	GRAMD1A	BRE	AKAP6	ALG14	EFNB1	AKAP5	ANP32B	FAM188A	CUGBP2	DOCK9
BET3L	DOT1L	GRIN2A	BRI3	AKAP7	ALG6	EGLN1	AKAP6	ANP32E	FAM188B	CUL1	DOHH
BFSP1	DRAM1	GRIN2D	BRI3BP	AKAP8	ALK	EHD1	AKAP7	ANPEP	FAM192A	CUX1	DOT1L
BFSP2	DSCC1	GUK1	BRMS1	AKAP8L	ALKBH1	EHD4	AKAP8	ANTXR1	FAM193B	CUX2	DRAM1
BHLHE23	DSE	GZF1	BRP44	AKAP9	ALKBH2	EHF	AKAP8L	ANTXRL	FAM196B	CX3CR1	DSCC1
BHLHE41	DTX4	H2AFY	BRSK1	AKD1	ALKBH3	EIF2C2	AKAP9	ANUBL1	FAM198A	CXCR1	DSE
BICD2	DUSP16	HAGHL	BSCL2	AKIRIN1	ALKBH4	EIF2C4	AKD1	ANXA11	FAM38A	CXXC5	DTX4
BIK	DUSP3	HBEGF	BTBD1	AKIRIN2	ALKBH5	EIF4G1	AKIRIN1	ANXA13	FAM65C	CYHR1	DUSP16
BIN2	DVWA	HBXIP	BTBD10	AKNA	ALKBH6	EIF4G3	AKIRIN2	ANXA2	FAM71D	CYP11A1	DUSP3
BIN3	DYM	HCCA2	BTBD11	AKNAD1	ALKBH8	ELANE	AKNA	ANXA3	FAM78A	CYP27B1	DVWA
BIVM	DYNLT1	HDAC9	BTBD19	AKR1A1	ALLC	ELF2	AKNAD1	ANXA4	FAM9C	CYP3A43	DYM
BLCAP	DYRK2	HDLBP	BTBD2	AKR1B1	ALMS1	EMP3	AKR1A1	ANXA5	FANCE	CYTH1	DYNLT1
BLK	E2F2	HES5	BTBD7	AKR1B10	ALOX12	ENOX1	AKR1B1	ANXA6	FBRSL1	CYTH3	DYRK2
BLNK	ECE1	HEYL	BTBD9	AKR1C2	ALOX12B	EPB41L2	AKR1B10	ANXA9	FBXO32	CYTSB	E2F2
BLOC1S2	ECHDC2	HIGD2B	BTN3A3	AKR1C3	ALOX12P2	EPC1	AKR1C2	AOAH	FBXO34	D2HGDH	ECE1
BMF	EDAR	HIP1R	BUB1B	AKR1C4	ALOX15B	EPHB3	AKR1C3	AOC2	FBXO9	DAAM1	ECHDC2
BMP2K	EDARADD	HIPK2	BUB3	AKR1D1	ALOX5	EPS8	AKR1C4	AOC3	FCN1	DAB1	EDAR
BMP3	EEF1DP3	HIVEP3	BUD13	AKR1E2	ALOX5AP	ERAS	AKR1D1	AP1G1	FER	DACH1	EDARADD
BMP7	EFCAB4A	HLA-E	BZW1	AKR7A2	ALOXE3	ERCC1	AKR1E2	AP1G2	FGD4	DAG1	EEF1DP3
BNC1	EFHD2	HLA-F	C10orf10	AKR7L	ALPI	ERCC6	AKR7A2	AP1M1	FGFR1	DAPK2	EFCAB4A
BOC	EFNA1	HLX	C10orf107	AKT1	ALPK1	ERICH1	AKR7L	AP1M2	FGFR4	DAPK3	EFHD2
BRAF	EFTUD1	HOMER1	C10orf11	AKT1S1	ALPK2	ERMAP	AKT1	AP1S2	FIGNL2	DAZAP1	EFNA1
BRCC3	EGLN3	HOOK3	C10orf110	AKT2	ALPK3	ESPNL	AKT1S1	AP2A2	FIS1	DBNDD1	EFTUD1
BRD1	EGR1	HOXC13	C10orf119	AKT3	ALPL	ETV3L	AKT2	AP2B1	FKBP7	DCAF5	EGLN3
BRD4	EGR2	HOXC4	C10orf131	AKTIP	ALPP	ETV6	AKT3	AP2M1	FLI1	DDHD1	EGR1
BRE	EHD1	HOXC5	C10orf18	ALAD	ALPPL2	EVI5	AKTIP	AP2S1	FLJ10213	DDX10	EGR2
BRF1	EHMT1	HOXC6	C10orf25	ALAS1	ALS2CL	EXOC2	ALAD	AP3B1	FLJ33630	DDX26B	EHD1
BRF2	EIF2AK2	HRH2	C10orf32	ALB	ALS2CR11	EXOC4	ALAS1	AP3B2	FLJ90757	DEDD2	EHMT1
BRPF1	EIF2B3	HSD11B2	C10orf41	ALDH16A1	ALS2CR4	EXT1	ALB	AP3D1	FLOT1	DENND1C	EIF2AK2
BRSK1	EIF4G1	HSD17B4	C10orf54	ALDH1A1	ALX1	EXTL3	ALDH16A1	AP3M2	FLT1	DENND2D	EIF2B3
BRSK2	ELFN1	HSD17B8	C10orf58	ALDH1A2	ALX3	FABP4	ALDH1A1	AP3S1	FLYWCH1	DENND3	EIF4G1
BRUNOL4	ELK3	HSF1	C11orf2	ALDH1A3	ALX4	FAM102A	ALDH1A2	AP4S1	FNDC3B	DFNB31	ELFN1
BSCL2	ELOVL5	HSPA1A	C11orf40	ALDH1B1	AMBN	FAM109A	ALDH1A3	APAF1	FOXK1	DGKD	ELK3
BSN	ELP3	HSPA1L	C11orf48	ALDH1L1	AMBP	FAM113B	ALDH1B1	APBA1	FOXN3	DGKQ	ELOVL5
BSPRY	EMP3	HSPB1	C11orf49	ALDH1L2	AMBRA1	FAM129B	ALDH1L1	APBA2	FSCN2	DGKZ	ELP3
BTBD10	ENAM	HTATIP2	C11orf51	ALDH2	AMD1	FAM13A	ALDH1L2	APBB2	FTSJD2	DHCR24	EMP3
BTBD11	ENTHD1	HUNK	C11orf59	ALDH3A1	AMDHD1	FAM161B	ALDH2	APBB3	FYCO1	DHRS3	ENAM
BTBD12	ENTPD4	ICK	C11orf68	ALDH3B1	AMDHD2	FAM175B	ALDH3A1	APC	G0S2	DHRS9	ENTHD1
BTBD16	ENTPD8	ICOSLG	C11orf80	ALDH3B2	AMELX	FAM179A	ALDH3B1	APC2	G6PC	DHX15	ENTPD4
BTBD17	EOMES	ID3	C11orf83	ALDH4A1	AMFR	FAM189B	ALDH3B2	APCS	GABBR1	DIAPH3	ENTPD8
BTBD18	EPB49	IDH3A	C11orf9	ALDH5A1	AMH	FAM193B	ALDH4A1	APEH	GAK	DIDO1	EOMES
BTBD6	EPC2	IER3	C12orf24	ALDH7A1	AMHR2	FAM196B	ALDH5A1	APEX1	GAL3ST1	DIP2C	EPB49
BTG2	EPGN	IER5	C12orf43	ALDOA	AMICA1	FAM20C	ALDH7A1	APIP	GALNS	DIRC3	EPC2
BTG3	EPHX4	IFFO2	C12orf48	ALDOB	AMIGO1	FAM26F	ALDOA	APITD1	GALNT10	DISP1	EPGN
BTK	EPS15	IFITM5	C12orf59	ALDOC	AMIGO2	FAM46B	ALDOB	APLF	GALNT12	DLGAP2	EPHX4
BTN2A1	ERBB3	IFT140	C12orf73	ALG11	AMIGO3	FAM49A	ALDOC	APLP1	GALNT2	DNAH10	EPS15
BTN3A1	ERCC4	IGF1R	C12orf76	ALG13	AMMECR1	FANCE	ALG11	APLP2	GAS7	DNAH17	ERBB3
BTN3A2	ERI1	IL10RB	C13orf15	ALG14	AMMECR1L	FAR1	ALG13	APOA2	GATAD2B	DNAH2	ERCC4
BTN3A3	ERO1LB	IL11	C13orf30	ALG1L2	AMN	FBLN5	ALG14	APOA4	GBE1	DNAH6	ERI1
BTNL2	ESPN	IL1F10	C14orf102	ALG3	AMN1	FBXL13	ALG1L2	APOB48R	GDPD5	DNAH7	ERO1LB
BTNL9	ESR1	IL6R	C14orf138	ALG6	AMOT	FBXO10	ALG3	APOBEC1	GEMIN4	DNAI1	ESPN
BUB1B	ESYT2	INPP5F	C14orf142	ALG9	AMOTL1	FBXO38	ALG6	APOBEC2	GFI1	DNAJB14	ESR1
BZW1	ETFB	INSRR	C14orf159	ALK	AMPD2	FBXW4	ALG9	APOBEC3A	GGT1	DNAJB6	ESYT2
C10orf104	ETS1	IRF6	C14orf167	ALKBH1	AMPD3	FBXW7	ALK	APOBEC3F	GGT6	DNM3	ETFB
C10orf105	ETV6	ISL2	C14orf183	ALKBH3	AMPH	FCAMR	ALKBH1	APOBEC4	GHRL	DNMBP	ETS1
C10orf110	EVPLL	ITGAE	C14orf37	ALKBH4	AMT	FCER1A	ALKBH3	APOC2	GIMAP4	DOCK4	ETV6
C10orf128	EXD3	ITPR2	C14orf43	ALKBH5	AMZ1	FCER1G	ALKBH4	APOC3	GINS3	DOK2	EVPLL
C10orf2	EXOC2	ITPRIPL2	C14orf45	ALKBH6	ANAPC13	FCER2	ALKBH5	APOC4	GLRX2	DOM3Z	EXD3
C10orf26	EXOC8	IZUMO1	C14orf49	ALKBH7	ANG	FCGBP	ALKBH6	APOE	GLTSCR1	DPCR1	EXOC2
C10orf28	EXOSC4	JAZF1	C14orf50	ALKBH8	ANGEL1	FER	ALKBH7	APOL3	GMDS	DPEP1	EXOC8
C10orf35	EYA3	JUP	C14orf68	ALLC	ANGPT1	FEZ2	ALKBH8	APOL6	GMEB2	DPEP2	EXOSC4
C10orf41	EZR	KAZALD1	C14orf73	ALMS1	ANGPT2	FGD3	ALLC	APOLD1	GMPR	DPF3	EYA3
C10orf47	F12	KBTBD11	C15orf17	ALOX12	ANGPT4	FGF7	ALMS1	APOO	GNA12	DRP2	EZR
C10orf75	F2R	KCNIP1	C15orf28	ALOX12B	ANGPTL2	FILIP1L	ALOX12	APP	GNG7	DSCR3	F12
C10orf81	F2RL3	KCNIP2	C15orf34	ALOX12P2	ANGPTL4	FKRP	ALOX12B	APPBP2	GNPDA1	DSTYK	F2R
C10orf84	F5	KCNQ1	C15orf52	ALOX15	ANGPTL5	FLJ13197	ALOX12P2	APPL1	GNPTG	DTHD1	F2RL3
C10orf88	FABP5	KCNS3	C16orf46	ALOX15B	ANGPTL6	FLJ23867	ALOX15	APTX	GORASP2	DTNBP1	F5
C10orf91	FADS1	KCTD5	C16orf57	ALOX5	ANK1	FLJ42289	ALOX15B	AQP1	GPD2	DTX1	FABP5
C10orf93	FAIM	KDELR3	C16orf61	ALOX5AP	ANK2	FLJ43663	ALOX5	AQP10	GPER	DUSP10	FADS1
C10orf99	FAM102A	KDM2B	C16orf68	ALOXE3	ANK3	FLJ44606	ALOX5AP	AQP11	GPLD1	DUSP7	FAIM
C11orf1	FAM105B	KDM4B	C16orf79	ALPI	ANKDD1A	FMN1	ALOXE3	AQP2	GPR124	DYNC1H1	FAM102A
C11orf16	FAM117B	KDM6B	C16orf91	ALPK1	ANKFN1	FMNL2	ALPI	AQP5	GPR161	DYNC1I1	FAM105B
C11orf2	FAM118A	KEAP1	C17orf101	ALPK2	ANKFY1	FNBP1	ALPK1	AQP6	GPR18	DYNLT1	FAM117B
C11orf21	FAM123B	KIAA0247	C17orf106	ALPK3	ANKH	FNDC3A	ALPK2	AQP9	GPR182	E2F3	FAM118A
C11orf24	FAM125A	KIAA0495	C17orf28	ALPL	ANKHD1-EIF4EBP3	FNDC3B	ALPK3	AQR	GPR4	EBF3	FAM123B
C11orf68	FAM125B	KIAA0922	C17orf39	ALPP	ANKIB1	FOSL2	ALPL	AR	GPR97	EBF4	FAM125A
C11orf70	FAM129A	KIAA1033	C17orf62	ALPPL2	ANKK1	FOXK1	ALPP	ARAF	GPRC5B	ECE1	FAM125B
C11orf73	FAM134B	KIAA1161	C17orf63	ALS2	ANKLE1	FOXK2	ALPPL2	ARAP1	GPT2	ECHDC3	FAM129A
C11orf74	FAM171A1	KIAA1267	C17orf70	ALS2CL	ANKLE2	FOXN4	ALS2	ARAP2	GPX1	ECM2	FAM134B
C11orf75	FAM175A	KIAA1279	C17orf74	ALS2CR11	ANKMY1	FOXO3	ALS2CL	ARAP3	GRAMD3	EFHD2	FAM171A1
C11orf84	FAM184A	KIAA1310	C17orf76	ALS2CR4	ANKMY2	FOXP1	ALS2CR11	ARF1	GRHL2	EFNA5	FAM175A
C11orf85	FAM195B	KIAA1324L	C17orf78	ALX1	ANKRD1	FPR1	ALS2CR4	ARF3	GSDMC	EFR3A	FAM184A
C11orf9	FAM38A	KIAA1530	C18orf26	ALX3	ANKRD10	FRMD4A	ALX1	ARF4	GSDMD	EGFLAM	FAM195B
C11orf95	FAM49A	KIAA1614	C18orf56	ALX4	ANKRD11	FTO	ALX3	ARF5	GTDC1	EHD4	FAM38A
C12orf11	FAM53B	KIAA1683	C19orf22	AMAC1L3	ANKRD13A	FUT7	ALX4	ARFGAP1	GTF2F2	EHMT1	FAM49A
C12orf12	FAM65B	KIAA1949	C19orf26	AMACR	ANKRD13B	FXC1	AMAC1L3	ARFGAP2	GTF2IRD1	EHMT2	FAM53B
C12orf27	FAM69A	KIF17	C19orf28	AMBN	ANKRD13C	FXYD3	AMACR	ARFGEF1	GTF3C1	EIF2C2	FAM65B
C12orf4	FAM83C	KIF1B	C19orf35	AMBP	ANKRD13D	FXYD4	AMBN	ARFGEF2	GXYLT2	EIF3B	FAM69A
C12orf49	FANCE	KIF9	C19orf39	AMBRA1	ANKRD16	FXYD7	AMBP	ARFIP1	H2AFY	EIF3G	FAM83C
C12orf53	FARP1	KIRREL2	C19orf47	AMD1	ANKRD17	FYCO1	AMBRA1	ARFRP1	H6PD	EIF4E2	FANCE
C12orf56	FASTKD5	KL	C19orf54	AMDHD1	ANKRD2	FYN	AMD1	ARG1	HCCA2	ELFN2	FARP1
C12orf62	FBLIM1	KLC1	C19orf71	AMDHD2	ANKRD22	GABARAP	AMDHD1	ARG2	HDAC4	ELK1	FASTKD5
C12orf67	FBLN7	KLC2	C19orf77	AMELY	ANKRD23	GABARAPL2	AMDHD2	ARGFXP2	HDC	ELK3	FBLIM1
C12orf68	FBXL14	KLF12	C1GALT1	AMH	ANKRD24	GALNT2	AMELY	ARGLU1	HDLBP	ELMO1	FBLN7
C12orf72	FBXL16	KLF7	C1orf100	AMHR2	ANKRD26	GALNTL1	AMH	ARHGAP10	HDX	EML5	FBXL14
C12orf74	FBXL17	KLHDC1	C1orf101	AMICA1	ANKRD27	GALNTL6	AMHR2	ARHGAP15	HEPACAM2	EOMES	FBXL16
C12orf77	FBXL18	KLHDC4	C1orf105	AMIGO1	ANKRD28	GARNL3	AMICA1	ARHGAP17	HEYL	EP400NL	FBXL17
C13orf15	FBXL5	KLHL18	C1orf107	AMIGO3	ANKRD29	GAS7	AMIGO1	ARHGAP18	HGD	EPHB1	FBXL18
C13orf18	FBXL6	KLHL23	C1orf122	AMMECR1	ANKRD31	GATS	AMIGO3	ARHGAP19	HINT1	EPHB2	FBXL5
C14orf166B	FBXO18	KNCN	C1orf14	AMMECR1L	ANKRD32	GBP5	AMMECR1	ARHGAP20	HIPK2	EPHB3	FBXL6
C14orf177	FBXO32	KRT1	C1orf159	AMN	ANKRD33	GCNT2	AMMECR1L	ARHGAP21	HIPK3	EPN2	FBXO18
C14orf181	FBXO36	KRT8	C1orf174	AMN1	ANKRD33B	GCNT3	AMN	ARHGAP22	HIVEP1	EPS8L2	FBXO36
C14orf182	FBXO47	KRT84	C1orf175	AMOT	ANKRD34A	GDPD3	AMN1	ARHGAP23	HK1	EPS8L3	FBXO47
C14orf4	FCGBP	LARGE	C1orf183	AMOTL1	ANKRD34B	GDPD4	AMOT	ARHGAP24	HLA-DQA2	ERGIC1	FCGBP
C14orf43	FCGRT	LASP1	C1orf186	AMOTL2	ANKRD34C	GGA3	AMOTL1	ARHGAP25	HLA-J	ERN1	FCGRT
C14orf49	FGD2	LAYN	C1orf190	AMPD1	ANKRD35	GINS1	AMOTL2	ARHGAP26	HMGB3	ESD	FGD2
C14orf50	FGF1	LBH	C1orf198	AMPD2	ANKRD36BL1	GJB6	AMPD1	ARHGAP27	HMGXB4	ETFA	FGF1
C14orf64	FGFBP2	LBX2	C1orf21	AMPD3	ANKRD37	GLIPR1	AMPD2	ARHGAP28	HNRNPUL1	EVI5	FGFBP2
C14orf73	FGGY	LDB2	C1orf212	AMPH	ANKRD39	GLOD5	AMPD3	ARHGAP6	HPGDS	EXOC2	FGGY
C14orf86	FGR	LDHB	C1orf223	AMT	ANKRD40	GLT25D1	AMPH	ARHGDIA	HRH1	EXPH5	FGR
C15orf27	FHIT	LDLRAP1	C1orf228	AMZ1	ANKRD43	GLTP	AMT	ARHGEF10	HS3ST3B1	F9	FHIT
C15orf50	FHOD1	LEPR	C1orf230	AMZ2	ANKRD44	GLUL	AMZ1	ARHGEF10L	HSD17B12	FAM101B	FHOD1
C15orf53	FITM1	LEPROT	C1orf26	ANAPC10	ANKRD45	GMEB2	AMZ2	ARHGEF11	HSD17B2	FAM102A	FITM1
C15orf57	FKBP1A	LFNG	C1orf52	ANAPC13	ANKRD46	GMFB	ANAPC10	ARHGEF12	HSP90B1	FAM108A1	FKBP1A
C15orf59	FKBP5	LGALS1	C1orf57	ANAPC2	ANKRD50	GNA12	ANAPC13	ARHGEF15	HSPA4L	FAM114A1	FKBP5
C15orf62	FLJ14107	LGALS3	C1orf69	ANAPC4	ANKRD52	GNAO1	ANAPC2	ARHGEF16	HSPB9	FAM117A	FLJ14107
C15orf63	FLJ22536	LILRB2	C1orf70	ANAPC5	ANKRD53	GNAS	ANAPC4	ARHGEF17	HSPC159	FAM118A	FLJ22536
C16orf3	FLJ36031	LIN9	C1orf86	ANG	ANKRD55	GNE	ANAPC5	ARHGEF18	HYAL2	FAM119B	FLJ36031
C16orf45	FLJ37307	LOC100128640	C1orf9	ANGEL1	ANKRD58	GNL3	ANG	ARHGEF19	ICA1	FAM120B	FLJ37307
C16orf5	FLJ40125	LOC100130093	C1QTNF6	ANGEL2	ANKRD6	GOLPH3	ANGEL1	ARHGEF3	ICAM3	FAM167A	FLJ40125
C16orf52	FLJ43663	LOC100130987	C1S	ANGPT1	ANKRD7	GORASP2	ANGEL2	ARHGEF4	IFIT3	FAM167B	FLJ43663
C16orf7	FLOT1	LOC100134368	C20orf111	ANGPT2	ANKRD9	GOSR2	ANGPT1	ARHGEF6	IFT140	FAM178B	FLOT1
C16orf74	FLT3LG	LOC150381	C20orf117	ANGPT4	ANKS1A	GPBAR1	ANGPT2	ARHGEF7	IGF1R	FAM186B	FLT3LG
C16orf81	FMNL3	LOC151534	C20orf118	ANGPTL1	ANKS1B	GPER	ANGPT4	ARID1A	IL12RB2	FAM38A	FMNL3
C16orf89	FOSL2	LOC154822	C20orf26	ANGPTL2	ANKS3	GPNMB	ANGPTL1	ARID1B	IL19	FAM46C	FOSL2
C16orf91	FOXK1	LOC283050	C20orf94	ANGPTL4	ANLN	GPR120	ANGPTL2	ARID2	IL1R1	FAM49A	FOXK1
C17orf101	FOXK2	LOC284023	C21orf122	ANGPTL5	ANO1	GPR55	ANGPTL4	ARID3A	IL1R2	FAM49B	FOXK2
C17orf102	FOXN2	LOC285205	C21orf130	ANGPTL6	ANO10	GPT2	ANGPTL5	ARID4B	IL1RL2	FAM53B	FOXN2
C17orf44	FOXP1	LOC285375	C21orf2	ANK1	ANO2	GRB2	ANGPTL6	ARID5A	IL4I1	FAM60A	FOXP1
C17orf49	FRMD4B	LOC285954	C21orf33	ANK2	ANO3	GRHL1	ANK1	ARID5B	ING5	FAM65B	FRMD4B
C17orf54	FTL	LOC286002	C21orf34	ANK3	ANO4	GRHL3	ANK2	ARL15	INHBC	FAM92B	FTL
C17orf58	FUT7	LOC286467	C21orf56	ANKAR	ANO5	GRIK4	ANK3	ARL16	INHBE	FANCA	FUT7
C17orf62	FXYD7	LOC339290	C21orf57	ANKDD1A	ANO6	GSG1	ANKAR	ARL2	INPP5A	FARS2	FXYD7
C17orf66	FYB	LOC440839	C21orf70	ANKFN1	ANO7	GSTO2	ANKDD1A	ARL2BP	INPP5D	FASLG	FYB
C17orf68	FYCO1	LOC552889	C22orf25	ANKFY1	ANO8	H2AFY	ANKFN1	ARL5A	IPO11	FBLN2	FYCO1
C17orf72	FYN	LOC644538	C2CD4B	ANKH	ANP32A	HAL	ANKFY1	ARL6IP4	IQCB1	FBLN7	FYN
C17orf75	FZD1	LOC646471	C2orf34	ANKHD1	ANP32B	HCCA2	ANKH	ARL6IP5	IQCG	FBN1	FZD1
C17orf87	G6PD	LOC81691	C2orf44	ANKHD1-EIF4EBP3	ANP32E	HCFC1	ANKHD1	ARL8A	IQGAP2	FBRSL1	G6PD
C17orf88	GABRD	LOXL2	C2orf55	ANKIB1	ANPEP	HCFC1R1	ANKHD1-EIF4EBP3	ARL8B	ITGAE	FBXL17	GABRD
C17orf99	GALM	LRRC32	C2orf63	ANKK1	ANTXR1	HCG27	ANKIB1	ARMC2	ITGB1BP1	FBXO22	GALM
C18orf1	GALNT2	LRRC33	C2orf65	ANKLE1	ANTXR2	HCG9	ANKK1	ARMC3	ITGB3BP	FBXW8	GALNT2
C18orf25	GALNTL4	LRRC4	C2orf67	ANKLE2	ANTXRL	HCN3	ANKLE1	ARMC4	ITGB7	FCAMR	GALNTL4
C18orf32	GALR2	LRRN2	C3AR1	ANKMY1	ANUBL1	HDAC4	ANKLE2	ARMC6	ITPKB	FCRL3	GALR2
C19orf12	GALT	LRRTM3	C3orf17	ANKMY2	ANXA11	HDAC7	ANKMY1	ARMC7	ITPR2	FCRL6	GALT
C19orf20	GARS	LTBP3	C3orf21	ANKRD1	ANXA13	HDHD1A	ANKMY2	ARMC8	ITPR3	FGD3	GARS
C19orf34	GAS7	LTBP4	C3orf23	ANKRD10	ANXA2	HECW2	ANKRD1	ARMC9	ITPRIP	FGD4	GAS7
C19orf35	GATA3	LTBR	C3orf25	ANKRD11	ANXA3	HEG1	ANKRD10	ARMCX1	ITSN2	FGF6	GATA3
C19orf43	GATAD2A	LY6E	C3orf26	ANKRD12	ANXA4	HGF	ANKRD11	ARMCX4	JARID2	FGFR3	GATAD2A
C19orf57	GATAD2B	LY6G5C	C3orf27	ANKRD13A	ANXA5	HIP1	ANKRD12	ARNT	JAZF1	FGGY	GATAD2B
C19orf6	GCNT7	LY9	C3orf50	ANKRD13C	ANXA6	HIP1R	ANKRD13A	ARNT2	JDP2	FGR	GCNT7
C19orf66	GFI1	LYL1	C3orf58	ANKRD13D	ANXA7	HIPK1	ANKRD13C	ARNTL	JRK	FHAD1	GFI1
C1orf100	GFRA3	LYN	C3orf64	ANKRD16	ANXA9	HIPK4	ANKRD13D	ARPC1B	KAT2A	FHIT	GFRA3
C1orf105	GGA1	LZTS1	C3orf66	ANKRD17	AOAH	HK1	ANKRD16	ARPC4	KCNAB2	FKBP5	GGA1
C1orf125	GHITM	MACF1	C3orf67	ANKRD19	AOC2	HLA-DMB	ANKRD17	ARPP-21	KCNG4	FLG2	GHITM
C1orf126	GHRL	MAD1L1	C4orf10	ANKRD2	AOC3	HLA-E	ANKRD19	ARPP19	KCNH7	FLI1	GHRL
C1orf127	GHRLOS	MAML3	C4orf23	ANKRD22	AOX1	HLX	ANKRD2	ARRB1	KCNK5	FLJ14107	GHRLOS
C1orf130	GIMAP5	MAP2K3	C4orf29	ANKRD23	AOX2P	HMGA2	ANKRD22	ARRB2	KCNMA1	FLJ22536	GIMAP5
C1orf133	GIMAP8	MAP3K14	C4orf33	ANKRD24	AP1AR	HMGCL	ANKRD23	ARRDC1	KCTD4	FLJ43663	GIMAP8
C1orf159	GIPC1	MAP3K5	C4orf36	ANKRD26	AP1B1	HMGN4	ANKRD24	ARRDC2	KDM1B	FLJ46111	GIPC1
C1orf173	GLB1L2	MAP3K6	C4orf52	ANKRD26P1	AP1G1	HMOX2	ANKRD26	ARRDC5	KDM4B	FLNB	GJB6
C1orf174	GLRX2	MAPK8IP3	C5orf13	ANKRD27	AP1G2	HNMT	ANKRD26P1	ARSB	KIAA0090	FLOT1	GLB1L2
C1orf177	GLT1D1	2010-03-01	C5orf27	ANKRD28	AP1M1	HNRNPC	ANKRD27	ARSD	KIAA0146	FLOT2	GLRX2
C1orf186	GLTPD1	MARCKSL1	C5orf32	ANKRD29	AP1M2	HOXB2	ANKRD28	ARSF	KIAA0195	FLRT1	GLT1D1
C1orf204	GMPS	MAST1	C5orf37	ANKRD30A	AP1S1	HPCAL1	ANKRD29	ARSG	KIAA0513	FLT4	GLTPD1
C1orf21	GNL1	MAST4	C5orf48	ANKRD30B	AP1S2	HPS4	ANKRD30A	ARSJ	KIAA0556	FMN1	GMPS
C1orf213	GNPDA1	MAZ	C5orf56	ANKRD32	AP1S3	HRC	ANKRD30B	ARSK	KIAA0895	FMNL3	GNL1
C1orf228	GPC1	MCART6	C5orf58	ANKRD33	AP2A1	HRH1	ANKRD32	ART3	KIAA0913	FNBP4	GNPDA1
C1orf229	GPR107	MCF2L	C5orf62	ANKRD33B	AP2A2	HS6ST1	ANKRD33	ART4	KIAA1026	FNDC3B	GOLGA7
C1orf43	GPR108	MCFD2	C6orf10	ANKRD34A	AP2B1	HSD11B1	ANKRD33B	ARTN	KIAA1462	FNIP2	GPC1
C1orf64	GPR114	MCOLN3	C6orf105	ANKRD34B	AP2M1	HSD17B14	ANKRD34A	ARV1	KIAA1543	FNTA	GPR107
C1orf70	GPR126	MCTP2	C6orf106	ANKRD34C	AP2S1	HSF2BP	ANKRD34B	ARVCF	KIAA1549	FOSL2	GPR108
C1orf86	GPR157	MESP1	C6orf114	ANKRD35	AP3B1	HSPB7	ANKRD34C	ASAH1	KIAA1715	FOXK1	GPR114
C1orf92	GPR162	MESP2	C6orf124	ANKRD36BL1	AP3B2	HTR3A	ANKRD35	ASAM	KIAA1949	FOXN3	GPR126
C1orf93	GPR172B	MFSD3	C6orf132	ANKRD37	AP3D1	HTR3D	ANKRD36BL1	ASAP1	KIF13A	FOXO3	GPR157
C1QL2	GPR183	MFSD6	C6orf134	ANKRD39	AP3M1	HTRA1	ANKRD37	ASAP1IT1	KIF24	FOXP1	GPR162
C1QL3	GPR81	MGAT5B	C6orf136	ANKRD40	AP3M2	HTT	ANKRD39	ASAP2	KIF26B	FRAS1	GPR172B
C1QL4	GPSM3	MGC16121	C6orf154	ANKRD43	AP3S1	HUS1	ANKRD40	ASAP3	KIF6	FRMD1	GPR183
C1QTNF1	GPX5	MGC42105	C6orf163	ANKRD44	AP3S2	ICA1	ANKRD43	ASB1	KIF7	FRMD4A	GPR81
C1QTNF7	GRAMD4	MGRN1	C6orf170	ANKRD45	AP4B1	ICAM2	ANKRD44	ASB10	KLF11	FSD1	GPSM3
C1QTNF8	GRB10	MGST2	C6orf174	ANKRD46	AP4M1	ICAM3	ANKRD45	ASB14	KLF7	FSIP1	GPX5
C1R	GRK5	MID1IP1	C6orf201	ANKRD49	AP4S1	IER5	ANKRD46	ASB18	KLHDC10	FUCA1	GRAMD4
C20orf111	GRK6	MIR1256	C6orf217	ANKRD5	APAF1	IFFO1	ANKRD49	ASB2	KLHL25	FUK	GRB10
C20orf123	GRLF1	MIR200A	C6orf47	ANKRD50	APBA1	IFFO2	ANKRD5	ASB6	KRT13	FURIN	GRK5
C20orf195	GRN	MIR200B	C6orf89	ANKRD52	APBA2	IFI6	ANKRD50	ASB7	KRTAP5-9	FYCO1	GRK6
C20orf197	GRTP1	MIR296	C6orf97	ANKRD53	APBA3	IFIT2	ANKRD52	ASB8	LAPTM4A	FYN	GRLF1
C20orf24	GSG1	MIR34C	C7orf10	ANKRD55	APBB1	IFT140	ANKRD53	ASCC1	LARP4	FZR1	GRN
C20orf26	GSTM4	MIR375	C7orf20	ANKRD56	APBB1IP	IFT80	ANKRD55	ASCC2	LARS2	GAB2	GRTP1
C20orf54	GTDC1	MIR568	C7orf25	ANKRD57	APBB2	IGF1R	ANKRD56	ASCC3	LASP1	GABARAPL3	GSG1
C20orf85	GTF2H3	MKI67IP	C7orf27	ANKRD58	APBB3	IGF2BP2	ANKRD57	ASF1B	LATS2	GABBR1	GSTM4
C21orf125	GTF3C5	MKL1	C7orf36	ANKRD6	APC	IGFBP6	ANKRD58	ASFMR1	LAYN	GABRB3	GTDC1
C21orf128	H3F3B	MKLN1	C7orf43	ANKRD7	APC2	IGFL3	ANKRD6	ASGR1	LCMT1	GAK	GTF2H3
C21orf2	HADHA	MKRN2	C7orf46	ANKRD9	APCDD1	IGHMBP2	ANKRD7	ASGR2	LCN2	GAL3ST2	GTF3C5
C21orf29	HBS1L	MLC1	C7orf50	ANKS1A	APCDD1L	IGSF21	ANKRD9	ASH1L	LCOR	GAL3ST4	H3F3B
C21orf49	HCCA2	MLH1	C7orf53	ANKS1B	APCS	IGSF6	ANKS1A	ASH2L	LEF1	GALE	HADHA
C21orf57	HCFC1	MMP23B	C7orf65	ANKS3	APH1A	IGSF8	ANKS1B	ASIP	LETM1	GALM	HBS1L
C21orf62	HDAC3	MMRN1	C8orf31	ANLN	APH1B	IL10	ANKS3	ASNA1	LETM2	GALNT2	HCCA2
C21orf63	HDAC4	MON1A	C8orf38	ANO1	API5	IL12B	ANLN	ASNS	LGR4	GALNT3	HCFC1
C21orf67	HDAC7	MORN2	C8orf41	ANO10	APIP	IL17RD	ANO1	ASPG	LHFPL5	GALNT4	HDAC3
C21orf7	HEATR4	MPG	C8orf45	ANO2	APITD1	IL18	ANO10	ASPH	LIMK2	GALNT9	HDAC4
C21orf70	HECA	MPND	C8orf47	ANO3	APLN	IL1A	ANO2	ASPHD1	LIPC	GAMT	HDAC7
C21orf71	HELZ	MRC2	C8orf55	ANO4	APLNR	IL1F6	ANO3	ASPHD2	LMAN2	GATAD2A	HEATR4
C21orf82	HERC3	MRPS6	C8orf59	ANO5	APLP1	IL1F7	ANO4	ASPRV1	LOC100129034	GBE1	HECA
C22orf25	HERPUD1	MSI2	C8orf73	ANO6	APLP2	IL1RN	ANO5	ASPSCR1	LOC100129637	GBP5	HELZ
C22orf40	HERV-FRD	MTSS1L	C8orf76	ANO7	APOA1	IL20RB	ANO6	ASRGL1	LOC100130872	GCET2	HERC3
C22orf45	HES1	MXI1	C8orf77	ANO8	APOA2	IL21R	ANO7	ASTL	LOC100130872-SPON2	GFI1B	HERPUD1
C22orf9	HGSNAT	MXRA8	C8orf80	ANO9	APOA4	IL27	ANO8	ASXL1	LOC100132354	GGT7	HERV-FRD
C2CD2	HIPK2	MYO7B	C8ORFK29	ANP32A	APOA5	IL2RA	ANO9	ASXL2	LOC100270710	GHSR	HES1
C2CD4C	HIST1H1A	MYOCD	C9orf21	ANP32B	APOB	IL4I1	ANP32A	ATAD3B	LOC153684	GINS4	HGSNAT
C2CD4D	HIST1H2BG	NAALAD2	C9orf37	ANP32C	APOB48R	INPP5A	ANP32B	ATAD3C	LOC285830	GJC2	HIPK2
C2orf18	HIST1H4F	NAGA	C9orf41	ANP32E	APOBEC1	INPP5D	ANP32C	ATAD5	LOC388387	GLB1L2	HIST1H1A
C2orf34	HIST3H2A	NCAPD2	C9orf46	ANPEP	APOBEC2	INPP5K	ANP32E	ATCAY	LOC400931	GLCCI1	HIST1H2BG
C2orf40	HIST3H2BB	NCF2	C9orf69	ANTXR1	APOBEC3A	INTS12	ANPEP	ATE1	LOC554203	GLI1	HIST1H4F
C2orf48	HIVEP2	NCK2	C9orf7	ANTXR2	APOBEC3B	INTS9	ANTXR1	ATF6B	LOC642852	GLIS3	HIST3H2A
C2orf54	HIVEP3	NCOA2	C9orf70	ANTXRL	APOBEC3F	IQCE	ANTXR2	ATF7	LOC646627	GLT25D2	HIST3H2BB
C2orf61	HLA-DMB	NCOA4	C9orf86	ANUBL1	APOBEC3H	IQGAP2	ANTXRL	ATF7IP	LOC647979	GMDS	HIVEP2
C2orf62	HLA-DOA	NCOA7	CABLES2	ANXA1	APOBEC4	IQGAP3	ANUBL1	ATG10	LOC651250	GMPR	HIVEP3
C2orf74	HLA-DPA1	NCOR2	CACNA1B	ANXA11	APOC1P1	IQSEC1	ANXA1	ATG12	LOC652276	GNA11	HLA-DMB
C2orf81	HLA-DPB1	NCRNA00171	CACNA1C	ANXA13	APOC2	IRAK2	ANXA11	ATG16L1	LOC728264	GNA12	HLA-DOA
C2orf82	HLA-DQA1	NCRNA00173	CACNA1S	ANXA2	APOC3	IRF2	ANXA13	ATG16L2	LOC90834	GNA14	HLA-DPA1
C2orf86	HLA-DRA	NDRG1	CALM2	ANXA3	APOC4	IRF8	ANXA2	ATG2A	LOC91316	GNAL	HLA-DPB1
C2orf88	HLA-E	NEK5	CALM3	ANXA4	APOE	ISG20	ANXA3	ATG2B	LOR	GNAQ	HLA-DQA1
C3	HLCS	NELF	CALR	ANXA5	APOF	ITGA4	ANXA4	ATG4A	LPCAT1	GNAS	HLA-DRA
C3orf21	HMGN3	NELL2	CALU	ANXA6	APOH	ITGA7	ANXA5	ATG4B	LPIN1	GNASAS	HLA-E
C3orf26	HMGXB4	NEURL	CAMK1	ANXA7	APOL1	ITGA9	ANXA6	ATG4D	LPIN2	GNG12	HLCS
C3orf32	HMHA1	NEUROD2	CAMK1D	ANXA9	APOL3	ITGAD	ANXA7	ATG5	LPO	GNLY	HMGN3
C3orf37	HOPX	NFASC	CAMK2G	AOAH	APOL4	ITGB1BP2	ANXA9	ATG7	LPP	GNPTAB	HMGXB4
C3orf38	HORMAD2	NFATC1	CAMP	AOC2	APOL6	ITGB2	AOAH	ATG9A	LPPR3	GOLGA1	HMHA1
C3orf42	HOXB2	NFATC2	CAMSAP1	AOC3	APOLD1	ITGB5	AOC2	ATG9B	LRCH3	GOSR2	HOPX
C3orf57	HPCAL1	NFE2L3	CAMTA1	AOX1	APOM	ITIH4	AOC3	ATL1	LRFN1	GPR116	HORMAD2
C3orf72	HPCAL4	NFIX	CANX	AOX2P	APOO	ITM2C	AOX1	ATL2	LRG1	GPR123	HOXB2
C3orf79	HS3ST3B1	NFKBIL1	CAP1	AP1AR	APP	ITPK1	AOX2P	ATL3	LRIG1	GPR133	HPCAL1
C4orf19	HSD11B1	NFKBIZ	CAPN10	AP1B1	APPL1	JAK1	AP1AR	ATM	LRP2	GPR146	HPCAL4
C4orf22	HSF2	NGFR	CAPN2	AP1G1	APRT	JAM3	AP1B1	ATN1	LRPAP1	GPR152	HS3ST3B1
C4orf26	HSH2D	NGLY1	CAPN3	AP1G2	AQP1	JARID2	AP1G1	ATOH7	LRRC27	GPR156	HSD11B1
C4orf27	HVCN1	NHEJ1	CAPRIN1	AP1M1	AQP10	KCMF1	AP1G2	ATOH8	LRRC59	GPR17	HSF2
C4orf29	ICAM1	NHLRC1	CAPZA2	AP1M2	AQP11	KCNAB1	AP1M1	ATP10A	LRRC69	GPR183	HSH2D
C4orf31	ICOS	NHLRC4	CAPZB	AP1S1	AQP12A	KCNAB2	AP1M2	ATP10D	LRRC8A	GPR25	HVCN1
C4orf32	IDE	NINJ2	CARD14	AP1S2	AQP2	KCNE1	AP1S1	ATP11A	LRRK1	GPR56	ICAM1
C4orf34	IFFO2	NIPAL3	CARS2	AP1S3	AQP3	KCNE1L	AP1S2	ATP11B	LRRN4	GPR65	ICOS
C4orf36	IFI30	NLGN2	CASP6	AP2A1	AQP4	KCNIP1	AP1S3	ATP11C	LTF	GPR68	IDE
C4orf38	IFT122	NLRC5	CAT	AP2A2	AQP5	KCNJ5	AP2A1	ATP13A1	LTK	GPRC5C	IFFO2
C4orf42	IFT140	NLRP6	CATSPER4	AP2B1	AQP6	KCNMA1	AP2A2	ATP13A2	LYG2	GPX7	IFI30
C5orf13	IFT88	NME5	CAV2	AP2M1	AQP9	KCNMB1	AP2B1	ATP13A5	LYRM4	GRAMD3	IFT122
C5orf20	IGFL2	NPDC1	CBFA2T2	AP2S1	AQR	KCNQ1	AP2M1	ATP1A1	LYST	GRAMD4	IFT140
C5orf36	IKBKB	NPPC	CBFA2T3	AP3B1	ARAP1	KCTD12	AP2S1	ATP1A3	MACF1	GREB1	IFT88
C5orf45	IKBKG	NR6A1	CBR3	AP3B2	ARAP2	KCTD19	AP3B1	ATP1B1	MAD1L1	GREM1	IGFL2
C5orf47	IKZF2	NRGN	CBX5	AP3D1	ARAP3	KCTD2	AP3B2	ATP2A2	MAML2	GRHL1	IKBKB
C5orf49	IKZF3	NRM	CBY3	AP3M2	ARC	KDM2A	AP3D1	ATP2A3	MAML3	GRHL2	IKBKG
C5orf52	IL10	NSFL1C	CCDC101	AP3S1	ARF1	KDM2B	AP3M2	ATP2B2	MAP3K15	GRIK4	IKZF1
C5orf55	IL15RA	NT5E	CCDC109A	AP3S2	ARF3	KDM4C	AP3S1	ATP2B4	MAP4K4	GRK5	IKZF2
C5orf56	IL16	NTNG1	CCDC126	AP4B1	ARF5	KDM5A	AP3S2	ATP2C1	MAP6D1	GRK6	IKZF3
C5orf62	IL19	NTRK1	CCDC127	AP4S1	ARFGAP1	KEL	AP4B1	ATP4A	MAPK1	GRM2	IL10
C6orf1	IL1RAP	NUDT16	CCDC13	APAF1	ARFGAP2	KIAA0146	AP4S1	ATP5A1	MAPK3	GSK3B	IL15RA
C6orf10	IL21	NUDT17	CCDC136	APBA1	ARFGAP3	KIAA0226	APAF1	ATP5B	2004-03-01	GSTCD	IL16
C6orf106	IL21R	NUDT19	CCDC141	APBA2	ARFGEF1	KIAA0319L	APBA1	ATP5D	2008-03-01	GTDC1	IL19
C6orf125	IL24	NXN	CCDC146	APBA3	ARFGEF2	KIAA0513	APBA2	ATP5F1	MARK2	GTF3C1	IL1RAP
C6orf129	IL27	ODZ4	CCDC147	APBB1	ARFIP1	KIAA1026	APBA3	ATP5G3	MARK3	GUK1	IL21
C6orf132	IL27RA	OR10T2	CCDC155	APBB1IP	ARFRP1	KIAA1257	APBB1	ATP5J	MAST3	GXYLT1	IL21R
C6orf136	IL6R	ORMDL3	CCDC19	APBB2	ARG2	KIAA1530	APBB1IP	ATP5S	MAST4	GZMA	IL24
C6orf147	IL6ST	OSBPL10	CCDC41	APBB3	ARGFX	KIAA1549	APBB2	ATP5SL	MBD3	GZMB	IL27
C6orf162	IL7R	P2RX7	CCDC47	APC	ARGFXP2	KIAA1598	APBB3	ATP6AP1	MBNL3	GZMH	IL27RA
C6orf174	ILDR2	P2RY2	CCDC57	APC2	ARGLU1	KIAA1614	APC	ATP6AP2	MCCC1	GZMK	IL6R
C6orf176	IMMT	PABPC1L	CCDC62	APCDD1	ARHGAP1	KIAA1683	APC2	ATP6V0A1	MCF2L2	H6PD	IL6ST
C6orf204	IMPACT	PACS2	CCDC64	APCDD1L	ARHGAP10	KIAA1751	APCDD1	ATP6V0A2	MCM2	HCCA2	IL7R
C6orf222	INPP1	PADI4	CCDC69	APCS	ARHGAP12	KIF13A	APCDD1L	ATP6V0A4	ME3	HCFC1	ILDR2
C6orf223	INPP4B	PAK1	CCDC75	APEX1	ARHGAP15	KIF13B	APCS	ATP6V0B	MED21	HCG18	IMMT
C6orf227	INPP5A	PANX2	CCDC83	APH1A	ARHGAP18	KIF21B	APEX1	ATP6V0C	MED24	HCG9	IMPACT
C6orf27	INPP5B	PAOX	CCDC84	APH1B	ARHGAP20	KIF24	APH1A	ATP6V0D1	MED8	HCRTR1	INPP1
C6orf59	INPP5D	PAPLN	CCDC87	APIP	ARHGAP21	KIF26B	APH1B	ATP6V0E1	MEG3	HDAC4	INPP4B
C6orf62	INPP5E	PARVB	CCDC88A	APITD1	ARHGAP22	KIF7	APIP	ATP6V1A	MEGF6	HEATR2	INPP5A
C6orf94	INPP5F	PASK	CCDC88B	APLN	ARHGAP23	KLF12	APITD1	ATP6V1B1	MEPCE	HEG1	INPP5B
C6orf97	INTS6	PCBP3	CCDC88C	APLNR	ARHGAP24	KLF4	APLN	ATP6V1C1	MESDC1	HELZ	INPP5D
C7orf20	IPCEF1	PCDHGA1	CCDC9	APLP1	ARHGAP25	KLF7	APLNR	ATP6V1D	MFGE8	HERC2	INPP5E
C7orf42	IQGAP2	PCDHGA10	CCDC90B	APLP2	ARHGAP26	KLHDC7B	APLP1	ATP6V1E2	MFSD9	HEXA	INPP5F
C7orf44	IQSEC1	PCDHGA11	CCDC92	APOA1	ARHGAP27	KLHL31	APLP2	ATP6V1G2	MGAT5	HEXDC	INTS6
C7orf45	IRAK3	PCDHGA2	CCDC93	APOA2	ARHGAP28	KLK10	APOA1	ATP7B	MGLL	HEY1	IPCEF1
C7orf50	IRAK4	PCDHGA3	CCIN	APOA4	ARHGAP29	KPNA5	APOA2	ATP8A2	MGRN1	HFE2	IQGAP2
C8orf12	ITGA11	PCDHGA4	CCL14	APOA5	ARHGAP30	KRT16	APOA4	ATP8B1	MGST1	HHEX	IQSEC1
C8orf46	ITGA2	PCDHGA5	CCL14-CCL15	APOB	ARHGAP6	KRT36	APOA5	ATP8B2	MIA2	HIP1	IRAK3
C8orf51	ITGA4	PCDHGA6	CCL23	APOB48R	ARHGAP8	KRT7	APOB	ATP8B3	MICA	HIPK2	IRAK4
C8orf74	ITGAM	PCDHGA7	CCL25	APOBEC1	ARHGAP9	KRT80	APOB48R	ATP8B4	MICALCL	HIVEP3	ITGA11
C8orf79	ITGAX	PCDHGA8	CCM2	APOBEC2	ARHGDIA	KSR1	APOBEC1	ATP9B	MIR107	HLA-DQA2	ITGA2
C8orf80	ITGB1BP1	PCDHGA9	CCND1	APOBEC3A	ARHGDIB	L3MBTL3	APOBEC2	ATPAF2	MIR1231	HN1	ITGA4
C8orf84	ITGB2	PCDHGB1	CCNDBP1	APOBEC3B	ARHGDIG	LACTB2	APOBEC3A	ATPBD4	MIR1276	HNRPDL	ITGAM
C9	ITGB6	PCDHGB2	CCR3	APOBEC3F	ARHGEF1	LAMA4	APOBEC3B	ATXN1	MIR143	HOPX	ITGAX
C9orf103	ITGBL1	PCDHGB3	CCS	APOBEC3H	ARHGEF10	LAMB3	APOBEC3F	ATXN10	MIR145	HOXA7	ITGB1BP1
C9orf130	ITM2A	PCDHGB4	CCT8	APOBEC4	ARHGEF10L	LANCL2	APOBEC3H	ATXN1L	MIR1537	HPCAL1	ITGB2
C9orf139	ITM2C	PCDHGB5	CD151	APOC2	ARHGEF11	LARP4B	APOBEC4	ATXN2	MIR208A	HSF2BP	ITGB6
C9orf140	ITPA	PCDHGB6	CD200	APOC3	ARHGEF12	LAX1	APOC2	ATXN2L	MIR221	HSP90AB2P	ITGBL1
C9orf156	ITPK1	PCDHGB7	CD200R1	APOC4	ARHGEF15	LDLRAD2	APOC3	ATXN7	MIR222	HSPB7	ITM2A
C9orf169	ITPKB	PCGF2	CD244	APOD	ARHGEF16	LEPR	APOC4	ATXN7L1	MIR2276	HSPG2	ITM2C
C9orf170	ITPR3	PCNT	CD2AP	APOE	ARHGEF17	LEPRE1	APOD	ATXN7L3	MIR450A2	HTR2B	ITPA
C9orf171	ITSN2	PCTP	CD300LF	APOF	ARHGEF18	LEPROT	APOE	ATXN8OS	MIR542	HTT	ITPK1
C9orf45	IVD	PDE1B	CD34	APOH	ARHGEF19	LEPROTL1	APOF	AUH	MIR548N	HUWE1	ITPKB
C9orf75	JARID2	PDE2A	CD46	APOL1	ARHGEF2	LGALS1	APOH	AURKA	MIR623	ICA1L	ITPR3
C9orf9	JAZF1	PDE3B	CD58	APOL3	ARHGEF3	LHFPL2	APOL1	AURKAIP1	MIR937	IDO1	ITSN2
C9orf91	JMJD1C	PDE8A	CD59	APOL4	ARHGEF4	LHPP	APOL3	AUTS2	MKKS	IDO2	IVD
C9orf98	JMJD6	PDGFA	CD7	APOL5	ARHGEF6	LILRB4	APOL4	AVEN	MKS1	IER3	JARID2
CA10	KANK2	PDIK1L	CD81	APOL6	ARHGEF7	LILRB5	APOL5	AVIL	MLC1	IFFO1	JAZF1
CA12	KCNA2	PDXK	CD82	APOLD1	ARHGEF9	LIMS2	APOL6	AVP	MLKL	IFI16	JMJD1C
CA4	KCNA6	PEBP4	CD9	APOM	ARID1A	LIPA	APOLD1	AVPI1	MLLT1	IFI35	JMJD6
CA5A	KCNC4	PEX5	CD96	APOO	ARID1B	LIPC	APOM	AVPR1A	MLNR	IFNG	KANK2
CA7	KCNJ1	PFN2	CDC14A	APP	ARID2	LMAN2	APOO	AVPR1B	MLST8	IFT57	KCNA2
CABC1	KCNJ5	PGAM5	CDC25C	APPBP2	ARID3A	LMNA	APP	AVPR2	MMP13	IFT81	KCNA6
CABP4	KCNK15	PGAP3	CDC37L1	APPL1	ARID3B	LMO1	APPBP2	AWAT2	MMP24	IGDCC4	KCNC4
CACNA1A	KCNK3	PGCP	CDC42	APRT	ARID3C	LMO2	APPL1	AXIN1	MNAT1	IGF2R	KCNJ1
CACNA1C	KCNN3	PHACTR2	CDC42BPB	APTX	ARID4B	LNX1	APRT	AXL	MORC2	IGFBP4	KCNJ5
CACNA1D	KCNQ1	PHC1	CDC42EP3	AQP1	ARID5A	LOC100127888	APTX	AZI1	MPG	IGSF3	KCNK15
CACNA1E	KCNQ1OT1	PHF15	CDC42EP4	AQP10	ARID5B	LOC100128573	AQP1	AZI2	MRPL24	IKZF1	KCNK3
CACNA1G	KCTD2	PHGDH	CDC5L	AQP11	ARIH2	LOC100128842	AQP10	AZU1	MRPS18B	IL12RB2	KCNN3
CACNA1H	KCTD21	PHRF1	CDCA5	AQP12A	ARL11	LOC100129354	AQP11	B3GALNT1	MRPS35	IL13	KCNQ1
CACNA1I	KDM2B	PHTF1	CDCA7L	AQP2	ARL14	LOC100130872-SPON2	AQP12A	B3GALNT2	MS4A3	IL17C	KCNQ1OT1
CACNA2D1	KIAA0146	PHYH	CDCA8	AQP3	ARL15	LOC100133612	AQP2	B3GALTL	MSRA	IL18RAP	KCTD2
CACNA2D2	KIAA0247	PHYHIP	CDH23	AQP4	ARL16	LOC100133991	AQP3	B3GAT1	MTA1	IL1F6	KCTD21
CACNA2D4	KIAA0513	PIGF	CDH4	AQP5	ARL2	LOC100188949	AQP4	B3GAT2	MTDH	IL23R	KDM2B
CACNB1	KIAA0528	PIGM	CDH6	AQP6	ARL2BP	LOC100271831	AQP5	B3GNT1	MTFMT	IL26	KIAA0146
CACNB4	KIAA0748	PIGO	CDK14	AQP8	ARL3	LOC148696	AQP6	B3GNT2	MTL5	IL2RB	KIAA0247
CACNG1	KIAA0802	PIK3CD	CDK16	AQP9	ARL4A	LOC151174	AQP8	B3GNT5	MUS81	IL4R	KIAA0513
CACNG8	KIAA0895L	PIK3IP1	CDK2	AQR	ARL4C	LOC254559	AQP9	B3GNT6	MYBBP1A	IL6R	KIAA0528
CADM1	KIAA1026	PIP5K1C	CDK3	AR	ARL5A	LOC283404	AQR	B3GNT7	MYCBP2	INF2	KIAA0748
CADM3	KIAA1217	PITX1	CDK5RAP1	ARAF	ARL5C	LOC284837	AR	B3GNT8	MYCBPAP	ING1	KIAA0802
CADPS	KIAA1432	PKP1	CDK5RAP3	ARAP1	ARL6IP4	LOC400696	ARAF	B3GNT9	MYH10	ING3	KIAA0895L
CALCB	KIAA1462	PLCH2	CDK6	ARAP2	ARL6IP5	LOC440839	ARAP1	B3GNTL1	MYH6	INPP4A	KIAA1026
CALCR	KIAA1683	PLEKHA7	CDKAL1	ARAP3	ARL8A	LOC440957	ARAP2	B4GALT1	MYLK2	INPP5A	KIAA1217
CALD1	KIF1B	PLEKHN1	CDKN2C	ARC	ARL8B	LOC91316	ARAP3	B4GALT2	MYO10	INPP5D	KIAA1432
CALHM3	KIF21B	PLEKHO2	CDS2	ARF1	ARL9	LOXL2	ARC	B4GALT3	MYO16	INPP5F	KIAA1462
CALM3	KIF26B	PLOD3	CDSN	ARF3	ARMC10	LPCAT1	ARF1	B4GALT5	MYO1A	INTS1	KIAA1683
CALML4	KILLIN	PLXNA4	CDT1	ARF5	ARMC2	LRCH1	ARF3	B4GALT7	MYO1C	IQCD	KIF1B
CALN1	KIR3DX1	PMEPA1	CEACAM1	ARFGAP1	ARMC3	LRMP	ARF5	B9D2	MYO5A	IQCE	KIF21B
CAMK1	KIRREL	PMS2L11	CEACAM8	ARFGAP2	ARMC4	LRP1	ARFGAP1	BAALC	MYOM2	IQCF5	KIF26B
CAMK1D	KLF16	POLD4	CEBPB	ARFGAP3	ARMC5	LRRC16A	ARFGAP2	BACE1	NADK	IQGAP1	KILLIN
CAMK2A	KLHDC5	POP4	CEBPE	ARFGEF1	ARMC7	LRRC17	ARFGAP3	BACE2	NADSYN1	IQSEC1	KIR3DX1
CAMK2D	KLHDC8A	PPM1L	CEL	ARFGEF2	ARMC8	LRRC36	ARFGEF1	BACH1	NAV1	IRF1	KIRREL
CAMK2N1	KLHL2	PPP2R4	CENPF	ARFIP1	ARMC9	LRRC47	ARFGEF2	BACH2	NCDN	IRF2	KLF16
CAMKK2	KLHL25	PPP2R5C	CENPN	ARFRP1	ARMCX1	LRRC49	ARFIP1	BAD	NCEH1	IRF8	KLHDC5
CAMTA1	KLHL29	PQLC2	CENPT	ARG1	ARMCX2	LSP1	ARFRP1	BAG2	NCLN	ISYNA1	KLHDC8A
CAND2	KLHL34	PRDM2	CEP152	ARG2	ARMCX4	LST1	ARG1	BAG5	NCOR2	ITGAE	KLHL2
CANT1	KLRG1	PRDXDD1P	CEP63	ARGFXP2	ARMCX6	LY6D	ARG2	BAHCC1	NCRNA00171	ITGAM	KLHL25
CAPN2	KRAS	PRKAG2	CEP72	ARGLU1	ARNT	LY6H	ARGFXP2	BAI1	NDEL1	ITGAX	KLHL29
CAPN8	KRT33A	PRKCZ	CEP78	ARHGAP1	ARNT2	LYRM4	ARGLU1	BAI2	NDOR1	ITGB2	KLHL34
CAPSL	KRT8	PRKRIP1	CETP	ARHGAP10	ARNTL	LYSMD1	ARHGAP1	BAIAP2	NDRG1	ITIH1	KLRG1
CAPZA1	LAGE3	PSD	CFDP1	ARHGAP12	ARNTL2	LYZ	ARHGAP10	BAIAP2L1	NDUFS2	ITPK1	KRAS
CAPZB	LAMB2	PSD4	CFL2	ARHGAP15	ARPC1A	MACF1	ARHGAP12	BAMBI	NEDD4	ITPKB	KRT33A
CARD11	LARP1	PSMA1	CGA	ARHGAP18	ARPC2	MACROD1	ARHGAP15	BANF2	NEK6	ITPR3	KRT8
CARD9	LASP1	PSMB8	CGN	ARHGAP19	ARPC4	MAD1L1	ARHGAP18	BANK1	NFASC	IVNS1ABP	LAGE3
CARKD	LASS2	PSME1	CHADL	ARHGAP20	ARPC5	MAFG	ARHGAP19	BANP	NFAT5	JAG2	LAMB2
CARM1	LASS6	PTCH1	CHAF1B	ARHGAP21	ARPC5L	MAGI1	ARHGAP20	BAP1	NFATC1	JAK1	LARP1
CARS	LBR	PTGDS	CHCHD4	ARHGAP22	ARPP-21	MALT1	ARHGAP21	BARD1	NFATC2	JARID2	LASP1
CARS2	LCAT	PTGFRN	CHD1	ARHGAP23	ARPP19	MAML1	ARHGAP22	BARHL2	NFIA	KALRN	LASS2
CASD1	LCK	PTH1R	CHD1L	ARHGAP24	ARRB1	MAML2	ARHGAP23	BARX2	NHSL1	KANK2	LASS6
CASK	LCP1	PTK6	CHD2	ARHGAP25	ARRB2	MAML3	ARHGAP24	BASP1	NINJ2	KATNB1	LBR
CASKIN1	LCP2	PTK7	CHD7	ARHGAP26	ARRDC1	MAN1A1	ARHGAP25	BAT1	NKIRAS1	KBTBD12	LCAT
CASKIN2	LDB3	PTPLA	CHD9	ARHGAP27	ARRDC2	MAN1C1	ARHGAP26	BAT2	NLN	KBTBD2	LCK
CASP12	LEF1	PTPRCAP	CHERP	ARHGAP28	ARRDC4	MAP2K6	ARHGAP27	BAT2L1	NLRC4	KCNA7	LCP1
CASP5	LFNG	PTPRF	CHID1	ARHGAP29	ARRDC5	MAP3K1	ARHGAP28	BAT3	NOD2	KCNH1	LCP2
CASQ1	LGALS12	PTPRN2	CHMP4C	ARHGAP30	ARSB	MAP3K14	ARHGAP29	BAT4	NOTCH1	KCNK12	LDB3
CASS4	LGALS8	PTPRS	CHN1	ARHGAP6	ARSD	MAP3K8	ARHGAP30	BAT5	NPFF	KCNK16	LEF1
CASZ1	LIF	PVRL1	CHN2	ARHGAP8	ARSF	MAP7D3	ARHGAP6	BAX	NPHP4	KCNK17	LFNG
CAV1	LIMD1	PYCARD	CHPT1	ARHGAP9	ARSG	MAPK13	ARHGAP8	BAZ1B	NQO2	KCNMA1	LGALS12
CBFA2T2	LIMK1	PYGB	CHRM1	ARHGDIA	ARSI	MARCO	ARHGAP9	BAZ2B	NR1D2	KCNQ1	LGALS8
CBFA2T3	LIMK2	QSOX1	CHRM2	ARHGDIB	ARSJ	MARS	ARHGDIA	BBC3	NR1I2	KCNQ2	LIF
CBLL1	LINS1	RAB11FIP3	CHRNA10	ARHGDIG	ARSK	MAST3	ARHGDIB	BBS1	NRF1	KCNT1	LIMD1
CBS	LIPT1	RAB1B	CHST11	ARHGEF1	ART1	MAST4	ARHGDIG	BBS12	NRXN1	KCTD10	LIMK1
CBX4	LITAF	RAB27A	CHST13	ARHGEF10	ART3	MBNL1	ARHGEF1	BBS7	NSMCE2	KCTD19	LIMK2
CBX6	LMF1	RAB36	CHST14	ARHGEF10L	ART4	MBTPS2	ARHGEF10	BBS9	NUMA1	KDELR2	LINS1
CBY1	LMO7	RAB3C	CHST3	ARHGEF11	ARTN	MCF2L	ARHGEF10L	BBX	NUP37	KDM2B	LIPT1
CCDC101	LOC100128239	RAB40C	CHSY1	ARHGEF12	ARV1	MCF2L2	ARHGEF11	BCAM	NUP62	KDM4B	LITAF
CCDC106	LOC100128288	RAB42	CHSY3	ARHGEF15	ARVCF	MCFD2	ARHGEF12	BCAP29	NUP85	KDM6B	LMF1
CCDC110	LOC100129726	RAB43	CHTF18	ARHGEF16	ARX	MED1	ARHGEF15	BCAP31	NUPL1	KDSR	LMO7
CCDC124	LOC100130872	RABGAP1L	CIAO1	ARHGEF17	AS3MT	MED12L	ARHGEF16	BCAR1	OCIAD1	KEAP1	LOC100128239
CCDC140	LOC100130872-SPON2	RALGAPA2	CIDEB	ARHGEF18	ASAH1	MED13L	ARHGEF17	BCAS3	ODF2	KIAA0040	LOC100128288
CCDC146	LOC100130987	RANBP10	CIRH1A	ARHGEF19	ASAH2	MED29	ARHGEF18	BCAT1	OGDH	KIAA0146	LOC100129726
CCDC147	LOC100131551	RAP1GAP	CIT	ARHGEF2	ASAM	MEF2D	ARHGEF19	BCDIN3D	OGFR	KIAA0182	LOC100130872
CCDC154	LOC100132111	RARG	CKAP5	ARHGEF3	ASAP1	MEFV	ARHGEF2	BCKDHA	OLFM4	KIAA0664	LOC100130872-SPON2
CCDC155	LOC100132163	RASA1	CKB	ARHGEF4	ASAP1IT1	MEPCE	ARHGEF3	BCKDHB	OLFML2A	KIAA1026	LOC100130987
CCDC28B	LOC100133612	RASA3	CKS2	ARHGEF6	ASAP2	MET	ARHGEF4	BCKDK	OLR1	KIAA1211	LOC100131551
CCDC33	LOC100133985	RASAL1	CLASP1	ARHGEF7	ASAP3	METRNL	ARHGEF6	BCL10	OOEP	KIAA1274	LOC100132111
CCDC37	LOC100289341	RASGEF1A	CLC	ARHGEF9	ASB1	METTL9	ARHGEF7	BCL11A	OR1F2P	KIAA1530	LOC100132163
CCDC40	LOC154822	RASL10B	CLCN1	ARID1A	ASB10	MFAP2	ARHGEF9	BCL11B	OR2M5	KIF22	LOC100133612
CCDC46	LOC158376	RASSF3	CLCN5	ARID1B	ASB11	MFSD2A	ARID1A	BCL2	OR3A2	KIFC2	LOC100133985
CCDC49	LOC221710	RASSF6	CLCN7	ARID2	ASB12	MFSD7	ARID1B	BCL2A1	OR4D9	KIFC3	LOC100289341
CCDC50	LOC283050	RBM20	CLDN1	ARID3A	ASB13	MFSD9	ARID2	BCL2L1	OSTCL	KIR3DX1	LOC154822
CCDC57	LOC283663	RBM3	CLDN2	ARID3B	ASB14	MGAT1	ARID3A	BCL2L11	OTUB2	KLF13	LOC158376
CCDC60	LOC285780	RBPMS2	CLDN20	ARID3C	ASB15	MGC16275	ARID3B	BCL2L12	OTUD6B	KLF16	LOC221710
CCDC78	LOC375190	REM2	CLEC12A	ARID4B	ASB18	MGRN1	ARID3C	BCL2L14	P2RX7	KLF6	LOC283050
CCDC80	LOC401093	REPS2	CLEC12B	ARID5A	ASB2	MICAL2	ARID4B	BCL2L15	P4HB	KLF7	LOC283663
CCDC85C	LOC401431	RERE	CLEC16A	ARID5B	ASB3	MICALCL	ARID5A	BCL3	PAG1	KLHDC4	LOC285780
CCDC88B	LOC641518	RFX8	CLIC1	ARIH1	ASB4	MINA	ARID5B	BCL6	PAK1	KLHL22	LOC375190
CCDC88C	LOC646982	RGL2	CLINT1	ARIH2	ASB5	MIR1208	ARIH1	BCL6B	PALM	KLHL29	LOC401093
CCDC89	LOC653566	RGL3	CLIP1	ARL11	ASB8	MIR1256	ARIH2	BCL7C	PANK1	KLHL30	LOC401431
CCDC90B	LOC678655	RGS10	CLIP3	ARL13B	ASB9	MIR190B	ARL11	BCL9	PANK3	KLHL6	LOC641518
CCKBR	LOC728264	RGS12	CLK1	ARL14	ASCC1	MIR204	ARL13B	BCL9L	PANX2	KLRA1	LOC646982
CCL1	LOC728448	RHOBTB3	CLK2	ARL15	ASCC2	MIR30B	ARL14	BCLAF1	PARP10	KLRB1	LOC653566
CCL11	LOC84740	RHOH	CLK3	ARL16	ASCL1	MIR492	ARL15	BCO2	PCDH1	KLRC1	LOC678655
CCL14-CCL15	LPAR5	RIMKLA	CLN5	ARL2	ASCL3	MIR502	ARL16	BCOR	PCDH21	KLRD1	LOC728264
CCL15	LPAR6	RIN1	CLNK	ARL2BP	ASCL4	MIR548F5	ARL2	BCORL1	PCGF3	KLRK1	LOC728448
CCL16	LPCAT1	RING1	CLOCK	ARL3	ASF1A	MIR548H4	ARL2BP	BCR	PCSK5	KRI1	LOC84740
CCL17	LRCH1	RINL	CLPB	ARL4A	ASFMR1	MIR572	ARL3	BCYRN1	PCTP	KRT5	LPAR5
CCL22	LRP6	RIPK4	CLPS	ARL4C	ASGR1	MIR609	ARL4A	BDH1	PCYOX1	KRT74	LPAR6
CCL28	LRRC16A	RNASE6	CLRN2	ARL4D	ASGR2	MIR7-2	ARL4C	BDH2	PDE4D	KRTAP10-8	LPCAT1
CCNB1	LRRC33	RNF130	CLSTN1	ARL5A	ASH1L	MIR761	ARL4D	BDKRB2	PDF	KRTAP10-9	LRCH1
CCND1	LRRC8B	RNF135	CLTC	ARL5C	ASH2L	MIR762	ARL5A	BEGAIN	PDGFD	KSR1	LRP6
CCND2	LST1	RNF144A	CLU	ARL6IP4	ASIP	MIR938	ARL5C	BEND2	PDHA1	L3MBTL3	LRRC16A
CCND3	LTB	RNF157	CLYBL	ARL6IP5	ASL	MKLN1	ARL6IP4	BEND3	PDLIM4	L3MBTL4	LRRC33
CCNG2	LTC4S	RNF44	CMIP	ARL8A	ASNA1	MKNK1	ARL6IP5	BEND7	PDXK	LAPTM5	LRRC8B
CCNI2	LTK	RNF8	CMKLR1	ARL8B	ASNSD1	MLKL	ARL8A	BEST1	PELI2	LARP4B	LST1
CCNJL	LY6G5C	ROBO1	CMPK1	ARL9	ASPA	MMP19	ARL8B	BEST2	PER2	LASP1	LTB
CCNY	LY86	ROBO4	CMTM2	ARMC10	ASPDH	MOBKL2A	ARL9	BEST3	PEX14	LCN8	LTC4S
CCR1	LYL1	ROPN1L	CMTM5	ARMC2	ASPG	MORC3	ARMC10	BEST4	PEX5	LDB2	LTK
CCR10	LYPD3	ROR1	CNBP	ARMC3	ASPH	MPO	ARMC2	BET1	PFKFB3	LDLRAD2	LY6G5C
CCR2	LYRM5	RORA	CNIH	ARMC4	ASPHD1	MPPE1	ARMC3	BET3L	PFKP	LDLRAP1	LY86
CCR4	LZTFL1	RORC	CNKSR3	ARMC5	ASPHD2	MPRIP	ARMC4	BFSP1	PGBD3	LDOC1L	LYL1
CCR6	MACF1	RPH3AL	CNNM2	ARMC7	ASPRV1	MR1	ARMC5	BFSP2	PGLYRP1	LGALS7	LYPD3
CD101	MAD1L1	RPL7A	CNNM3	ARMC8	ASPSCR1	MRAS	ARMC7	BHLHA9	PGM5	LGMN	LYRM5
CD151	MAEA	RPRM	CNNM4	ARMC9	ASRGL1	MRVI1	ARMC8	BHLHB9	PGP	LGR6	LZTFL1
CD163L1	MAF	RPS6KA2	CNOT1	ARMCX1	ASS1	MS4A6A	ARMC9	BHLHE40	PGS1	LHFPL2	MACF1
CD180	MAG	RPS6KA3	CNOT2	ARMCX2	ASTN1	MSI2	ARMCX1	BICC1	PHACTR1	LILRA2	MAD1L1
CD19	MAL	RPS6KL1	CNOT4	ARMCX4	ASTN2	MSR1	ARMCX2	BICD1	PHACTR3	LILRP2	MAEA
CD1C	MAML2	RPTOR	CNOT6	ARMCX6	ASXL1	MTMR11	ARMCX4	BICD2	PHC2	LIM2	MAF
CD1D	MAN1A1	RSPH9	CNR2	ARNT	ASXL2	MTMR4	ARMCX6	BIK	PHF16	LIMS2	MAG
CD1E	MAN1B1	RSPO3	CNST	ARNT2	ATAD2B	MTMR7	ARNT	BIN1	PHF17	LIPH	MAL
CD207	MAN1C1	RTEL1	CNTD2	ARNTL	ATAD3A	MX1	ARNT2	BIN3	PHF20L1	LMAN2	MAML2
CD22	MAOB	RTN4R	CNTLN	ARNTL2	ATAD3B	MYH10	ARNTL	BIRC2	PHF21A	LMCD1	MAN1A1
CD226	MAP1A	RTN4RL1	CNTN4	ARPC1B	ATAD3C	MYH11	ARNTL2	BIRC3	PHGDH	LMF1	MAN1B1
CD247	MAP1LC3B2	RUNX2	COASY	ARPC2	ATAD5	MYH16	ARPC1B	BIRC6	PHKB	LNX2	MAN1C1
CD27	MAP3K1	RUNX3	COBRA1	ARPC4	ATCAY	MYL6B	ARPC2	BIRC8	PHOSPHO1	LOC100128542	MAOB
CD28	MAP3K5	RUSC1	COG2	ARPC5L	ATF1	MYLK4	ARPC4	BIVM	PHYHD1	LOC100128788	MAP1A
CD37	MAP3K8	RXFP2	COG3	ARPP-21	ATF2	MYO1B	ARPC5L	BLCAP	PI4KB	LOC100130872	MAP1LC3B2
CD38	MAP4K4	S100A2	COG7	ARPP19	ATF3	MYO1D	ARPP-21	BLK	PIK3R5	LOC100130872-SPON2	MAP3K1
CD3E	MAPRE2	S1PR3	COG8	ARRB1	ATF4	MYO5A	ARPP19	BLMH	PIP4K2B	LOC100287227	MAP3K5
CD3G	2001-03-01	SAPS3	COL11A2	ARRB2	ATF5	MYO9B	ARRB1	BLOC1S1	PKM2	LOC121838	MAP3K8
CD40	MBD2	SATB1	COL13A1	ARRDC1	ATF6	MYOF	ARRB2	BLOC1S3	PKP2	LOC151300	MAP4K4
CD52	MBD4	SBF1	COL15A1	ARRDC2	ATF6B	MYPN	ARRDC1	BLVRA	PLAA	LOC283999	MAPRE2
CD53	MBNL1	SBK1	COL18A1	ARRDC4	ATF7	N4BP2L2	ARRDC2	BMF	PLAUR	LOC285740	2001-03-01
CD55	MCART1	SCAND2	COL1A1	ARRDC5	ATF7IP	NACC2	ARRDC4	BMI1	PLBD1	LOC285830	MBD2
CD5L	MCART6	SCARNA10	COL20A1	ARSB	ATG10	NANOG	ARRDC5	BMP1	PLEC1	LOC285847	MBD4
CD69	MCF2L	SCML4	COL23A1	ARSD	ATG12	NAV1	ARSB	BMP10	PLEKHA3	LOC360030	MBNL1
CD72	MCFD2	SCOC	COL4A1	ARSE	ATG16L1	NBEA	ARSD	BMP2	PLEKHA7	LOC388965	MCART1
CD74	MCM7	SCRIB	COL4A2	ARSF	ATG16L2	NCEH1	ARSE	BMP6	PLEKHM3	LOC440839	MCART6
CD79A	MCTP2	SCRN1	COL4A3BP	ARSG	ATG2A	NCK2	ARSF	BMPER	PLIN1	LOC619207	MCF2L
CD79B	MED14	SDC3	COL5A1	ARSH	ATG4A	NCKAP5	ARSG	BMPR1A	PLIN4	LOC646762	MCFD2
CD80	MEF2D	SDF2L1	COL9A2	ARSI	ATG4B	NCOR2	ARSH	BMPR1B	PLUNC	LOC646999	MCM7
CD81	METAP1	SEC14L1	COLEC10	ARSJ	ATG4D	NCR3	ARSI	BMX	PLXNC1	LOC727896	MCTP2
CD82	METTL7A	SEC24B	COMMD1	ARSK	ATG5	NCRNA00189	ARSJ	BNIP2	PML	LOC728264	MED14
CD83	MFAP2	SECTM1	COMMD10	ART1	ATG7	NCRNA00219	ARSK	BNIP3	PMVK	LOXL1	MEF2D
CD84	MFHAS1	SERP2	COMMD3	ART3	ATG9B	NDRG2	ART1	BNIP3L	PNLDC1	LPAR2	METAP1
CD86	MGAT1	SETBP1	COMMD6	ART4	ATHL1	NDUFA12	ART3	BOD1L	PNPLA2	LPCAT1	METTL7A
CD8A	MGAT5	SF1	COMMD8	ART5	ATL1	NDUFS2	ART4	BOLA3	POLE	LPHN1	MFAP2
CD9	MGAT5B	SFMBT2	COMMD9	ARTN	ATL3	NEDD4L	ART5	BPESC1	POLR2C	LPIN2	MFHAS1
CD93	MGC12916	SFXN1	COPA	ARV1	ATMIN	NEK7	ARTN	BPI	POP1	LPP	MGAT1
CD96	MGC29506	SGK1	COPS6	ARVCF	ATN1	NF1	ARV1	BPIL2	PPAP2B	LRCH1	MGAT5
CDC20B	MGLL	SH2B3	COPS7A	ARX	ATOH7	NFE2L2	ARVCF	BRAF	PPP1CC	LRDD	MGAT5B
CDC34	MGP	SH3TC1	COPZ1	AS3MT	ATOH8	NFIC	ARX	BRAP	PPP1R10	LRIG1	MGC12916
CDC42BPA	MIA	SHC1	COPZ2	ASAH1	ATOX1	NGFR	AS3MT	BRCA2	PPP2R5E	LRP1	MGC29506
CDC42BPB	MICAL2	SHD	COQ10A	ASAH2B	ATP10A	NHSL1	ASAH1	BRD1	PPP3CC	LRP11	MGLL
CDC42EP3	MID1IP1	SHF	COQ2	ASAM	ATP10B	NLRC3	ASAH2B	BRD2	PPP4R2	LRP5	MGP
CDC42EP5	MINPP1	SHISA7	COQ9	ASAP1	ATP10D	NLRP3	ASAM	BRD3	PPP5C	LRRC2	MIA
CDC42SE1	MIR1178	SIGLEC14	CORO1B	ASAP1IT1	ATP11A	NLRP7	ASAP1	BRD4	PRAM1	LRRC20	MICAL2
CDC5L	MIR1205	SIL1	CORO1C	ASAP2	ATP11B	NMNAT3	ASAP1IT1	BRD9	PRDM15	LRRC27	MID1IP1
CDCA3	MIR128-2	SIPA1	CORO2A	ASAP3	ATP11C	NOD1	ASAP2	BRE	PRDM2	LRRC3	MINPP1
CDCP1	MIR130B	SIPA1L2	CORO6	ASB1	ATP12A	NOL3	ASAP3	BRF1	PREP	LRRC33	MIR1178
CDGAP	MIR143	SKI	CORO7	ASB10	ATP13A2	NOP14	ASB1	BRI3	PRKACA	LRRC4	MIR1205
CDH1	MIR148A	SLAMF8	CORT	ASB11	ATP13A4	NOP58	ASB10	BRI3BP	PRKAR1B	LRRC46	MIR128-2
CDH23	MIR149	SLC12A7	COTL1	ASB12	ATP13A5	NOX5	ASB11	BRMS1	PRKCD	LRRC8D	MIR130B
CDH4	MIR1914	SLC16A5	COX15	ASB13	ATP1A1	NPEPL1	ASB12	BRP44	PRKCH	LRRN1	MIR143
CDK10	MIR195	SLC1A1	COX19	ASB14	ATP1A2	NPFFR1	ASB13	BRPF3	PRKD2	LRWD1	MIR148A
CDK11B	MIR26A2	SLC25A13	COX4I1	ASB15	ATP1A3	NRCAM	ASB14	BRSK1	PROC	LSP1	MIR149
CDK13	MIR301A	SLC26A4	COX4NB	ASB16	ATP1A4	NRD1	ASB15	BRSK2	PROM1	LTBP3	MIR1914
CDK14	MIR301B	SLC27A1	CPA3	ASB17	ATP1B1	NRXN2	ASB16	BRUNOL4	PRPSAP1	LY6E	MIR195
CDK19	MIR326	SLC29A1	CPEB1	ASB18	ATP1B2	NT5DC2	ASB17	BRUNOL5	PRR18	LY6G5C	MIR26A2
CDK2	MIR425	SLC29A3	CPEB3	ASB2	ATP1B4	NT5DC3	ASB18	BRUNOL6	PRSS45	LYAR	MIR301A
CDK20	MIR497	SLC38A10	CPEB4	ASB3	ATP2A1	NTM	ASB2	BSCL2	PRSS8	LYN	MIR301B
CDK5R2	MIR548H4	SLC39A1	CPM	ASB4	ATP2A2	NTRK3	ASB3	BSDC1	PRSSL1	LYSMD2	MIR326
CDK6	MIR589	SLC44A4	CPNE1	ASB6	ATP2A3	NUDCD3	ASB4	BSG	PRTN3	LZTS1	MIR425
CDKAL1	MIR623	SLC4A8	CPNE2	ASB7	ATP2B1	NUP153	ASB6	BSN	PSD	MACF1	MIR497
CDKN1C	MIR942	SLC5A10	CPSF1	ASB8	ATP2B2	NUP210	ASB7	BSPH1	PSEN2	MACROD1	MIR548H4
CDKN2C	MKL2	SLC5A3	CPSF3	ASB9	ATP2B3	NUP62	ASB8	BSPRY	PSMD1	MAD1L1	MIR589
CDR2	MLC1	SLC5A5	CPSF4L	ASCC1	ATP2B4	NUP93	ASB9	BTAF1	PTBP1	MAFK	MIR623
CDR2L	MLLT6	SLC6A13	CPSF6	ASCC2	ATP2C1	NUPR1	ASCC1	BTBD1	PTDSS1	MAML1	MIR942
CDS2	MMP9	SLC6A20	CPT1A	ASCL1	ATP2C2	OBSCN	ASCC2	BTBD10	PTP4A2	MAML2	MKL2
CDX1	MMS19	SLC6A3	CPT2	ASCL2	ATP4A	ODF3B	ASCL1	BTBD11	PTPRE	MAML3	MLC1
CDX2	MNAT1	SLC6A9	CPVL	ASCL3	ATP4B	ODZ4	ASCL2	BTBD12	PTPRJ	MAN2B2	MLLT6
CDYL	MPP6	SLC8A3	CR1L	ASCL4	ATP5A1	OLFML3	ASCL3	BTBD19	PTPRN2	MANBA	MMP9
CEACAM19	MPRIP	SLFN12L	CRABP2	ASF1A	ATP5B	OMG	ASCL4	BTBD2	PUF60	MAP1LC3B2	MMS19
CEACAM21	MREG	SLFN13	CRADD	ASF1B	ATP5D	OR52K1	ASF1A	BTBD3	PUM1	MAP2K2	MNAT1
CELSR1	MRM1	SMAD1	CRAMP1L	ASFMR1	ATP5E	ORAI2	ASF1B	BTBD7	PVT1	MAP2K3	MPP6
CELSR2	MRPL34	SMAGP	CRBN	ASGR1	ATP5G1	OXR1	ASFMR1	BTBD9	PWWP2A	MAP2K4	MPRIP
CELSR3	MSH5	SMARCB1	CREB3L2	ASGR2	ATP5G2	P2RX7	ASGR1	BTC	PXMP4	MAP3K14	MREG
CEND1	MSI2	SMARCE1	CREBBP	ASH1L	ATP5I	P2RY10	ASGR2	BTF3	QDPR	MAP4K2	MRM1
CENPF	MSL3	SMPD1	CREG1	ASH2L	ATP5J	P2RY13	ASH1L	BTN2A3	QRFPR	MAP4K4	MRPL34
CENPM	MSRA	SMPDL3A	CRHBP	ASIP	ATP5L	P2RY14	ASH2L	BTN3A3	RAB11FIP3	MAP7	MSH5
CENPP	MTA1	SNAI1	CRIM1	ASL	ATP5L2	P2RY6	ASIP	BTNL2	RAB13	MAPK1	MSI2
CEP72	MTERFD3	SND1	CRISPLD2	ASNA1	ATP5O	PACS1	ASL	BTNL8	RAB2A	MAPK10	MSL3
CES8	MTIF2	SNORA36A	CRLF3	ASNS	ATP5S	PACS2	ASNA1	BTRC	RAB3IL1	MAPK8IP3	MSRA
CETN2	MTMR11	SNORD36A	CROT	ASPA	ATP5SL	PACSIN1	ASNS	BUB1	RAB40C	MAPT	MTA1
CETP	MTMR9L	SNORD36C	CRTC3	ASPG	ATP6AP1	PAK1	ASPA	BUB1B	RAB6A	2010-03-01	MTERFD3
CFLAR	MTUS1	SNRK	CRYBB1	ASPH	ATP6AP1L	PALLD	ASPG	BUD13	RAB7A	2004-03-01	MTIF2
CGNL1	MUC12	SNRPA	CRYM	ASPHD1	ATP6V0A1	PANX1	ASPH	BUD31	RABAC1	2006-03-01	MTMR11
CGREF1	MUC17	SNX15	CSAD	ASPHD2	ATP6V0A2	PAQR8	ASPHD1	BZRAP1	RAI14	MARVELD2	MTMR9L
CHADL	MUC4	SNX30	CSDA	ASPRV1	ATP6V0A4	PARK2	ASPHD2	C10orf10	RALGAPA2	MAS1	MTUS1
CHAF1B	MXI1	SNX31	CSF1	ASPSCR1	ATP6V0C	PARP4	ASPRV1	C10orf104	RAP1GAP2	MAS1L	MUC12
CHCHD10	MXRA7	SOBP	CSF2RB	ASRGL1	ATP6V0E1	PATL1	ASPSCR1	C10orf105	RAPGEF2	MAST3	MUC17
CHCHD6	MYLK	SOCS1	CSK	ASS1	ATP6V0E2	PAX8	ASRGL1	C10orf107	RAPGEFL1	MATK	MUC4
CHD2	MYO15B	SOCS7	CSNK1D	ASTE1	ATP6V1A	PBX2	ASS1	C10orf108	RAPSN	MB	MXI1
CHD3	MYO18A	SORBS2	CSNK1E	ASTL	ATP6V1B1	PCID2	ASTE1	C10orf11	RASA3	MBD1	MXRA7
CHD4	MYO1D	SORBS3	CSNK1G2	ASTN1	ATP6V1B2	PCK2	ASTL	C10orf110	RASGRF1	MBP	MYLK
CHD6	MYO1F	SORCS3	CSPG5	ASTN2	ATP6V1C1	PCLO	ASTN1	C10orf116	RAVER1	MCC	MYO15B
CHD9	MYOM2	SOS2	CSPP1	ASXL1	ATP6V1C2	PCNT	ASTN2	C10orf119	RBBP5	MCF2L	MYO18A
CHDH	MYST2	SP140	CSRNP1	ASXL2	ATP6V1D	PCNXL2	ASXL1	C10orf128	RBBP9	ME3	MYO1D
CHGA	MYST3	SPAG16	CSRNP2	ASXL3	ATP6V1E2	PCTP	ASXL2	C10orf140	RBM20	MED12	MYO1F
CHI3L1	MYST4	SPAG4	CSRP1	ASZ1	ATP6V1G2	PCYT2	ASXL3	C10orf18	RBP1	MEF2C	MYOM2
CHI3L2	N4BP2	SPEG	CSRP3	ATAD1	ATP6V1H	PDE11A	ASZ1	C10orf2	RBP5	MEGF6	MYST2
CHID1	N4BP2L1	SPEN	CTBP1	ATAD2B	ATP7B	PDE3A	ATAD1	C10orf25	RBPJ	MEIS1	MYST3
CHML	N4BP3	SPINT2	CTBP2	ATAD3A	ATP8A1	PDE4B	ATAD2B	C10orf26	RCAN1	MEN1	MYST4
CHMP7	NAB2	SPIRE1	CTDSP2	ATAD3B	ATP8A2	PDE7B	ATAD3A	C10orf27	RCVRN	MESP2	N4BP2
CHN2	NAP1L4	SPSB2	CTDSPL	ATAD3C	ATP8B1	PDGFRB	ATAD3B	C10orf32	RDBP	MEX3C	N4BP2L1
CHODL	NAP1L5	SRC	CTF1	ATAD5	ATP8B2	PDXK	ATAD3C	C10orf41	RELA	MFAP3L	N4BP3
CHPF	NBN	SREBF1	CTNNA2	ATCAY	ATP8B4	PEPD	ATAD5	C10orf46	RFTN2	MFI2	NAB2
CHPF2	NCALD	SREBF2	CTNNBIP1	ATF1	ATP9A	PFAS	ATCAY	C10orf53	RFX2	MGAT1	NAP1L4
CHRM1	NCOA5	SRF	CTPS2	ATF3	ATP9B	PFKFB1	ATF1	C10orf54	RGL1	MGAT4B	NAP1L5
CHRM3	NCOR2	SRI	CTRC	ATF4	ATPAF1	PFKP	ATF3	C10orf55	RGL4	MGC16384	NBN
CHRNA3	NCR2	SRR	CTSA	ATF5	ATPAF2	PGBD3	ATF4	C10orf58	RGS12	MGC23284	NCALD
CHRNA4	NDRG2	SSBP3	CTSB	ATF6	ATPBD4	PGCP	ATF5	C10orf62	RGS14	MGLL	NCOA5
CHRNB2	NDUFAF3	SSPN	CTSE	ATF6B	ATPGD1	PHC2	ATF6	C10orf72	RHBDL3	MGRN1	NCOR2
CHRNE	NDUFS5	SSTR2	CTSG	ATF7	ATR	PHF15	ATF6B	C10orf76	RIN2	MIB2	NCR2
CHST10	NEDD1	SSTR3	CTSK	ATF7IP	ATRNL1	PHF23	ATF7	C10orf79	RLTPR	MICAL1	NDRG2
CHST11	NEK7	ST14	CTTN	ATG10	ATRX	PHLDB1	ATF7IP	C10orf82	RNASE11	MICAL3	NDUFAF3
CHST13	NEURL	ST7	CTU2	ATG12	ATXN1	PHTF2	ATG10	C10orf88	RNASE12	MIDN	NDUFS5
CHST15	NEURL4	ST7OT1	CTXN1	ATG16L1	ATXN10	PIK3CD	ATG12	C10orf91	RNASE9	MIR1197	NEDD1
CHST2	NFATC1	ST7OT4	CUBN	ATG16L2	ATXN1L	PINX1	ATG16L1	C10orf93	RNASEN	MIR1234	NEK7
CHST3	NFATC3	STAC2	CUGBP1	ATG2A	ATXN2	PIP4K2A	ATG16L2	C10orf95	RNF14	MIR1238	NEURL
CHST8	NFIA	STARD3	CUGBP2	ATG3	ATXN7	PIPOX	ATG2A	C10orf99	RNF216	MIR1272	NEURL4
CHTF18	NFIC	STX2	CUL1	ATG4A	ATXN7L1	PKD1L1	ATG3	C11orf16	RNF25	MIR143	NFATC1
CIB1	NFKB1	SUMF2	CUL3	ATG4B	AUH	PLA2G12B	ATG4A	C11orf2	RNMTL1	MIR196B	NFATC3
CIITA	NFXL1	SUOX	CUL4A	ATG4D	AUP1	PLA2G16	ATG4B	C11orf30	RNU5D	MIR200B	NFIA
CIT	NGFRAP1	SUSD4	CUL7	ATG5	AURKA	PLAT	ATG4D	C11orf31	RNU5E	MIR23A	NFIC
CITED4	NHEDC2	SYNGAP1	CUL9	ATG7	AURKAIP1	PLBD1	ATG5	C11orf36	ROGDI	MIR23B	NFKB1
CIZ1	NHLRC3	SYNGR3	CUTC	ATG9B	AURKB	PLEC1	ATG7	C11orf40	ROPN1L	MIR24-2	NFXL1
CKB	NINJ2	SYNM	CUX1	ATIC	AURKC	PLEKHA5	ATG9B	C11orf41	RORC	MIR26B	NGFRAP1
CLASP1	NINL	SYT12	CUX2	ATL1	AUTS2	PLEKHA7	ATIC	C11orf42	RP1L1	MIR27A	NHEDC2
CLCC1	NIPAL3	TAGLN3	CXCL17	ATL2	AVEN	PLEKHA9	ATL1	C11orf48	RPH3AL	MIR27B	NHLRC3
CLCF1	NKD1	TANC1	CXCR4	ATL3	AVIL	PLEKHG3	ATL2	C11orf49	RPL24	MIR323	NINJ2
CLCN1	NKG7	TAPBP	CXCR7	ATM	AVP	PLEKHO2	ATL3	C11orf51	RPS6KA2	MIR329-1	NINL
CLCN7	NLGN2	TBC1D12	CXorf39	ATMIN	AVPI1	PLXDC1	ATM	C11orf54	RPTOR	MIR548F3	NIPAL3
CLDN10	NNAT	TBC1D8	CYB561	ATN1	AVPR1A	PLXNA2	ATMIN	C11orf58	RREB1	MIR548H4	NKD1
CLDN14	NOL9	TBCD	CYB5B	ATOH1	AVPR1B	PLXNB2	ATN1	C11orf59	RRM2B	MIR548N	NKG7
CLDN16	NOS3	TBRG4	CYB5R3	ATOH7	AVPR2	PMFBP1	ATOH1	C11orf66	RRN3P2	MIR623	NLGN2
CLDN2	NOSIP	TCEA3	CYBA	ATOH8	AXIN1	POLR1A	ATOH7	C11orf68	RSBN1	MIR637	NNAT
CLEC14A	NOTCH1	TCEAL1	CYBB	ATOX1	AXIN2	POLR3E	ATOH8	C11orf71	RSU1	MIR744	NOL9
CLEC16A	NOTCH4	TCF7L2	CYFIP2	ATP10A	AXL	POMGNT1	ATOX1	C11orf73	RTN1	MIR758	NOS3
CLEC17A	NR2F6	TCN2	CYP11A1	ATP10B	AZGP1	POT1	ATP10A	C11orf74	RTN3	MIR943	NOSIP
CLEC1A	NR4A3	TDRKH	CYP1A1	ATP10D	AZI1	POU6F1	ATP10B	C11orf75	RUFY1	MIR98	NOTCH1
CLEC2A	NSMAF	TEF	CYP2B7P1	ATP11A	AZI2	PPARG	ATP10D	C11orf80	RXRA	MIRLET7F2	NOTCH4
CLEC2D	NT5DC2	TENC1	CYP3A43	ATP11B	AZIN1	PPM1F	ATP11A	C11orf83	S100A9	MLLT3	NR2F6
CLEC3B	NUDC	TERT	CYP4F11	ATP11C	AZU1	PPP1R15A	ATP11B	C11orf88	S100P	MMEL1	NR4A3
CLEC4C	NUDT10	TESK2	CYP4F22	ATP12A	B2M	PPP2R4	ATP11C	C11orf9	SACS	MMP11	NSMAF
CLEC7A	NUDT4	TFAP2E	CYP51A1	ATP13A2	B3GALNT1	PPP2R5C	ATP12A	C11orf90	SAG	MMP16	NT5DC2
CLECL1	NUDT4P1	TFCP2L1	CYP7B1	ATP13A3	B3GALNT2	PPT1	ATP13A2	C11orf91	SAPS2	MOBKL2A	NTN1
CLIC4	NUMA1	TFDP1	CYTL1	ATP13A4	B3GALT2	PRAGMIN	ATP13A3	C11orf92	SBNO2	MOV10	NUDC
CLINT1	NUP43	TGFB2	CYTSA	ATP13A5	B3GALT4	PRCP	ATP13A4	C11orf93	SCAND2	MPP7	NUDT10
CLIP1	OBSCN	TGIF1	DAB1	ATP1A1	B3GALTL	PRDM16	ATP13A5	C12orf10	SCAP	MPRIP	NUDT4
CLIP2	OCIAD2	TGM2	DAGLB	ATP1A2	B3GAT1	PRDM2	ATP1A1	C12orf24	SCARA5	MRGPRE	NUDT4P1
CLK4	OGFR	THEMIS	DAPK1	ATP1A3	B3GAT2	PRICKLE4	ATP1A2	C12orf26	SCARB1	MRPL10	NUMA1
CLN6	OLFM2	TIAM2	DAPK2	ATP1A4	B3GNT1	PRKAG2	ATP1A3	C12orf27	SCD	MRPS22	NUP43
CLN8	OPN3	TICAM2	DAPK3	ATP1B1	B3GNT2	PRKAR1B	ATP1A4	C12orf29	SCN8A	MRPS27	OBSCN
CLPB	OPRM1	TIGD5	DARC	ATP1B2	B3GNT3	PRKCE	ATP1B1	C12orf34	SCNN1A	MRPS28	OCIAD2
CLPS	OSBPL5	TIMELESS	DARS	ATP1B4	B3GNT4	PRKD3	ATP1B2	C12orf35	SCRIB	MS4A13	OGFR
CLPTM1L	OSGEPL1	TIMP2	DAXX	ATP2A1	B3GNT5	PRKG1	ATP1B4	C12orf36	SEC14L1	MSN	OLFM2
CLRN1	OXNAD1	TIPARP	DAZAP1	ATP2A2	B3GNT6	PRLR	ATP2A1	C12orf40	SEC16B	MTA2	OPN3
CLSTN1	P2RY1	TIRAP	DAZAP2	ATP2A3	B3GNT7	PRMT3	ATP2A2	C12orf41	SEC23A	MTG1	OPRM1
CLSTN2	P4HTM	TK2	DBNL	ATP2B2	B3GNT8	PRR3	ATP2A3	C12orf42	SEL1L	MTHFD1	OSBPL5
CLTC	PACS1	TLR1	DCAF15	ATP2B3	B3GNT9	PRR5L	ATP2B2	C12orf43	SEMA6B	MUC2	OSGEPL1
CLU	PAGE2B	TLR2	DCAF5	ATP2B4	B3GNTL1	PRSS36	ATP2B3	C12orf48	SENP2	MUM1	OXNAD1
CLUAP1	PAM	TLR9	DCAF6	ATP2C1	B4GALNT1	PRTN3	ATP2B4	C12orf49	2009-09-01	MUTYH	P2RY1
CLYBL	PANX2	TM6SF1	DCAKD	ATP2C2	B4GALNT3	PSCA	ATP2C1	C12orf52	SERTAD2	MVD	P4HTM
CMIP	PARD3	TM9SF3	DCBLD2	ATP4A	B4GALT1	PSD4	ATP2C2	C12orf59	SETD1A	MXRA7	PACS1
CMTM2	PARD3B	TMBIM4	DCI	ATP4B	B4GALT2	PSMD8	ATP4A	C12orf60	SETD1B	MYBL1	PAGE2B
CMTM4	PART1	TMED7-TICAM2	DCN	ATP5A1	B4GALT3	PSTPIP2	ATP4B	C12orf66	SF1	MYO10	PAM
CMTM8	PARVA	TMEM105	DCP1A	ATP5B	B4GALT4	PTPRH	ATP5A1	C12orf68	SFRP1	MYO16	PANX2
CNDP2	PARVB	TMEM116	DCUN1D1	ATP5D	B4GALT5	PTPRN2	ATP5B	C12orf71	SFRS8	MYO18A	PARD3
CNGB1	PARVG	TMEM132B	DCUN1D3	ATP5E	B4GALT6	PTPRO	ATP5D	C12orf73	SFT2D1	MYO18B	PARD3B
CNIH3	PATE3	TMEM14C	DCUN1D4	ATP5EP2	B4GALT7	PTTG1IP	ATP5E	C12orf76	SGK2	MYO1B	PART1
CNKSR3	PBX2	TMEM159	DCXR	ATP5G2	B9D1	PVRIG	ATP5EP2	C13orf15	SGMS2	MYO1C	PARVA
CNNM3	PCBP4	TMEM168	DDAH1	ATP5H	B9D2	PVRL4	ATP5G2	C13orf26	SGOL2	MYO1E	PARVB
CNP	PCCB	TMEM206	DDHD2	ATP5J	BAALC	PVT1	ATP5H	C13orf27	SGSM2	MYO1F	PARVG
CNPY1	PCNX	TMEM216	DDIT3	ATP5L	BAAT	QSOX1	ATP5J	C13orf30	SH2D4B	MYO3B	PATE3
CNR1	PCNXL2	TMEM231	DDT	ATP5L2	BACE2	RAB20	ATP5L	C13orf33	SH2D6	MYO7A	PBX2
CNTNAP1	PDCD1	TMEM25	DDTL	ATP5O	BACH1	RAB32	ATP5L2	C13orf35	SH3BP1	MYO9A	PCBP4
CNTNAP2	PDE2A	TMEM37	DDX1	ATP5S	BACH2	RAB43	ATP5O	C13orf36	SH3BP4	MYO9B	PCCB
COASY	PDE4D	TMEM39B	DDX27	ATP5SL	BAD	RABL5	ATP5S	C13orf39	SH3BP5	MYOF	PCNX
COBL	PDE6A	TMEM65	DDX52	ATP6AP1	BAG5	RAD51L1	ATP5SL	C14orf102	SH3PXD2A	MYOM1	PCNXL2
COG4	PDE6G	TMEM8A	DDX56	ATP6AP1L	BAHCC1	RAD9B	ATP6AP1	C14orf104	SH3PXD2B	MYOM2	PDCD1
COG5	PDE7B	TMEM8C	DDX58	ATP6V0A1	BAHD1	RALGAPA2	ATP6AP1L	C14orf106	SH3YL1	MYT1L	PDE2A
COL11A2	PDE8A	TMEM97	DDX6	ATP6V0A2	BAI1	RARA	ATP6V0A1	C14orf115	SHPRH	NACC1	PDE4D
COL13A1	PDIA6	TMPRSS6	DEAF1	ATP6V0A4	BAI2	RARB	ATP6V0A2	C14orf119	SHROOM4	NANP	PDE6A
COL14A1	PDK2	TMSB15B	DEDD	ATP6V0B	BAIAP2	RARG	ATP6V0A4	C14orf126	SIK3	NAT9	PDE6G
COL15A1	PDS5B	TNF	DEDD2	ATP6V0C	BAIAP2L1	RASA3	ATP6V0B	C14orf133	SIPA1	NAV2	PDE7B
COL19A1	PDXK	TNFAIP8	DEFB136	ATP6V0D1	BAIAP2L2	RASAL2	ATP6V0C	C14orf138	SLAIN1	NCALD	PDE8A
COL1A1	PDXP	TNFRSF10D	DEGS2	ATP6V0D2	BAIAP3	RASSF4	ATP6V0D1	C14orf142	SLC10A1	NCOA1	PDIA6
COL22A1	PDZD4	TNFRSF1A	DENND1A	ATP6V0E1	BAK1	RASSF5	ATP6V0D2	C14orf153	SLC10A6	NCR1	PDK2
COL23A1	PEBP4	TNFSF13B	DENND1B	ATP6V0E2	BAMBI	RBKS	ATP6V0E1	C14orf159	SLC16A3	NCR3	PDS5B
COL25A1	PECR	TNIP1	DENND2C	ATP6V1A	BANF2	RBM33	ATP6V0E2	C14orf162	SLC20A1	NCRNA00081	PDXK
COL27A1	PER2	TNK1	DENND3	ATP6V1B1	BANK1	RBM47	ATP6V1A	C14orf166B	SLC20A2	NCRNA00171	PDXP
COL4A1	PFDN1	TNNT3	DENND5A	ATP6V1B2	BANP	RBMS1	ATP6V1B1	C14orf167	SLC22A12	NDFIP1	PDZD4
COL4A2	PFKFB3	TNPO1	DENND5B	ATP6V1C1	BAP1	RCAN1	ATP6V1B2	C14orf169	SLC22A23	NDUFA12	PEBP4
COL5A1	PFN4	TNRC6B	DEPDC5	ATP6V1D	BARD1	RCAN2	ATP6V1C1	C14orf181	SLC24A4	NDUFA13	PECR
COL5A3	PGBD2	TOB1	DEPDC6	ATP6V1E2	BARX1	RCVRN	ATP6V1D	C14orf182	SLC25A1	NDUFV1	PER2
COL6A1	PGCP	TOX2	DEPDC7	ATP6V1G1	BARX2	REPS2	ATP6V1E2	C14orf183	SLC25A21	NEDD4	PFDN1
COL6A2	PHEX	TP53BP1	DERA	ATP6V1G2	BASP1	RFFL	ATP6V1G1	C14orf184	SLC25A24	NEDD9	PFKFB3
COL6A3	PHTF1	TP53INP1	DEXI	ATP6V1H	BAT1	RG9MTD1	ATP6V1G2	C14orf23	SLC26A5	NEK1	PFN4
COL9A2	PI16	TP53INP2	DFFB	ATP7B	BAT2	RGL2	ATP6V1H	C14orf28	SLC26A8	NEK6	PGBD2
COL9A3	PIGR	TPD52	DGAT2	ATP8A1	BAT2L2	RGL4	ATP7B	C14orf34	SLC29A3	NENF	PGCP
COLEC11	PIK3AP1	TPI1	DGCR14	ATP8A2	BAT3	RGS10	ATP8A1	C14orf37	SLC2A4	NEU4	PHEX
COLEC12	PIM2	TPRG1	DGCR8	ATP8B1	BAT4	RGS12	ATP8A2	C14orf4	SLC2A5	NF2	PHTF1
COMMD1	PION	TRAF3IP2	DGKD	ATP8B2	BAT5	RGS17	ATP8B1	C14orf43	SLC2A9	NFASC	PI16
COMMD10	PIP4K2A	TRAIP	DGKE	ATP8B3	BATF	RHBDD2	ATP8B2	C14orf45	SLC35B4	NFATC1	PIGR
COMMD7	PIP5K1C	TRANK1	DGKG	ATP8B4	BATF2	RHBDF1	ATP8B3	C14orf49	SLC36A1	NFIX	PIK3AP1
COMT	PKN1	TRAPPC9	DGKZ	ATP9A	BAX	RHOH	ATP8B4	C14orf50	SLC36A3	NGFR	PIM2
COPA	PKP2	TRIM13	DHDDS	ATP9B	BAZ2A	RHOT2	ATP9A	C14orf68	SLC36A4	NHLRC4	PION
COPS8	PLA2G16	TRIM2	DHPS	ATPAF1	BAZ2B	RIN2	ATP9B	C14orf70	SLC38A10	NKD2	PIP4K2A
CORO1B	PLAGL1	TRIM44	DHRS11	ATPAF2	BBC3	RIN3	ATPAF1	C14orf73	SLC45A4	NKG7	PIP5K1C
CORO2B	PLAT	TRIM47	DHRS12	ATPBD4	BBS1	RIOK2	ATPAF2	C14orf79	SLC5A6	NKTR	PKN1
CORO7	PLCL1	TRIM62	DHRS4	ATPGD1	BBS10	RNASE1	ATPBD4	C15orf17	SLC7A5	NLRC4	PKP2
COTL1	PLCL2	TRIM72	DHX15	ATR	BBS2	RNASE13	ATPGD1	C15orf2	SLC8A1	NLRP7	PLA2G16
COX10	PLCXD2	TRIM9	DHX30	ATRIP	BBS4	RNASE4	ATR	C15orf23	SLC9A3	NMNAT2	PLAGL1
COX4I2	PLEC1	TRIO	DHX37	ATRNL1	BBS7	RNF115	ATRIP	C15orf27	SLC9A3R2	NMRAL1	PLAT
COX8C	PLEK	TRPS1	DHX58	ATRX	BBS9	RNF13	ATRNL1	C15orf28	SLC9A8	NMUR1	PLCL1
CP	PLEKHA1	TRRAP	DIAPH2	ATXN1	BBX	RNF145	ATRX	C15orf33	SLMO1	NOS1AP	PLCL2
CPA3	PLEKHA2	TSC2	DICER1	ATXN10	BCAM	RNF170	ATXN1	C15orf34	SMAD3	NOS2	PLCXD2
CPA4	PLEKHA6	TSKU	DIMT1L	ATXN1L	BCAN	RNF214	ATXN10	C15orf39	SMARCC1	NOTCH1	PLEC1
CPA6	PLEKHB1	TSNAXIP1	DIP2B	ATXN2	BCAP29	RNF217	ATXN1L	C15orf40	SMCR8	NOTCH4	PLEK
CPD	PLEKHF1	TSPAN12	DIP2C	ATXN7	BCAP31	RNF6	ATXN2	C15orf42	SMG6	NOV	PLEK2
CPEB1	PLEKHG5	TSPAN14	DIRAS1	ATXN7L1	BCAR1	RNF7	ATXN7	C15orf5	SMTNL1	NOX5	PLEKHA1
CPLX1	PLEKHG7	TSR1	DIRC2	ATXN7L3	BCAR3	RNLS	ATXN7L1	C15orf52	SMTNL2	NPC2	PLEKHA2
CPLX2	PLEKHO2	TTC12	DISC1	ATXN8OS	BCAS1	ROBO1	ATXN7L3	C15orf59	SND1	NPEPPS	PLEKHA6
CPNE2	PLK3	TTC21A	DISP1	AUH	BCAS3	ROBO4	ATXN8OS	C15orf60	SNORD89	NPTX1	PLEKHB1
CPNE4	PLSCR3	TTC24	DKC1	AUP1	BCAS4	ROPN1L	AUH	C15orf63	SNTG1	NRD1	PLEKHF1
CPNE5	PLXDC1	TTC39A	DKFZP434K028	AURKA	BCAT1	ROR1	AUP1	C16orf13	SNX18	NRIP3	PLEKHG5
CPNE7	PLXNA2	TTC7A	DKFZP686I15217	AURKAIP1	BCAT2	RPH3AL	AURKA	C16orf38	SNX27	NRXN1	PLEKHG7
CPPED1	PLXND1	TTC7B	DKFZp761E198	AURKC	BCDIN3D	RPL13AP20	AURKAIP1	C16orf45	SNX29	NRXN2	PLEKHO2
CPSF1	PMCH	TUFT1	DLC1	AUTS2	BCKDHA	RPL23A	AURKC	C16orf46	SNX8	NSUN3	PLK3
CPSF3	PNKD	TXNRD1	DLD	AVEN	BCKDHB	RPN1	AUTS2	C16orf5	SOBP	NTHL1	PLSCR3
CPSF3L	POLR3GL	UBAC2	DLEU2	AVIL	BCKDK	RPS6KA2	AVEN	C16orf57	SOCS5	NTRK1	PLXDC1
CPT1A	POMT1	UBASH3B	DLG4	AVL9	BCL10	RPTOR	AVIL	C16orf59	SORCS2	NUAK2	PLXNA2
CPZ	POU2F2	UBE2CBP	DLG5	AVP	BCL11A	RSRC2	AVL9	C16orf61	SORCS3	NUDCD3	PLXND1
CR2	PP14571	UBE2E1	DLK1	AVPI1	BCL11B	RTEL1	AVP	C16orf62	SORL1	NUP133	PMCH
CRABP1	PPAP2A	UBE4A	DMAP1	AVPR1A	BCL2	RTN4RL1	AVPI1	C16orf67	SP2	NXN	PNKD
CRADD	PPAPDC3	UBTF	DMXL1	AVPR1B	BCL2A1	RTP2	AVPR1A	C16orf68	SPATA13	NXPH4	POLR3GL
CRB2	PPIL6	UCP3	DNAH11	AVPR2	BCL2L1	RUFY3	AVPR1B	C16orf70	SPEF2	OBSCN	POMT1
CRBN	PPM1F	UEVLD	DNAH17	AWAT1	BCL2L10	RXFP1	AVPR2	C16orf72	SPG7	OPN3	POU2F2
CRCT1	PPP1R3E	UGP2	DNAH2	AWAT2	BCL2L11	RXRA	AWAT1	C16orf79	SPNS2	OR1A1	PP14571
CREB3L2	PPP1R9B	UHRF1	DNAH8	AXIN1	BCL2L12	RXRB	AWAT2	C16orf80	SPRYD4	ORAI1	PPAP2A
CREB5	PPP3CC	ULK1	DNAJA4	AXIN2	BCL2L14	S100A12	AXIN1	C16orf81	SPTBN2	OSBPL3	PPAPDC3
CREBBP	PPP6C	ULK2	DNAJB12	AXL	BCL2L2	S100A13	AXIN2	C16orf87	SRGAP1	OSBPL5	PPIL6
CRELD2	PPPDE1	UNC119	DNAJB6	AZI1	BCL3	S100A14	AXL	C16orf88	SRGN	OSBPL6	PPM1F
CREM	PPT2	UPK3A	DNAJB7	AZI2	BCL6	S100A2	AZI1	C16orf89	SSH1	OSTF1	PPP1R3E
CRHBP	PRDM11	UPP1	DNAJB9	AZIN1	BCL6B	S100A3	AZI2	C16orf93	SSPO	OVOL1	PPP1R9B
CRIM1	PRIC285	UQCRFS1	DNAJC11	AZU1	BCL7A	S100A5	AZIN1	C17orf101	SSU72	P2RY11	PPP3CC
CRISPLD2	PRINS	URM1	DNAJC17	B2M	BCL7B	S100A6	AZU1	C17orf103	ST3GAL4	PACS2	PPP6C
CRMP1	PRKAR1B	USP24	DNAJC3	B3GALNT1	BCL7C	S100A9	B2M	C17orf106	ST5	PADI4	PPPDE1
CRNN	PRKAR2A	USP5	DNAJC4	B3GALNT2	BCL9	SAMD12	B3GALNT1	C17orf108	STAB2	PAFAH1B3	PPT2
CROCCL1	PRKCA	UST	DNAJC5	B3GALT1	BCL9L	SAMD14	B3GALNT2	C17orf28	STAM	PAG1	PRDM11
CROCCL2	PRKCB	UTS2D	DNAJC5G	B3GALT2	BCLAF1	SAMD4A	B3GALT1	C17orf39	STARD6	PAK1	PRIC285
CRTAC1	PRKCE	VAC14	DNAJC9	B3GALT4	BCMO1	SAPS2	B3GALT2	C17orf42	STAU2	PAK6	PRINS
CRTC1	PRKCI	VAMP8	DNASE1	B3GALT5	BCO2	SBNO2	B3GALT4	C17orf44	STC2	PARD3B	PRKAR1B
CRTC2	PRKCZ	VAV3	DNM1	B3GALTL	BCOR	SCAI	B3GALT5	C17orf46	STK10	PARP1	PRKAR2A
CRTC3	PRKDC	VDAC1	DNM2	B3GAT1	BCORL2	SCAMP3	B3GALTL	C17orf49	STK31	PARP10	PRKCA
CRY1	PROCR	VEGFB	DNMT3A	B3GAT2	BCR	SCAND3	B3GAT1	C17orf51	STK35	PATL2	PRKCB
CRY2	ProSAPiP1	VOPP1	DOCK1	B3GNT1	BCYRN1	SCARB1	B3GAT2	C17orf54	STK36	PAX8	PRKCE
CRYAA	PRPSAP1	VPS13D	DOCK10	B3GNT2	BDH1	SCARF1	B3GNT1	C17orf59	STK38L	PBX1	PRKCI
CRYBA2	PRR5	VPS37B	DOCK2	B3GNT3	BDH2	SCN11A	B3GNT2	C17orf61	STK39	PBX2	PRKCZ
CRYBB3	PRR5-ARHGAP8	VSIG10L	DOCK5	B3GNT4	BDKRB2	SCN4B	B3GNT3	C17orf62	STK40	PC	PRKDC
CRYGN	PRRT2	WDR26	DOCK7	B3GNT5	BDNF	SCNN1A	B3GNT4	C17orf63	STX18	PCBD2	PROCR
CRYL1	PSMB4	WDR51B	DOCK9	B3GNT6	BDNFOS	SCOC	B3GNT5	C17orf70	SULT6B1	PCBP3	ProSAPiP1
CRYM	PSMG2	WNT1	DOK3	B3GNT7	BEAN	SCPEP1	B3GNT6	C17orf72	SUMO1P1	PCCA	PRPSAP1
CSDA	PSTK	WNT10A	DOLK	B3GNT8	BEGAIN	SCRT2	B3GNT7	C17orf74	SYNE2	PCDH17	PRR5
CSDAP1	PTCRA	WSCD2	DOM3Z	B3GNT9	BEND3	SCUBE3	B3GNT8	C17orf75	SYNGAP1	PCDH24	PRR5-ARHGAP8
CSDC2	PTEN	XKR6	DOPEY2	B3GNTL1	BEND4	SDCCAG8	B3GNT9	C17orf76	SYNPO	PCGF3	PRRT2
CSF3R	PTGDR	XKR8	DOT1L	B4GALNT1	BEND5	SEC22B	B3GNTL1	C17orf77	SYNPO2	PCID2	PSMB4
CSGALNACT1	PTGFRN	XYLT1	DPF2	B4GALNT2	BEND6	SEC61A1	B4GALNT1	C17orf79	SYTL2	PCIF1	PSMG2
CSHL1	PTHLH	XYLT2	DPF3	B4GALNT3	BEND7	SEL1L3	B4GALNT2	C17orf80	TACC1	PCNT	PSTK
CSK	PTK7	YARS2	DPPA3	B4GALNT4	BEST1	SEMA5B	B4GALNT3	C17orf81	TACC2	PDAP1	PTCRA
CSMD2	PTPN22	YPEL2	DPY19L1	B4GALT1	BEST2	2009-09-01	B4GALNT4	C17orf85	TACC3	PDE4B	PTEN
CSMD3	PTPN6	ZAK	DPYSL2	B4GALT2	BEST3	SERINC5	B4GALT1	C17orf90	TACSTD2	PDE4DIP	PTGDR
CSNK1E	PTPRA	ZBTB38	DRAP1	B4GALT3	BEST4	SERPINA1	B4GALT2	C17orf91	TAF4	PDE8A	PTGFRN
CSNK1G2	PTPRJ	ZBTB4	DRD2	B4GALT4	BET3L	SERPINE3	B4GALT3	C17orf93	TANC1	PDE9A	PTHLH
CSNK2B	PTPRN2	ZBTB46	DSC1	B4GALT5	BFSP1	SERPINF1	B4GALT4	C17orf95	TANK	PDGFA	PTK7
CSRNP1	PTPRO	ZBTB7B	DSCR3	B4GALT6	BFSP2	SESTD1	B4GALT5	C17orf96	TARM1	PDGFD	PTPN22
CSRP2	PTRF	ZC3H3	DSCR9	B4GALT7	BGLAP	SETD1B	B4GALT6	C17orf99	TBC1D1	PDGFRB	PTPN6
CST3	PTS	ZCCHC18	DST	B9D1	BGN	SETD7	B4GALT7	C18orf1	TBC1D14	PDK1	PTPRA
CST8	PUM1	ZFP41	DSTN	B9D2	BHLHA15	SEZ6	B9D1	C18orf10	TBCD	PDLIM2	PTPRJ
CSTB	PUS7L	ZFYVE28	DTL	BAALC	BHLHA9	SF3B4	B9D2	C18orf2	TBL1XR1	PDLIM3	PTPRN2
CSTT	PVT1	ZHX2	DTNA	BACE1	BHLHB9	SFI1	BAALC	C18orf21	TCEB1	PDZK1	PTPRO
CTAGE5	PWWP2B	ZIK1	DTNB	BACE2	BHLHE22	SFMBT1	BACE1	C18orf26	TCF12	PDZRN3	PTRF
CTBP1	QDPR	ZNF101	DTX3L	BACH1	BHLHE41	SFT2D3	BACE2	C19orf18	TCF19	PER3	PTS
CTBP2	R3HCC1	ZNF117	DUOX1	BACH2	BHMT	SFTA1P	BACH1	C19orf22	TCN1	PEX14	PUM1
CTCF	RAB11FIP1	ZNF141	DUOX2	BAD	BHMT2	SGK1	BACH2	C19orf24	TEKT2	PFKL	PUS7L
CTDP1	RAB27A	ZNF167	DVL3	BAG3	BICC1	SH2B2	BAD	C19orf25	TERF2	PFKP	PVT1
CTDSPL	RAB37	ZNF193	DYM	BAG5	BICD1	SH3BP4	BAG3	C19orf26	TESC	PGC	PWWP2B
CTDSPL2	RAB43	ZNF217	DYNC1H1	BAHCC1	BICD2	SH3BP5	BAG5	C19orf28	TFDP1	PHF12	QDPR
CTNNB1	RAB4B	ZNF219	DYNC1I2	BAHD1	BID	SH3PXD2B	BAHCC1	C19orf30	TGFBR3	PHF17	R3HCC1
CTNND2	RAB7A	ZNF238	DYNC1LI2	BAI1	BIK	SH3TC2	BAHD1	C19orf33	TGFBRAP1	PHF21A	RAB11FIP1
CTNS	RAB8B	ZNF318	DYNLL2	BAI2	BIN1	SHANK2	BAI1	C19orf34	TGOLN2	PHKB	RAB27A
CTRB1	RACGAP1	ZNF35	DYRK1A	BAI3	BIN2	SHB	BAI2	C19orf35	THUMPD2	PHLDB2	RAB37
CTRB2	RAD51L1	ZNF362	DYRK1B	BAIAP2	BIN3	SHROOM3	BAI3	C19orf38	TIGD3	PHLPP1	RAB43
CTSC	RAD51L3	ZNF395	DYRK2	BAIAP2L1	BIRC2	SIAH1	BAIAP2	C19orf39	TK1	PHPT1	RAB4B
CTSH	RAD54B	ZNF418	DYRK4	BAIAP2L2	BIRC5	SIGLEC1	BAIAP2L1	C19orf40	TMCO3	PHYHD1	RAB7A
CTSL1	RALGAPB	ZNF496	DYSFIP1	BAIAP3	BIRC6	SIGLEC16	BAIAP2L2	C19orf41	TMCO7	PICALM	RAB8B
CTSW	RAP1A	ZNF498	E2F7	BAMBI	BIRC7	SIGLEC7	BAIAP3	C19orf43	TMEM100	PIGV	RACGAP1
CTSZ	RAP1GAP2	ZNF513	EAF2	BANF2	BIVM	SIK3	BAMBI	C19orf45	TMEM110	PIGX	RAD51L1
CTTN	RARA	ZNF542	EBF2	BANK1	BLCAP	SIL1	BANF2	C19orf47	TMEM120B	PIK3C2A	RAD51L3
CUBN	RARG	ZNF572	EBF3	BANP	BLID	SIRPA	BANK1	C19orf48	TMEM138	PIK3IP1	RAD54B
CUEDC1	RASA3	ZNF600	EBP	BAP1	BLK	SIRT5	BANP	C19orf50	TMEM139	PIK3R1	RALGAPB
CUGBP1	RASAL1	ZNF608	ECHDC1	BARD1	BLM	SIRT7	BAP1	C19orf51	TMEM159	PIM1	RAP1A
CUGBP2	RASL10B	ZNF625	ECHDC3	BARHL1	BLMH	SKI	BARD1	C19orf54	TMEM163	PION	RAP1GAP2
CUL1	RASSF1	ZNF660	ECHS1	BARHL2	BLNK	SLAMF6	BARHL1	C19orf56	TMEM167B	PIP4K2A	RARA
CUX1	RASSF5	ZNF687	ECT2L	BARX1	BLOC1S1	SLC10A3	BARHL2	C19orf66	TMEM177	PIP5K1C	RARG
CUX2	RB1	ZNF704	EDC3	BARX2	BLOC1S3	SLC11A1	BARX1	C19orf69	TMEM222	PIPSL	RASA3
CWH43	RB1CC1	ZNF740	EDEM3	BASE	BLVRA	SLC12A3	BARX2	C19orf71	TMEM37	PITPNM2	RASAL1
CX3CL1	RBM38	ZNF783	EDNRB	BASP1	BLVRB	SLC12A8	BASE	C19orf76	TMEM48	PKN1	RASL10B
CXCR1	RBM47	ZNF790	EEF1D	BAT1	BLZF1	SLC13A3	BASP1	C19orf77	TMEM63A	PKNOX1	RASSF1
CXCR5	RBM5	ZNF831	EEF1G	BAT2	BMF	SLC15A4	BAT1	C1GALT1	TMPRSS9	PLAC8	RASSF5
CXCR7	RBMS1	ZNF860	EEF2	BAT2L1	BMI1	SLC16A3	BAT2	C1orf100	TMTC2	PLCH2	RB1
CXorf65	RCAN3	ZNHIT1	EEF2K	BAT2L2	BMP1	SLC17A2	BAT2L1	C1orf101	TNFAIP8	PLCXD2	RB1CC1
CXXC5	RCSD1	ZNRD1	EEFSEC	BAT3	BMP10	SLC22A11	BAT2L2	C1orf104	TNFRSF1A	PLD6	RBM38
CYB5R2	REC8	ZNRF1	EEPD1	BAT4	BMP15	SLC22A18	BAT3	C1orf105	TNFSF13B	PLEK	RBM47
CYBA	RELL2		EFCAB2	BAT5	BMP2	SLC22A18AS	BAT4	C1orf106	TNPO1	PLEKHA5	RBM5
CYBASC3	RERE		EFCAB5	BATF	BMP2K	SLC22A5	BAT5	C1orf109	TNR	PLEKHA6	RBMS1
CYFIP1	RETNLB		EFCAB8	BATF2	BMP3	SLC23A2	BATF	C1orf116	TNRC18	PLEKHF1	RCAN3
CYGB	RGL1		EFEMP2	BATF3	BMP4	SLC25A12	BATF2	C1orf122	TNRC4	PLEKHG3	RCSD1
CYP27B1	RGS10		EFHC2	BAX	BMP6	SLC25A37	BATF3	C1orf125	TNRC6C	PLEKHO1	REC8
CYP2A13	RGS12		EFHD2	BAZ1B	BMP7	SLC27A1	BAX	C1orf128	TNS1	PLOD1	RELL2
CYP2C8	RGS9		EFNA3	BAZ2A	BMP8B	SLC29A3	BAZ1B	C1orf130	TNXB	PLOD3	RERE
CYP2S1	RHBDD1		EFNA5	BAZ2B	BMPER	SLC2A1	BAZ2A	C1orf131	TOP1MT	PLXNA1	RETNLB
CYP39A1	RHBDD2		EFR3A	BBC3	BMPR1A	SLC37A2	BAZ2B	C1orf133	TOP3A	PLXNA3	RGL1
CYP4F22	RHBDF2		EGLN1	BBOX1	BMPR1B	SLC39A13	BBC3	C1orf135	TP53BP2	PLXND1	RGS10
CYP4X1	RHOBTB1		EHBP1	BBS1	BMPR2	SLC39A2	BBOX1	C1orf14	TP53INP2	PNKD	RGS12
CYTH1	RIN1		EHBP1L1	BBS10	BMS1P4	SLC43A2	BBS1	C1orf141	TPCN2	POFUT1	RGS9
CYTH2	RIN3		EHD1	BBS12	BMX	SLC44A1	BBS10	C1orf144	TPD52L2	POGZ	RHBDD1
CYTH3	RNASE1		EHD3	BBS2	BNC2	SLC44A2	BBS12	C1orf146	TPM4	POLD2	RHBDD2
CYTL1	RNASE2		EHF	BBS4	BNIP1	SLC46A1	BBS2	C1orf150	TPRA1	POLG	RHBDF2
D4S234E	RNASEH2B		EHMT1	BBS5	BNIP2	SLC47A1	BBS4	C1orf158	TPRG1	POLN	RHOBTB1
DAAM1	RNASET2		EHMT2	BBS7	BNIP3	SLC4A1AP	BBS5	C1orf159	TPRKB	POLS	RIN1
DAB1	RNF112		EIF2B1	BBS9	BNIP3L	SLC4A4	BBS7	C1orf161	TRAF2	POMC	RIN3
DAB2	RNF138P1		EIF2C1	BBX	BOC	SLC4A5	BBS9	C1orf174	TRAM2	PPAN-P2RY11	RNASE1
DAB2IP	RNF14		EIF2C2	BCAM	BOK	SLC6A12	BBX	C1orf175	TRAPPC9	PPARD	RNASE2
DACH1	RNF157		EIF2C3	BCAN	BOLA3	SLC7A7	BCAM	C1orf180	TRIB3	PPFIA1	RNASEH2B
DACT2	RNF215		EIF2S2	BCAP29	BOP1	SLC8A1	BCAN	C1orf182	TRIM10	PPIE	RNASET2
DAG1	RNF39		EIF3A	BCAP31	BPESC1	SLC9A11	BCAP29	C1orf183	TRIM26	PPM1E	RNF112
DAGLA	RNF8		EIF3H	BCAR1	BPGM	SLCO2B1	BCAP31	C1orf186	TRIM27	PPM1H	RNF138P1
DAP	ROBO4		EIF3L	BCAR3	BPHL	SLCO4A1	BCAR1	C1orf187	TRIM39	PPM1L	RNF14
DAPK1	RORA		EIF3M	BCAS1	BPI	SLIT1	BCAR3	C1orf190	TRIM40	PPP1R10	RNF157
DARS	RORC		EIF4A3	BCAS3	BPIL2	SMAD1	BCAS1	C1orf198	TRIM66	PPP2R5E	RNF215
DBX2	RPA3		EIF4E	BCAS4	BPTF	SMARCA2	BCAS3	C1orf203	TRIM7	PRAM1	RNF39
DCAF12	RPL32P3		EIF4E3	BCAT1	BRAF	SMARCA4	BCAS4	C1orf204	TRIO	PRDM1	RNF8
DCAF5	RPS6KA1		EIF4EBP1	BCCIP	BRAP	SMPDL3B	BCAT1	C1orf21	TRIOBP	PRDM10	ROBO4
DCAKD	RPS6KA2		EIF4G1	BCDIN3D	BRCA2	SMURF1	BCCIP	C1orf210	TRPM6	PRDM11	RORA
DCDC2B	RPTOR		EIF4G3	BCKDHA	BRD1	SMYD2	BCDIN3D	C1orf216	TSC2	PRDM16	RORC
DCK	RRAGD		EIF4H	BCKDHB	BRD2	SMYD3	BCKDHA	C1orf220	TSC22D3	PRF1	RPA3
DCLRE1C	RREB1		EIF5	BCKDK	BRD3	SND1	BCKDHB	C1orf223	TSHR	PRIC285	RPL32P3
DCTN5	RSF1		EIF5A2	BCL10	BRD4	SNORD11B	BCKDK	C1orf228	TSNAX-DISC1	PRKAG2	RPS6KA1
DCUN1D1	RTKN2		ELAVL1	BCL11A	BRD8	SNORD19B	BCL10	C1orf229	TSPAN18	PRKAR1B	RPS6KA2
DCUN1D5	RTN2		ELF1	BCL11B	BRD9	SNORD1A	BCL11A	C1orf230	TSPAN3	PRKCA	RPTOR
DDAH1	RUNX3		ELK4	BCL2	BRDT	SNORD1B	BCL11B	C1orf26	TTC15	PRKCE	RRAGD
DDC	RXFP4		ELL2	BCL2A1	BRE	SNORD42A	BCL2	C1orf35	TTC25	PRKCH	RREB1
DDHD1	RXRG		ELL3	BCL2L1	BRF1	SNORD4B	BCL2A1	C1orf38	TTC32	PRKCZ	RSF1
DDI2	S100A1		ELMO1	BCL2L10	BRI3	SNRPA	BCL2L1	C1orf51	TTC39C	PRKD2	RTKN2
DDN	S100A13		ELMO3	BCL2L11	BRMS1	SNX27	BCL2L10	C1orf52	TTC7B	PRKG1	RTN2
DDR1	S100B		ELOVL5	BCL2L12	BRP44	SOAT2	BCL2L11	C1orf55	TUG1	PRKX	RUNX3
DDX10	SAMD4A		EMG1	BCL2L14	BRPF1	SOLH	BCL2L12	C1orf65	UBA5	PRO0611	RXFP4
DDX17	SARDH		EML4	BCL2L15	BRPF3	SORBS2	BCL2L14	C1orf66	UBA6	PROCA1	RXRG
DDX47	SBNO2		EMX2OS	BCL2L2	BRS3	SORBS3	BCL2L15	C1orf69	UBAC2	PRR12	S100A1
DDX50	SCARF2		ENDOD1	BCL3	BRSK1	SORCS2	BCL2L2	C1orf70	UBASH3B	PRR15L	S100A13
DDX54	SCLY		ENG	BCL6	BRSK2	SOX2OT	BCL3	C1orf77	UBE2H	PRR19	S100B
DEAF1	SCML1		ENGASE	BCL6B	BRUNOL4	SP140L	BCL6	C1orf83	UBE2O	PRR5L	SAMD4A
DECR1	SCNN1A		ENKUR	BCL7A	BRUNOL5	SPAG4	BCL6B	C1orf84	UBE3A	PRRT2	SARDH
DECR2	SCRN2		ENO1	BCL7B	BRUNOL6	SPARC	BCL7A	C1orf86	UBE3C	PRRT3	SBNO2
DEF8	SCYL1		ENO3	BCL7C	BSCL2	SPATA12	BCL7B	C1orf87	UBIAD1	PRSS33	SCARF2
DEFB112	SDCCAG8		ENOSF1	BCL9	BSDC1	SPATA13	BCL7C	C1orf88	UBTD1	PRSS38	SCLY
DEFB129	SDF4		ENOX1	BCL9L	BSG	SPATS1	BCL9	C1orf89	UBXN11	PSAPL1	SCML1
DEGS2	SEC14L2		ENPP2	BCLAF1	BSN	SPIRE2	BCL9L	C1orf9	UHRF1	PSMD1	SCNN1A
DEK	SEC24C		ENPP3	BCMO1	BSND	SPNS3	BCLAF1	C1orf91	UPP2	PTAFR	SCRN2
DENND1A	SEMA4A		ENPP6	BCO2	BSPRY	SPON2	BCMO1	C1orf92	UQCRFS1	PTCD2	SCYL1
DENND2A	SEMA4B		ENTHD1	BCOR	BST1	SPRED2	BCO2	C1orf94	UQCRH	PTCH1	SDCCAG8
DENND2D	SEMA4D		ENTPD1	BCORL1	BST2	SPRY4	BCOR	C1orf95	USH1C	PTGDR	SDF4
DENND3	SEMA7A		ENTPD5	BCORL2	BTBD1	SPTBN1	BCORL1	C1orf96	USP22	PTGER4	SEC14L2
DEPDC7	SENP5		ENTPD7	BCR	BTBD11	SPTY2D1	BCORL2	C1QA	USP3	PTK6	SEC24C
DERL3	SENP7		EP300	BCYRN1	BTBD12	SQSTM1	BCR	C1QB	USP34	PTPN14	SEMA4A
DFFA	2001-09-01		EP400	BDH1	BTBD16	SRCRB4D	BCYRN1	C1QL3	USP4	PTPN4	SEMA4B
DFFB	2011-09-01		EPAS1	BDH2	BTBD17	SREBF1	BDH1	C1QL4	USP6NL	PTPN6	SEMA4D
DFNB31	2009-09-01		EPB41	BDKRB1	BTBD18	SRRT	BDH2	C1QTNF1	VAC14	PTPRA	SEMA7A
DGAT1	SEPW1		EPB42	BDKRB2	BTBD19	SSH1	BDKRB1	C1QTNF3	VAT1	PTPRK	SENP5
DGAT2	SERGEF		EPHA10	BDNF	BTBD2	SSU72	BDKRB2	C1QTNF5	VGLL4	PTPRN2	SENP7
DGAT2L6	SERINC5		EPHA3	BDNFOS	BTBD3	ST14	BDNF	C1QTNF6	VPS13D	PUM1	2001-09-01
DGCR10	SERPINB1		EPHA4	BEAN	BTBD6	ST3GAL3	BDNFOS	C1QTNF8	VPS24	PVRL1	2011-09-01
DGKA	SERPINB6		EPHB6	BEGAIN	BTBD7	ST5	BEAN	C1R	VPS28	PVT1	2009-09-01
DGKD	SERPINE2		EPN1	BEND2	BTBD9	STAB1	BEGAIN	C1RL	VPS37C	PWP2	SEPW1
DGKI	SERTAD2		EPN2	BEND3	BTC	STAT5A	BEND2	C1S	VPS53	PWWP2B	SERGEF
DGKQ	SET		EPOR	BEND4	BTD	STEAP4	BEND3	C2	VSX1	PXN	SERINC5
DGKZ	SETD3		EPS15	BEND5	BTF3	STK39	BEND4	C20orf108	VTI1A	PYGM	SERPINB1
DGUOK	SETDB2		EPS15L1	BEND6	BTF3L1	STK40	BEND5	C20orf111	VWF	PYHIN1	SERPINB6
DHRS12	SETMAR		EPS8L2	BEND7	BTG2	STMN2	BEND6	C20orf112	WAC	RAB11FIP3	SERPINE2
DHRS3	SF1		EPX	BEST1	BTG3	STOML1	BEND7	C20orf117	WBSCR16	RAB1B	SERTAD2
DHRS7	SFRS15		ERAP1	BEST2	BTG4	STON2	BEST1	C20orf118	WDFY1	RAB35	SET
DHTKD1	SFXN1		ERAS	BEST3	BTK	STRN3	BEST2	C20orf123	WDFY3	RAB36	SETD3
DHX30	SGCA		ERC1	BEST4	BTN1A1	STX11	BEST3	C20orf135	WDR20	RAB37	SETDB2
DHX35	SGMS1		ERCC6	BET3L	BTN2A3	STXBP2	BEST4	C20orf141	WDR25	RAB3GAP1	SETMAR
DHX36	SGPP1		ERGIC1	BEX5	BTN3A2	STXBP6	BET3L	C20orf151	WDR27	RAB6A	SF1
DHX57	SGSH		ERGIC3	BEYLA	BTN3A3	SUB1	BEX5	C20orf160	WDR33	RAB7A	SFRS15
DIAPH1	SH2D4A		ERI1	BFSP1	BTNL2	SUFU	BEYLA	C20orf166	WDR46	RABEP1	SFXN1
DIAPH2	SH2D6		ERI2	BFSP2	BTNL3	SULT1C2	BFSP1	C20orf186	WDR64	RADIL	SGCA
DIAPH3	SH2D7		ERI3	BGLAP	BTNL8	SUPT7L	BFSP2	C20orf196	WDR88	RALGDS	SGMS1
DIDO1	SH3GL1		ERLIN2	BGN	BTRC	SURF6	BGLAP	C20orf199	WNT4	RAP1GAP2	SGPP1
DIP2C	SH3PXD2A		ERMAP	BHLHA15	BUB1	SVIL	BGN	C20orf200	WRB	RAPGEF1	SGSH
DIS3L2	SHC2		ERMP1	BHLHA9	BUB1B	SYNGAP1	BHLHA15	C20orf201	WWOX	RAPGEF2	SH2D4A
DISP2	SHROOM3		ERN1	BHLHB9	BUD13	SYNJ2	BHLHA9	C20orf26	WWP2	RARA	SH2D6
DIXDC1	SIGLECP3		ERO1L	BHLHE22	BUD31	SYNPO	BHLHB9	C20orf29	WWTR1	RASA3	SH2D7
DKFZP434K028	SIK3		ERP29	BHLHE40	BVES	SYNPO2	BHLHE22	C20orf3	XKR5	RASGRP2	SH3GL1
DKFZp779M0652	SILV		ESYT2	BHLHE41	BYSL	SYNPO2L	BHLHE40	C20orf43	XPO6	RASL11B	SH3PXD2A
DKK3	SIPA1		ESYT3	BHMT	BZRAP1	SYT17	BHLHE41	C20orf71	XYLT1	RASSF1	SHC2
DLAT	SIRT5		ETF1	BHMT2	BZW2	SYT6	BHMT	C20orf94	YJEFN3	RAX2	SHROOM3
DLC1	SKA2		ETS1	BICC1	C10orf10	SYTL3	BHMT2	C20orf96	YPEL2	RBM20	SIGLECP3
DLEC1	SKI		ETV1	BICD1	C10orf104	TACC2	BICC1	C21orf119	ZBTB16	RBM33	SIK3
DLEU2	SKIL		ETV6	BICD2	C10orf105	TADA3	BICD1	C21orf122	ZBTB17	RBM38	SILV
DLEU7	SLAMF1		EVI5	BID	C10orf107	TAF1B	BICD2	C21orf125	ZBTB20	RBPMS2	SIPA1
DLG1	SLAMF7		EVL	BIK	C10orf108	TAF5L	BID	C21orf130	ZBTB22	RCAN3	SIRT5
DLG2	SLC11A2		EVPL	BIN1	C10orf11	TAF7L	BIK	C21orf2	ZBTB47	RCBTB2	SKA2
DLGAP1	SLC12A4		EXD2	BIN2	C10orf113	TARBP2	BIN1	C21orf29	ZBTB8A	RCC2	SKI
DLGAP2	SLC15A3		EXD3	BIN3	C10orf114	TBC1D1	BIN2	C21orf33	ZCCHC10	RCN2	SKIL
DLGAP4	SLC16A11		EXOC2	BIRC2	C10orf116	TBC1D14	BIN3	C21orf34	ZCCHC9	RCN3	SLAMF1
DLGAP5	SLC16A3		EXOC4	BIRC3	C10orf118	TBC1D24	BIRC2	C21orf57	ZDHHC14	RCSD1	SLAMF7
DLX2	SLC16A5		EXOC6B	BIRC5	C10orf119	TBC1D4	BIRC3	C21orf58	ZDHHC24	RD3	SLC11A2
DLX4	SLC17A9		EXOC7	BIRC6	C10orf12	TBCD	BIRC5	C21orf59	ZFAT	REEP4	SLC12A4
DLX5	SLC22A20		EXOSC2	BIRC7	C10orf120	TBK1	BIRC6	C21orf62	ZFP92	RELL1	SLC15A3
DLX6	SLC22A23		EXOSC6	BIRC8	C10orf122	TBXAS1	BIRC7	C21orf63	ZGPAT	REPS1	SLC16A11
DLX6AS	SLC24A4		EXOSC7	BIVM	C10orf125	TCEA3	BIRC8	C21orf7	ZMIZ1	RER1	SLC16A3
DMGDH	SLC25A12		EXT1	BLCAP	C10orf128	TCF12	BIVM	C21orf70	ZNF167	RERE	SLC16A5
DMKN	SLC25A13		EXT2	BLID	C10orf129	TCF7L2	BLCAP	C21orf84	ZNF182	RET	SLC17A9
DMPK	SLC25A17		EZH2	BLK	C10orf131	TCIRG1	BLID	C21orf96	ZNF256	RFC2	SLC22A20
DMRTA2	SLC25A25		EZR	BLM	C10orf140	TEAD1	BLK	C22orf13	ZNF282	RFTN1	SLC22A23
DNAH1	SLC26A11		F11R	BLMH	C10orf18	TECPR1	BLM	C22orf15	ZNF365	RGMA	SLC24A4
DNAH11	SLC27A3		F2RL2	BLNK	C10orf25	TG	BLMH	C22orf25	ZNF385B	RGS10	SLC25A12
DNAH17	SLC29A1		F5	BLOC1S1	C10orf26	TGIF1	BLNK	C22orf26	ZNF416	RGS12	SLC25A13
DNAJA2	SLC2A2		FADD	BLOC1S3	C10orf27	TGM5	BLOC1S1	C22orf29	ZNF629	RGS19	SLC25A17
DNAJB1	SLC35A2		FADS1	BLVRA	C10orf28	THADA	BLOC1S3	C22orf30	ZNF688	RGS3	SLC25A25
DNAJB13	SLC35B3		FAH	BLVRB	C10orf41	THAP10	BLVRA	C22orf33	ZNF695	RGS7BP	SLC26A11
DNAJB2	SLC35C2		FAIM2	BLZF1	C10orf46	THBS4	BLVRB	C22orf34	ZNF696	RHBDD1	SLC27A3
DNAJB5	SLC35E4		FAM101B	BMF	C10orf53	THOC6	BLZF1	C22orf39	ZNF7	RHBDL3	SLC29A1
DNAJB6	SLC35F3		FAM102B	BMI1	C10orf54	TIFAB	BMF	C22orf45	ZNF775	RHOBTB1	SLC2A2
DNAJC15	SLC38A10		FAM107B	BMP1	C10orf55	TIMD4	BMI1	C22orf46	ZNF784	RILP	SLC35A2
DNAJC17	SLC38A5		FAM108B1	BMP10	C10orf57	TIMP2	BMP1	C22orf9	ZNF786	RILPL1	SLC35B3
DNAJC5	SLC39A1		FAM110B	BMP15	C10orf58	TK1	BMP10	C2CD2	ZNF792	RIMS2	SLC35C2
DNAJC6	SLC39A11		FAM119A	BMP2	C10orf62	TLL2	BMP15	C2CD4A	ZNF827	RIN3	SLC35E4
DNAJC7	SLC39A14		FAM120A	BMP2K	C10orf67	TLR6	BMP2	C2CD4B	ZNHIT1	RIPK1	SLC35F3
DNAJC9	SLC44A4		FAM122A	BMP3	C10orf71	TLR7	BMP2K	C2orf15	ZNRF2	RNASE1	SLC38A10
DNASE1L3	SLC4A4		FAM123B	BMP4	C10orf72	TM4SF19	BMP3	C2orf18	ZSCAN5B	RNF141	SLC38A5
DNM3	SLC6A20		FAM126A	BMP5	C10orf76	TM4SF4	BMP4	C2orf28	ZYG11A	RNF157	SLC39A1
DNMBP	SLC7A4		FAM126B	BMP6	C10orf79	TM7SF3	BMP5	C2orf34		RNF165	SLC39A11
DNMT3A	SLC7A7		FAM129A	BMP7	C10orf82	TM7SF4	BMP6	C2orf39		RNF170	SLC39A14
DNMT3L	SLC7A8		FAM129B	BMP8B	C10orf84	TM9SF4	BMP7	C2orf40		RNF213	SLC44A4
DOC2A	SLC8A2		FAM133B	BMPER	C10orf88	TMC3	BMP8B	C2orf43		RNF216	SLC4A4
DOC2B	SLC9A1		FAM135B	BMPR1A	C10orf90	TMC6	BMPER	C2orf48		RNU5D	SLC6A20
DOCK1	SLC9A3R2		FAM136A	BMPR1B	C10orf91	TMC8	BMPR1A	C2orf55		RNU5E	SLC7A4
DOCK2	SLCO3A1		FAM154A	BMPR2	C10orf93	TMCC1	BMPR1B	C2orf61		RORA	SLC7A7
DOCK5	SLFN5		FAM161A	BMS1P4	C10orf95	TMCO1	BMPR2	C2orf63		RPH3AL	SLC7A8
DOK2	SLIT1		FAM163A	BMX	C11orf16	TMCO3	BMS1P4	C2orf64		RPL39L	SLC8A2
DOK3	SMAD3		FAM168A	BNC1	C11orf17	TMCO7	BMX	C2orf65		RPS6KA2	SLC9A1
DOK5	SMAD5		FAM172A	BNC2	C11orf20	TMEM105	BNC1	C2orf67		RPS6KA3	SLC9A3R2
DOK6	SMAD5OS		FAM178A	BNIP2	C11orf21	TMEM150B	BNC2	C2orf68		RPS6KB2	SLCO3A1
DOK7	SMAD6		FAM184A	BNIP3	C11orf24	TMEM18	BNIP2	C2orf7		RPTOR	SLFN5
DPCR1	SMARCA4		FAM187B	BNIP3L	C11orf34	TMEM2	BNIP3	C2orf72		RRAS	SLIT1
DPEP1	SMARCD3		FAM188A	BOC	C11orf35	TMEM202	BNIP3L	C2orf79		RRBP1	SMAD3
DPEP2	SMEK1		FAM188B	BOD1	C11orf41	TMEM204	BOC	C2orf80		RRP12	SMAD5
DPF2	SMTN		FAM189B	BOD1L	C11orf42	TMEM33	BOD1	C2orf85		RSBN1	SMAD5OS
DPF3	SMURF1		FAM18B2	BOK	C11orf45	TMEM51	BOD1L	C2orf86		RSPH9	SMAD6
DPP4	SMURF2		FAM193B	BOLA3	C11orf49	TMEM80	BOK	C2orf90		RSPO4	SMARCA4
DPP7	SMYD1		FAM195A	BOLL	C11orf52	TMEM8B	BOLA3	C3AR1		RSPRY1	SMARCD3
DPP9	SND1		FAM198B	BOP1	C11orf53	TMEM91	BOLL	C3orf14		RTEL1	SMEK1
DPT	SNORA7B		FAM20B	BPESC1	C11orf54	TMIE	BOP1	C3orf18		RTF1	SMTN
DPYSL2	SNX10		FAM26E	BPGM	C11orf57	TMPRSS4	BPESC1	C3orf19		RTN4RL2	SMURF1
DPYSL4	SNX29		FAM26F	BPHL	C11orf58	TMSB15B	BPGM	C3orf20		RUNX2	SMURF2
DQX1	SNX31		FAM38A	BPI	C11orf63	TNFAIP8L2	BPHL	C3orf21		RUNX3	SMYD1
DRAP1	SNX8		FAM46C	BPIL1	C11orf66	TNFRSF1B	BPI	C3orf22		RUVBL1	SND1
DRD4	SNX9		FAM49A	BPIL2	C11orf68	TNFRSF21	BPIL1	C3orf23		RYK	SNORA7B
DRG2	SOCS2		FAM50A	BPIL3	C11orf71	TNFRSF9	BPIL2	C3orf25		S1PR1	SNX10
DSCAML1	SOCS3		FAM53A	BRAF	C11orf74	TNIP1	BPIL3	C3orf26		S1PR3	SNX29
DSCR10	SOD1		FAM53B	BRAP	C11orf75	TNIP3	BRAF	C3orf27		S1PR5	SNX31
DSEL	SORL1		FAM54B	BRCA1	C11orf80	TNK2	BRAP	C3orf32		SAFB	SNX8
DSN1	SP3		FAM57A	BRCA2	C11orf84	TNN	BRCA1	C3orf33		SALL4	SNX9
DSP	SP4		FAM59B	BRD1	C11orf86	TNNI2	BRCA2	C3orf34		SAMD3	SOCS2
DSPP	SPATA12		FAM60A	BRD2	C11orf88	TNRC6B	BRD1	C3orf37		SAMD4A	SOCS3
DST	SPATS2L		FAM65B	BRD3	C11orf9	TNRC6C	BRD2	C3orf43		SAMD8	SOD1
DTL	SPDYA		FAM70A	BRD4	C11orf90	TNS1	BRD3	C3orf45		SAPS2	SORL1
DTNB	SPG7		FAM73B	BRD8	C11orf91	TOM1L2	BRD4	C3orf48		SBF1P1	SP3
DTNBP1	SPOCK2		FAM81B	BRD9	C11orf92	TOMM40L	BRD8	C3orf50		SBNO2	SP4
DTX1	SPPL3		FAM82A2	BRDT	C11orf93	TOP1MT	BRD9	C3orf54		SC65	SPATA12
DUOX2	SPRY4		FAM83G	BRE	C11orf95	TOX	BRDT	C3orf57		SCARNA17	SPATS2L
DUOXA2	SPSB1		FAM83H	BRF1	C12orf10	TP63	BRE	C3orf58		SCFD2	SPDYA
DUPD1	SQSTM1		FAM89A	BRI3	C12orf12	TPCN1	BRF1	C3orf59		SCGB2A2	SPG7
DUS2L	SREBF1		FAM91A1	BRMS1	C12orf23	TPCN2	BRI3	C3orf64		SCLT1	SPOCK2
DUS3L	SRPK2		FANCC	BRP44	C12orf26	TPM1	BRMS1	C3orf66		SCT	SPPL3
DUSP10	SSBP3		FAR2	BRPF1	C12orf27	TRAF1	BRP44	C3orf72		SCUBE2	SPRY4
DUSP15	SSH1		FARP1	BRPF3	C12orf29	TRAF3IP2	BRPF1	C3orf75		SCUBE3	SPSB1
DUSP22	SSH2		FARP2	BRS3	C12orf32	TRAF6	BRPF3	C4BPA		SDC1	SQSTM1
DUSP26	ST6GAL1		FARSA	BRSK1	C12orf34	TRAK1	BRS3	C4BPB		SDF4	SREBF1
DUSP5P	ST6GALNAC1		FASTKD3	BRSK2	C12orf35	TRAPPC9	BRSK1	C4orf10		SDK2	SRPK2
DUSP8	ST6GALNAC3		FASTKD5	BRUNOL4	C12orf36	TREM1	BRSK2	C4orf22		SDPR	SSBP3
DVL1	STAG2		FAT4	BRUNOL5	C12orf39	TREM2	BRUNOL4	C4orf23		SEC1	SSH1
DVL3	STAT5A		FBL	BRUNOL6	C12orf40	TRHR	BRUNOL5	C4orf29		SEC14L3	SSH2
DYNC1H1	STIM1		FBN1	BSCL2	C12orf41	TRIM10	BRUNOL6	C4orf33		SECISBP2L	ST6GAL1
DYNLL1	STIM2		FBP1	BSDC1	C12orf42	TRIM27	BSCL2	C4orf34		SEMA4D	ST6GALNAC1
DYNLRB2	STK10		FBXL13	BSG	C12orf49	TRIM35	BSDC1	C4orf36		SEMA6A	ST6GALNAC3
DYSF	STK19		FBXL14	BSN	C12orf51	TRIM7	BSG	C4orf38		SENP6	STAG2
E2F1	STK24		FBXL18	BSND	C12orf53	TRIO	BSN	C4orf41		2007-09-01	STAT5A
E2F2	STOX2		FBXL19	BSPRY	C12orf59	TRPC5	BSND	C4orf45		2009-09-01	STIM1
E2F3	STX18		FBXL20	BST1	C12orf60	TRPM1	BSPRY	C4orf46		SERBP1	STIM2
E2F5	STX1A		FBXO11	BST2	C12orf61	TRPM2	BST1	C4orf49		SERINC2	STK10
E2F6	STX8		FBXO18	BSX	C12orf62	TRPM3	BST2	C4orf51		SERINC5	STK19
E2F7	SUSD1		FBXO2	BTAF1	C12orf65	TRPM4	BSX	C4orf52		SERPINB8	STK24
E4F1	SUSD4		FBXO22	BTBD1	C12orf66	TRRAP	BTAF1	C5AR1		SETD1B	STOX2
EBAG9	SUV420H1		FBXO22OS	BTBD11	C12orf68	TSC22D4	BTBD1	C5orf13		SETD3	STX18
EBF1	SVOPL		FBXO3	BTBD12	C12orf71	TSGA13	BTBD11	C5orf20		SFRS13B	STX1A
EBF2	SYCP2		FBXO36	BTBD16	C12orf72	TSNARE1	BTBD12	C5orf24		SFRS8	STX8
EBF3	SYNE1		FBXO4	BTBD17	C12orf74	TSPAN14	BTBD16	C5orf27		SGMS1	SUSD1
EBF4	SYNGAP1		FBXO42	BTBD18	C13orf15	TSPAN18	BTBD17	C5orf28		SGSH	SUSD4
ECE1	SYNPO		FBXO44	BTBD19	C13orf16	TSPAN2	BTBD18	C5orf32		SH2B3	SUV420H1
ECHDC1	SYP		FBXO45	BTBD2	C13orf18	TSPAN3	BTBD19	C5orf33		SH2D1B	SVOPL
ECHS1	TAC3		FBXO48	BTBD3	C13orf23	TTC19	BTBD2	C5orf34		SH3BP2	SYCP2
ECM1	TAGLN2		FBXO7	BTBD6	C13orf26	TTC7A	BTBD3	C5orf36		SH3BP5	SYNE1
ECSIT	TAP2		FBXO9	BTBD7	C13orf28	TTC7B	BTBD6	C5orf37		SH3D19	SYNGAP1
ECT2L	TARBP1		FBXW11	BTBD9	C13orf30	TTLL4	BTBD7	C5orf4		SH3PXD2A	SYNPO
EDC3	TAS1R3		FBXW4	BTC	C13orf31	TTYH2	BTBD9	C5orf42		SH3RF3	SYP
EDEM1	TATDN2		FBXW5	BTD	C13orf33	TTYH3	BTC	C5orf43		SH3TC1	TAC3
EDEM3	TBC1D4		FBXW8	BTF3	C13orf34	TUBGCP2	BTD	C5orf47		SHANK1	TAGLN2
EDN3	TBK1		FCER1A	BTF3L1	C13orf35	TULP4	BTF3	C5orf48		SHANK2	TAP2
EDNRA	TBX2		FCGBP	BTG1	C13orf36	TWISTNB	BTF3L1	C5orf49		SHISA5	TARBP1
EDNRB	TBX21		FCGR2A	BTG2	C13orf37	TYK2	BTG1	C5orf51		SHOC2	TAS1R3
EEF1A2	TCAM1		FCHSD2	BTG3	C13orf39	UBA5	BTG2	C5orf54		SIDT1	TATDN2
EEF1D	TCEA2		FCRLB	BTG4	C14orf102	UBASH3B	BTG3	C5orf58		SIGLECP3	TBC1D4
EEPD1	TCEANC		FDX1L	BTK	C14orf105	UBE2D1	BTG4	C5orf62		SIK3	TBK1
EFCAB4A	TCF12		FECH	BTLA	C14orf106	UBE2J2	BTK	C6orf10		SIPA1	TBX2
EFCAB4B	TCF20		FEM1C	BTN1A1	C14orf115	UBE2L6	BTLA	C6orf103		SIRT2	TBX21
EFHD2	TCF7		FER	BTN2A3	C14orf132	UBR1	BTN1A1	C6orf105		SKAP1	TCAM1
EFNA2	TCP11		FERMT2	BTN3A3	C14orf135	UBXN11	BTN2A3	C6orf106		SKI	TCEA2
EFNA3	TERT		FERMT3	BTNL2	C14orf143	UCK1	BTN3A3	C6orf114		SLA	TCEANC
EFNA5	TESC		FEZ2	BTNL3	C14orf147	UCK2	BTNL2	C6orf115		SLA2	TCF12
EFR3A	TEX264		FGA	BTNL8	C14orf149	UCN2	BTNL3	C6orf118		SLAIN1	TCF20
EFS	TFAP2E		FGD5	BTNL9	C14orf153	UGCG	BTNL8	C6orf122		SLAMF1	TCF7
EFTUD2	TFDP1		FGF12	BTRC	C14orf156	UNC5B	BTNL9	C6orf124		SLAMF7	TCP11
EGFL7	TFEB		FGF14	BUB1	C14orf159	UNC93B1	BTRC	C6orf126		SLAMF8	TERT
EGFLAM	TGFB3		FGFR2	BUB1B	C14orf162	UPK1B	BUB1	C6orf132		SLC10A7	TESC
EGFR	TGFBI		FH	BUB3	C14orf166B	UPP1	BUB1B	C6orf134		SLC12A7	TEX264
EGR4	TGFBR3		FHIT	BUD13	C14orf167	USF2	BUB3	C6orf136		SLC12A8	TFAP2E
EHD2	TGIF2		FHL1	BUD31	C14orf169	VAV2	BUD13	C6orf145		SLC13A4	TFDP1
EHD3	THADA		FHL2	BVES	C14orf176	VAV3	BUD31	C6orf153		SLC14A1	TFEB
EHD4	THAP11		FHL3	BYSL	C14orf177	VPS13B	BVES	C6orf154		SLC15A4	TGFB3
EHMT1	THAP4		FIGF	BZRAP1	C14orf180	VPS13D	BYSL	C6orf163		SLC16A3	TGFBI
EIF2AK4	THUMPD3		FILIP1L	BZW2	C14orf181	VPS25	BZRAP1	C6orf165		SLC16A9	TGFBR3
EIF2C2	TIA1		FIP1L1	C10orf10	C14orf182	VPS29	BZW2	C6orf170		SLC18A2	TGIF2
EIF3G	TIE1		FITM1	C10orf104	C14orf183	VPS45	C10orf10	C6orf186		SLC19A1	THADA
EIF3H	TIMELESS		FKBP4	C10orf105	C14orf184	VPS52	C10orf104	C6orf195		SLC1A7	THAP11
EIF4E3	TLL2		FKBP5	C10orf107	C14orf21	VWA5A	C10orf105	C6orf201		SLC22A11	THAP4
EIF4EBP2	TLR5		FKBPL	C10orf108	C14orf23	VWF	C10orf107	C6orf204		SLC22A12	THUMPD3
EIF4G3	TLX1		FKRP	C10orf11	C14orf28	WDFY1	C10orf108	C6orf208		SLC22A20	TIA1
EIF5A2	TLX1NB		FLAD1	C10orf110	C14orf34	WDR49	C10orf11	C6orf217		SLC25A20	TIE1
ELAVL1	TM2D3		FLII	C10orf113	C14orf37	WDR67	C10orf110	C6orf218		SLC25A26	TIMELESS
ELAVL3	TM7SF2		FLJ22536	C10orf114	C14orf38	WDR8	C10orf113	C6orf222		SLC28A1	TLL2
ELF3	TMBIM1		FLJ23867	C10orf116	C14orf4	WDR81	C10orf114	C6orf223		SLC2A1	TLR5
ELFN1	TMC6		FLJ32810	C10orf119	C14orf43	WDR90	C10orf116	C6orf227		SLC2A4RG	TLX1
ELFN2	TMC8		FLJ35024	C10orf12	C14orf45	WIPF1	C10orf119	C6orf25		SLC36A3	TLX1NB
ELK3	TMCO4		FLJ35220	C10orf122	C14orf48	WIPI2	C10orf12	C6orf26		SLC37A4	TM2D3
ELL	TMEM104		FLJ37453	C10orf125	C14orf49	WWOX	C10orf122	C6orf27		SLC38A10	TM7SF2
ELL3	TMEM127		FLJ45340	C10orf128	C14orf50	WWP2	C10orf125	C6orf35		SLC39A10	TMBIM1
ELMO1	TMEM132C		FLNB	C10orf131	C14orf64	XAF1	C10orf128	C6orf47		SLC39A11	TMC6
ELN	TMEM169		FLOT1	C10orf140	C14orf68	XDH	C10orf131	C6orf58		SLC3A2	TMC8
ELOF1	TMEM189-UBE2V1		FLT1	C10orf18	C14orf70	XIST	C10orf140	C6orf70		SLC43A3	TMCO4
ELOVL4	TMEM204		FLVCR1	C10orf25	C14orf72	XKR8	C10orf18	C6orf81		SLC4A4	TMEM104
ELOVL5	TMEM206		FNBP1	C10orf26	C14orf73	XPNPEP2	C10orf25	C6orf89		SLC5A9	TMEM127
ELP3	TMEM42		FNBP1L	C10orf27	C14orf79	XRCC4	C10orf26	C6orf97		SLC6A18	TMEM132C
EMILIN2	TMEM62		FNDC3B	C10orf28	C14orf80	XRCC5	C10orf27	C7		SLC7A5	TMEM169
EML1	TMEM66		FNIP1	C10orf35	C14orf86	XRN2	C10orf28	C7orf10		SLC7A8	TMEM189-UBE2V1
EML4	TMEM84		FNIP2	C10orf40	C14orf93	XYLT1	C10orf35	C7orf16		SLC8A1	TMEM204
EML6	TMEM9B		FNTB	C10orf41	C15orf17	YAP1	C10orf40	C7orf20		SLC9A1	TMEM206
EMP2	TMPRSS13		FOS	C10orf46	C15orf21	YIPF4	C10orf41	C7orf23		SLC9A3R1	TMEM42
EMP3	TMPRSS6		FOXJ2	C10orf53	C15orf23	ZBTB20	C10orf46	C7orf25		SLCO2A1	TMEM62
EMX2	TNFAIP8		FOXJ3	C10orf54	C15orf26	ZBTB34	C10orf53	C7orf27		SLCO4C1	TMEM66
EMX2OS	TNFRSF19		FOXK1	C10orf55	C15orf27	ZBTB44	C10orf54	C7orf29		SLFN12L	TMEM84
EN1	TNFRSF1B		FOXK2	C10orf57	C15orf29	ZBTB9	C10orf55	C7orf31		SLIT1	TMEM9B
EN2	TNFRSF25		FOXN3	C10orf58	C15orf32	ZC3HAV1	C10orf57	C7orf34		SMAD2	TMPRSS13
ENGASE	TNFRSF4		FOXO1	C10orf62	C15orf33	ZDHHC7	C10orf58	C7orf36		SMAD3	TMPRSS6
ENKUR	TNFSF11		FOXO3	C10orf67	C15orf34	ZEB2	C10orf62	C7orf41		SMAD6	TNFAIP8
ENOX1	TNIP3		FOXP1	C10orf71	C15orf38	ZFAT	C10orf67	C7orf44		SMAD7	TNFRSF19
ENTPD8	TNNI2		FOXP2	C10orf72	C15orf39	ZFATAS	C10orf71	C7orf46		SMARCA4	TNFRSF1B
EOMES	TOM1L2		FOXP3	C10orf76	C15orf40	ZFR	C10orf72	C7orf49		SMARCD2	TNFRSF25
EP400	TOX		FOXRED2	C10orf79	C15orf42	ZFR2	C10orf76	C7orf50		SMG6	TNFRSF4
EPAS1	TOX2		FRMD4A	C10orf81	C15orf43	ZFYVE26	C10orf79	C7orf51		SMOX	TNFSF11
EPB41L3	TPK1		FRMD6	C10orf82	C15orf44	ZFYVE28	C10orf81	C7orf53		SMYD3	TNIP3
EPCAM	TPP1		FRS2	C10orf84	C15orf5	ZKSCAN1	C10orf82	C7orf57		SNAI3	TNNI2
EPGN	TPRG1		FRY	C10orf88	C15orf50	ZMYM5	C10orf84	C7orf58		SNCG	TOM1L2
EPHA2	TPST1		FRYL	C10orf90	C15orf52	ZNF250	C10orf88	C7orf59		SND1	TOX
EPHB1	TPST2		FSCN3	C10orf91	C15orf53	ZNF259	C10orf90	C7orf60		SNHG1	TOX2
EPHB2	TRAF5		FSIP1	C10orf93	C15orf54	ZNF264	C10orf91	C7orf65		SNIP1	TPK1
EPHB3	TRAT1		FSTL4	C10orf95	C15orf56	ZNF282	C10orf93	C7orf69		SNORD28	TPP1
EPHX1	TRIB2		FTSJD1	C10orf99	C15orf58	ZNF385A	C10orf95	C7orf71		SNORD29	TPRG1
EPHX2	TRIM2		FTSJD2	C11orf10	C15orf59	ZNF428	C10orf99	C8A		SNORD30	TPST1
EPHX4	TRIM39		FUBP3	C11orf16	C15orf60	ZNF438	C11orf10	C8orf12		SNORD31	TPST2
EPN1	TRIM52		FUCA1	C11orf17	C15orf61	ZNF469	C11orf16	C8orf31		SNORD52	TRAF5
EPN2	TRIO		FUCA2	C11orf2	C15orf62	ZNF589	C11orf17	C8orf33		SNPH	TRAT1
EPO	TRIT1		FURIN	C11orf20	C15orf63	ZNF609	C11orf2	C8orf34		SNRK	TRIB2
EPPK1	TRRAP		FXN	C11orf21	C16orf11	ZNF664	C11orf20	C8orf37		SNRPF	TRIM2
EPS8L2	TSEN2		FXR2	C11orf24	C16orf13	ZNF689	C11orf21	C8orf38		SNX18	TRIM39
ERAP2	TSGA10		FYB	C11orf31	C16orf35	ZNF702P	C11orf24	C8orf41		SOAT2	TRIM52
ERC1	TSHR		FYN	C11orf34	C16orf38	ZNF750	C11orf31	C8orf44		SOCS5	TRIO
ERC2	TSHZ2		FZR1	C11orf35	C16orf42	ZNF783	C11orf34	C8orf45		SOLH	TRIT1
ERCC6	TSKU		G3BP2	C11orf36	C16orf45	ZNF827	C11orf35	C8orf47		SORBS1	TRRAP
ERG	TSPAN1		GAB1	C11orf40	C16orf46	ZNF831	C11orf36	C8orf55		SORBS2	TSEN2
ERGIC1	TSPAN18		GAB2	C11orf41	C16orf48	ZNRF1	C11orf40	C8orf58		SORCS2	TSGA10
ERI3	TSPAN2		GABBR1	C11orf42	C16orf5	ZP3	C11orf41	C8orf59		SORL1	TSHR
ERMN	TSPAN32		GABRR2	C11orf45	C16orf52	ZSWIM6	C11orf42	C8orf71		SOX10	TSHZ2
ERN1	TSPAN4		GAL3ST4	C11orf48	C16orf53	ZSWIM7	C11orf45	C8orf73		SOX13	TSKU
ERP29	TSPAN5		GALC	C11orf49	C16orf54	ZYX	C11orf48	C8orf76		SOX6	TSPAN1
ERP44	TSPYL1		GALE	C11orf51	C16orf55	ZZEF1	C11orf49	C8orf80		SPARCL1	TSPAN18
ERRFI1	TSPYL5		GALK2	C11orf52	C16orf57		C11orf51	C8orf84		SPATA2L	TSPAN2
ESD	TSSC1		GALM	C11orf53	C16orf58		C11orf52	C8ORFK29		SPEG	TSPAN32
ESM1	TTC15		GALNS	C11orf54	C16orf59		C11orf53	C9orf100		SPIB	TSPAN4
ESPNL	TTC39B		GALNT10	C11orf58	C16orf61		C11orf54	C9orf103		SPIRE2	TSPAN5
ESRP2	TTC39C		GALNT12	C11orf59	C16orf62		C11orf58	C9orf117		SPON2	TSPYL1
ESRRB	TTC7A		GALNT2	C11orf66	C16orf65		C11orf59	C9orf122		SPOP	TSPYL5
ESX1	TTC9		GALNT6	C11orf68	C16orf67		C11orf66	C9orf139		SPRY1	TSSC1
ESYT2	TTF2		GALNT9	C11orf70	C16orf68		C11orf68	C9orf16		SPRY2	TTC15
ESYT3	TTYH3		GAPT	C11orf74	C16orf7		C11orf70	C9orf167		SPSB1	TTC39B
ETS1	TUSC5		GAPVD1	C11orf75	C16orf70		C11orf74	C9orf21		SPTB	TTC39C
ETS2	TXLNA		GAS7	C11orf80	C16orf71		C11orf75	C9orf25		SPTBN5	TTC7A
ETV1	TXNDC15		GATA1	C11orf83	C16orf72		C11orf80	C9orf3		SRF	TTC9
ETV2	TXNDC6		GATA2	C11orf86	C16orf73		C11orf83	C9orf37		SRFBP1	TTF2
ETV5	UAP1L1		GATAD2A	C11orf87	C16orf74		C11orf86	C9orf41		SRGAP3	TTYH3
ETV6	UBAC2		GATAD2B	C11orf88	C16orf78		C11orf87	C9orf46		SRRM2	TUSC5
ETV7	UBE2H		GATM	C11orf9	C16orf80		C11orf88	C9orf47		SSBP3	TXLNA
EVC2	UBE2M		GBE1	C11orf90	C16orf81		C11orf9	C9orf50		SSBP4	TXNDC15
EVL	UBE2V1		GBF1	C11orf91	C16orf82		C11orf90	C9orf6		SSU72	TXNDC6
EVX1	UBE3A		GCA	C11orf92	C16orf86		C11orf91	C9orf69		ST3GAL1	UAP1L1
EVX2	UBE4B		GCH1	C11orf93	C16orf87		C11orf92	C9orf7		ST6GAL2	UBAC2
EXOC2	UBIAD1		GCLC	C11orf95	C16orf88		C11orf93	C9orf85		STAG1	UBE2H
EXOC3	UBL4A		GCNT1	C12orf10	C16orf89		C11orf95	C9orf86		STAM	UBE2M
EXOC4	UBOX5		GCNT2	C12orf12	C16orf91		C12orf10	C9orf9		STAM2	UBE2V1
EXOC6	UCKL1		GDEP	C12orf23	C16orf92		C12orf12	C9orf96		STARD3NL	UBE3A
EYA4	UHRF1		GDF5	C12orf24	C16orf93		C12orf23	C9orf98		STARD7	UBE4B
EZH1	ULK2		GDF9	C12orf26	C17orf100		C12orf24	CA10		STAT4	UBIAD1
EZR	UMODL1		GDI1	C12orf27	C17orf101		C12orf26	CA13		STIM1	UBL4A
F2RL1	UNC13D		GDPD3	C12orf29	C17orf102		C12orf27	CA2		STIM2	UBOX5
F2RL3	UNC84A		GEFT	C12orf32	C17orf103		C12orf29	CA4		STK10	UCKL1
F7	UNK		GEM	C12orf34	C17orf104		C12orf32	CA6		STK16	UHRF1
FA2H	UPP1		GEMIN5	C12orf35	C17orf105		C12orf34	CA7		STK19	ULK2
FADS2	USP19		GFI1B	C12orf36	C17orf106		C12orf35	CA8		STK3	UMODL1
FADS3	USP22		GFM1	C12orf39	C17orf107		C12orf36	CAB39		STK32C	UNC13D
FADS6	USP35		GFOD1	C12orf40	C17orf108		C12orf39	CAB39L		STON2	UNC84A
FAH	UST		GFOD2	C12orf41	C17orf28		C12orf40	CABC1		STOX2	UNK
FAIM2	UXS1		GFPT1	C12orf42	C17orf37		C12orf41	CABIN1		STRN3	UPP1
FAIM3	VAV1		GFPT2	C12orf43	C17orf39		C12orf42	CABLES1		STX8	USP19
FAM100A	VGLL4		GFRA3	C12orf48	C17orf44		C12orf43	CABLES2		STXBP6	USP22
FAM100B	VHL		GGA2	C12orf49	C17orf46		C12orf48	CABP1		SUPT3H	USP35
FAM101B	VIPR2		GGCT	C12orf51	C17orf47		C12orf49	CABP2		SVIL	UST
FAM107B	VOPP1		GGNBP2	C12orf53	C17orf49		C12orf51	CABP4		SYN1	UXS1
FAM109A	VPS13B		GGPS1	C12orf56	C17orf50		C12orf53	CABP7		SYNE2	VAV1
FAM110A	VPS13D		GGT7	C12orf57	C17orf51		C12orf56	CACHD1		SYNJ2	VGLL4
FAM110B	VPS37B		GIGYF2	C12orf59	C17orf55		C12orf57	CACNA1A		SYNPO2L	VHL
FAM110C	VPS39		GIPR	C12orf60	C17orf56		C12orf59	CACNA1B		SYT12	VIPR2
FAM111A	VPS53		GIT2	C12orf61	C17orf57		C12orf60	CACNA1C		SYT7	VOPP1
FAM113A	VWA5B1		GJA4	C12orf65	C17orf58		C12orf61	CACNA1E		SYTL2	VPS13B
FAM113B	VWF		GJA5	C12orf66	C17orf59		C12orf65	CACNA1G		TAC3	VPS13D
FAM117A	WASF2		GJB3	C12orf68	C17orf60		C12orf66	CACNA1H		TAF4	VPS37B
FAM120B	WDR27		GK	C12orf69	C17orf61		C12orf68	CACNA1S		TAGAP	VPS39
FAM123A	WDR7		GK5	C12orf71	C17orf62		C12orf69	CACNA2D2		TANC1	VPS53
FAM123C	WDR81		GLCCI1	C12orf72	C17orf63		C12orf71	CACNA2D3		TARP	VWA5B1
FAM124A	WDR82		GLCE	C12orf73	C17orf64		C12orf72	CACNA2D4		TBC1D16	VWF
FAM125B	WDR86		GLI1	C12orf76	C17orf65		C12orf73	CACNB1		TBC1D22A	WASF2
FAM129A	WDSUB1		GLIPR2	C13orf15	C17orf66		C12orf76	CACNB2		TBC1D2B	WDR27
FAM129B	WIPF1		GLIS2	C13orf16	C17orf68		C13orf15	CACNB3		TBCD	WDR7
FAM131C	WIZ		GLIS3	C13orf26	C17orf69		C13orf16	CACNB4		TBKBP1	WDR81
FAM132A	WNK1		GLOD4	C13orf27	C17orf70		C13orf26	CACNG2		TBL1Y	WDR82
FAM133A	WNT7A		GLRB	C13orf28	C17orf71		C13orf27	CACNG7		TBX21	WDR86
FAM150A	WSB2		GLRX5	C13orf30	C17orf72		C13orf28	CACNG8		TBX4	WDSUB1
FAM151A	WWOX		GLT25D1	C13orf31	C17orf73		C13orf30	CACYBP		TBXAS1	WIPF1
FAM158A	XPA		GLT25D2	C13orf33	C17orf74		C13orf31	CAD		TCF3	WIZ
FAM159B	XPO6		GLT8D1	C13orf34	C17orf75		C13orf33	CADM2		TCF7	WNK1
FAM163A	XYLT1		GLTSCR1	C13orf35	C17orf76		C13orf34	CADPS		TCOF1	WNT7A
FAM167A	XYLT2		GLYCTK	C13orf36	C17orf77		C13orf35	CADPS2		TCTEX1D4	WSB2
FAM167B	YPEL5		GLYR1	C13orf37	C17orf78		C13orf36	CALB1		TECPR2	WWOX
FAM168A	YWHAH		GMDS	C13orf38	C17orf79		C13orf37	CALCOCO2		TERT	XPA
FAM172A	ZACN		GMEB1	C13orf39	C17orf80		C13orf38	CALCRL		TES	XPO6
FAM174B	ZBTB24		GMPR2	C14orf102	C17orf81		C13orf39	CALD1		TET2	XYLT1
FAM176A	ZBTB38		GNA11	C14orf105	C17orf82		C14orf102	CALHM1		TET3	XYLT2
FAM177B	ZBTB43		GNA12	C14orf106	C17orf87		C14orf105	CALHM2		TEX2	YPEL5
FAM178B	ZBTB7A		GNA13	C14orf109	C17orf90		C14orf106	CALHM3		TFEB	YWHAH
FAM179A	ZBTB7B		GNA15	C14orf115	C17orf91		C14orf109	CALM1		TG	ZACN
FAM181A	ZC3H3		GNAI2	C14orf132	C17orf93		C14orf115	CALM2		TGFBR2	ZBTB24
FAM183A	ZC3H8		GNAQ	C14orf135	C17orf95		C14orf132	CALM3		TGFBR3	ZBTB38
FAM184B	ZCCHC11		GNB1	C14orf138	C17orf96		C14orf135	CALML3		TGM2	ZBTB43
FAM189A1	ZCCHC14		GNB1L	C14orf142	C17orf99		C14orf138	CALML4		TH1L	ZBTB7A
FAM18A	ZCCHC18		GNB2	C14orf143	C18orf1		C14orf142	CALML6		THADA	ZBTB7B
FAM190B	ZCCHC6		GNB5	C14orf145	C18orf16		C14orf143	CALN1		THAP4	ZC3H3
FAM193A	ZDHHC18		GNG12	C14orf149	C18orf18		C14orf145	CALR		THBS1	ZC3H8
FAM193B	ZDHHC7		GNG3	C14orf153	C18orf2		C14orf149	CALU		TIAF1	ZCCHC11
FAM196A	ZEB1		GNG7	C14orf156	C18orf20		C14orf153	CAMK1		TIGD1	ZCCHC14
FAM196B	ZFAT		GNPNAT1	C14orf159	C18orf21		C14orf156	CAMK1D		TIGIT	ZCCHC18
FAM198A	ZFP36L2		GOLGA3	C14orf162	C18orf25		C14orf159	CAMK2A		TIMD4	ZCCHC6
FAM19A1	ZFP41		GOLIM4	C14orf165	C18orf26		C14orf162	CAMK2D		TIPARP	ZDHHC18
FAM19A4	ZFP91-CNTF		GOSR1	C14orf166B	C18orf45		C14orf165	CAMK2G		TLE1	ZDHHC7
FAM19A5	ZFPM1		GP1BB	C14orf167	C18orf56		C14orf166B	CAMK2N2		TLE3	ZEB1
FAM20A	ZHX1		GPBP1L1	C14orf169	C18orf62		C14orf167	CAMK4		TLE6	ZFAT
FAM20C	ZMAT3		GPC2	C14orf176	C19orf12		C14orf169	CAMKK1		TLK1	ZFP36L2
FAM24B	ZMIZ1		GPD1	C14orf177	C19orf18		C14orf176	CAMKK2		TMBIM1	ZFP41
FAM26D	ZMYM3		GPD1L	C14orf178	C19orf2		C14orf177	CAMKV		TMC6	ZFP91-CNTF
FAM26E	ZMYND10		GPD2	C14orf180	C19orf20		C14orf178	CAMP		TMC7	ZFPM1
FAM38A	ZNF275		GPER	C14orf181	C19orf22		C14orf180	CAMSAP1		TMCC1	ZHX1
FAM38B	ZNF296		GPI	C14orf182	C19orf23		C14orf181	CAMSAP1L1		TMCC2	ZMAT3
FAM43A	ZNF407		GPM6A	C14orf183	C19orf26		C14orf182	CAMTA1		TMCO3	ZMIZ1
FAM43B	ZNF410		GPN3	C14orf184	C19orf28		C14orf183	CANT1		TMEM100	ZMYM3
FAM47E	ZNF446		GPR110	C14orf21	C19orf30		C14orf184	CANX		TMEM101	ZMYND10
FAM49A	ZNF516		GPR125	C14orf23	C19orf33		C14orf21	CAP1		TMEM105	ZNF275
FAM49B	ZNF562		GPR126	C14orf28	C19orf35		C14orf23	CAPN1		TMEM115	ZNF296
FAM50B	ZNF575		GPR153	C14orf34	C19orf36		C14orf28	CAPN10		TMEM120B	ZNF407
FAM53B	ZNF589		GPR160	C14orf37	C19orf38		C14orf34	CAPN12		TMEM128	ZNF410
FAM55C	ZNF610		GPR176	C14orf38	C19orf39		C14orf37	CAPN14		TMEM132C	ZNF446
FAM65A	ZNF652		GPR18	C14orf39	C19orf41		C14orf38	CAPN2		TMEM14B	ZNF516
FAM65B	ZNF69		GPR20	C14orf4	C19orf43		C14orf39	CAPN3		TMEM14C	ZNF562
FAM65C	ZNF70		GPR27	C14orf43	C19orf44		C14orf4	CAPN5		TMEM154	ZNF575
FAM69A	ZNF704		GPR39	C14orf45	C19orf45		C14orf43	CAPN6		TMEM170A	ZNF589
FAM69C	ZNF787		GPR44	C14orf48	C19orf46		C14orf45	CAPNS1		TMEM170B	ZNF610
FAM71B	ZNF792		GPR45	C14orf49	C19orf48		C14orf48	CAPS		TMEM184B	ZNF652
FAM73B	ZNF827		GPR52	C14orf50	C19orf50		C14orf49	CAPS2		TMEM222	ZNF69
FAM78A	ZNF862		GPR56	C14orf64	C19orf51		C14orf50	CAPZA1		TMEM27	ZNF70
FAM81A			GPR68	C14orf68	C19orf55		C14orf64	CAPZA2		TMEM50A	ZNF704
FAM83B			GPR85	C14orf70	C19orf56		C14orf68	CAPZB		TMEM55A	ZNF787
FAM83E			GPR87	C14orf72	C19orf57		C14orf70	CARD10		TMEM63B	ZNF792
FAM83F			GPR88	C14orf73	C19orf59		C14orf72	CARD11		TMPRSS3	ZNF827
FAM83G			GPR98	C14orf79	C19orf60		C14orf73	CARD14		TMPRSS6	ZNF862
FAM83H			GPRC5A	C14orf80	C19orf62		C14orf79	CARD17		TMPRSS8
FAM84A			GPS1	C14orf86	C19orf63		C14orf80	CARD6		TMTC4
FAM84B			GPSM1	C15orf17	C19orf66		C14orf86	CARD8		TNFAIP8L1
FAM89A			GPX4	C15orf2	C19orf71		C15orf17	CARD9		TNFRSF11A
FAM92B			GRAMD1B	C15orf21	C19orf75		C15orf2	CARKD		TNFRSF19
FANCA			GRAMD4	C15orf23	C19orf76		C15orf21	CARM1		TNFRSF25
FANK1			GRB10	C15orf24	C19orf77		C15orf23	CARS		TNFSF14
FAR2			GRIN3A	C15orf26	C1GALT1		C15orf24	CARS2		TNFSF15
FARP1			GRK4	C15orf27	C1orf100		C15orf26	CARTPT		TNFSF4
FARP2			GRK5	C15orf28	C1orf101		C15orf27	CASC1		TNK2
FARS2			GRM4	C15orf29	C1orf104		C15orf28	CASC3		TNKS1BP1
FASTKD5			GRN	C15orf32	C1orf105		C15orf29	CASC4		TNNC1
FAT1			GRPEL1	C15orf33	C1orf106		C15orf32	CASD1		TNNT3
FBLL1			GSDMB	C15orf34	C1orf107		C15orf33	CASKIN1		TNRC18
FBLN2			GSDMC	C15orf37	C1orf111		C15orf34	CASKIN2		TNRC6A
FBLN5			GSDMD	C15orf38	C1orf112		C15orf37	CASP1		TNS3
FBLN7			GSK3B	C15orf39	C1orf113		C15orf38	CASP10		TOE1
FBN2			GSN	C15orf40	C1orf114		C15orf39	CASP12		TOLLIP
FBP1			GSPT1	C15orf41	C1orf115		C15orf40	CASP2		TOP3B
FBRSL1			GSR	C15orf42	C1orf116		C15orf41	CASP3		TPCN1
FBXL14			GSTA4	C15orf43	C1orf122		C15orf42	CASP6		TPCN2
FBXL15			GSTZ1	C15orf44	C1orf123		C15orf43	CASP7		TPH1
FBXL18			GTDC1	C15orf48	C1orf125		C15orf44	CASR		TPRA1
FBXL20			GTF2E2	C15orf5	C1orf126		C15orf48	CAST		TPST2
FBXL21			GTF2H3	C15orf50	C1orf127		C15orf5	CASZ1		TRABD
FBXL22			GTF3C1	C15orf52	C1orf128		C15orf50	CAT		TRAF4
FBXL3			GTF3C2	C15orf54	C1orf129		C15orf52	CATSPER1		TRAK2
FBXL4			GTF3C5	C15orf56	C1orf130		C15orf54	CATSPER4		TRAP1
FBXO10			GTPBP1	C15orf58	C1orf133		C15orf56	CAV1		TRAPPC9
FBXO17			GTPBP2	C15orf59	C1orf135		C15orf58	CAV2		TREML2P
FBXO21			GTPBP8	C15orf60	C1orf144		C15orf59	CBFA2T2		TREX2
FBXO30			GTSF1L	C15orf61	C1orf150		C15orf60	CBFA2T3		TRIB1
FBXO31			GUCA2A	C15orf62	C1orf151		C15orf61	CBFB		TRIB2
FBXO40			GUCY1B3	C16orf11	C1orf156		C15orf62	CBL		TRIM17
FBXO46			GUSB	C16orf13	C1orf158		C16orf11	CBLB		TRIM26
FBXW11			GXYLT1	C16orf35	C1orf159		C16orf13	CBLC		TRIM39
FBXW7			GYG1	C16orf38	C1orf161		C16orf35	CBLN2		TRIM40
FBXW8			GYLTL1B	C16orf42	C1orf162		C16orf38	CBLN3		TRIM47
FCER2			H2AFV	C16orf45	C1orf168		C16orf42	CBLN4		TRIM62
FCHO1			H6PD	C16orf46	C1orf170		C16orf45	CBR3		TRIM69
FCHSD2			HADH	C16orf48	C1orf172		C16orf46	CBS		TRIO
FCRL1			HAL	C16orf5	C1orf173		C16orf48	CBX2		TRIOBP
FCRL2			HBBP1	C16orf52	C1orf174		C16orf5	CBX3		TROVE2
FCRL4			HBG2	C16orf53	C1orf175		C16orf52	CBX4		TRPM1
FCRL5			HCCA2	C16orf55	C1orf177		C16orf53	CBX5		TRPV1
FCRL6			HCFC1R1	C16orf57	C1orf180		C16orf55	CBX6		TSNARE1
FCRLA			HCLS1	C16orf58	C1orf182		C16orf57	CBX7		TSNAX-DISC1
FDXACB1			HCN2	C16orf59	C1orf183		C16orf58	CBY3		TSPAN17
FER1L6			HCN3	C16orf61	C1orf187		C16orf59	CCBL1		TSPAN18
FEV			HCRTR1	C16orf62	C1orf190		C16orf61	CCDC101		TSPAN4
FFAR1			HDAC1	C16orf65	C1orf192		C16orf62	CCDC102A		TSSC1
FGD2			HDAC11	C16orf67	C1orf194		C16orf65	CCDC102B		TTC28
FGD4			HDAC2	C16orf68	C1orf198		C16orf67	CCDC103		TTC38
FGD5			HDAC4	C16orf7	C1orf200		C16orf68	CCDC104		TTC39C
FGD6			HDAC7	C16orf70	C1orf201		C16orf7	CCDC106		TTLL10
FGF1			HDAC8	C16orf71	C1orf203		C16orf70	CCDC107		TTLL9
FGF11			HDC	C16orf72	C1orf204		C16orf71	CCDC109A		TTYH2
FGF19			HDGF	C16orf73	C1orf21		C16orf72	CCDC109B		TUBB1
FGF22			HDLBP	C16orf74	C1orf210		C16orf73	CCDC11		TULP3
FGF23			HEATR2	C16orf78	C1orf212		C16orf74	CCDC111		TULP4
FGF3			HEATR5B	C16orf79	C1orf213		C16orf78	CCDC115		TUSC5
FGF6			HECW1	C16orf80	C1orf216		C16orf79	CCDC12		TXK
FGF9			HEG1	C16orf81	C1orf220		C16orf80	CCDC120		TXNDC2
FGFR2			HELQ	C16orf82	C1orf223		C16orf81	CCDC121		TXNRD3IT1
FGFR3			HEMGN	C16orf86	C1orf226		C16orf82	CCDC123		U2AF2
FGFRL1			HEPN1	C16orf87	C1orf228		C16orf86	CCDC126		UBA7
FGGY			HERC1	C16orf88	C1orf229		C16orf87	CCDC127		UBAC2
FGL2			HERC2	C16orf89	C1orf230		C16orf88	CCDC129		UBE2F
FGR			HEXA	C16orf90	C1orf26		C16orf89	CCDC13		UBE2G1
FHAD1			HEXDC	C16orf91	C1orf35		C16orf90	CCDC130		UBE2O
FHDC1			HEXIM1	C16orf92	C1orf38		C16orf91	CCDC132		UBE2W
FHIT			HHAT	C16orf93	C1orf43		C16orf92	CCDC134		UBR3
FHL5			HHIPL2	C17orf100	C1orf49		C16orf93	CCDC135		UBR4
FIBCD1			HINT1	C17orf101	C1orf50		C17orf100	CCDC136		UBXN11
FIG4			HIP1	C17orf102	C1orf51		C17orf101	CCDC137		UCHL1
FIGLA			HIPK1	C17orf103	C1orf52		C17orf102	CCDC138		ULK3
FILIP1L			HIPK2	C17orf104	C1orf53		C17orf103	CCDC141		ULK4
FKBP14			HIPK3	C17orf105	C1orf54		C17orf104	CCDC142		UNC13A
FKBP1A			HIPK4	C17orf106	C1orf55		C17orf105	CCDC146		UNC84A
FKBP2			HK1	C17orf107	C1orf56		C17orf106	CCDC147		UNC93A
FKBP5			HK2	C17orf108	C1orf59		C17orf107	CCDC148		UNC93B1
FKBPL			HK3	C17orf28	C1orf61		C17orf108	CCDC149		UOX
FLCN			HLA-DMA	C17orf44	C1orf64		C17orf28	CCDC15		URB1
FLI1			HLA-DOA	C17orf46	C1orf66		C17orf44	CCDC150		URGCP
FLJ10357			HLA-DPB2	C17orf47	C1orf69		C17orf46	CCDC155		USP10
FLJ14107			HMBS	C17orf49	C1orf70		C17orf47	CCDC157		USP20
FLJ22536			HMG20B	C17orf50	C1orf74		C17orf49	CCDC159		USP24
FLJ23834			HMGA2	C17orf51	C1orf77		C17orf50	CCDC160		USP28
FLJ32065			HMGN1	C17orf53	C1orf83		C17orf51	CCDC17		USP35
FLJ35776			HMGN2	C17orf54	C1orf84		C17orf53	CCDC19		USP40
FLJ39609			HMHA1	C17orf55	C1orf86		C17orf54	CCDC21		USP47
FLJ40292			HNF1A	C17orf57	C1orf87		C17orf55	CCDC23		USP6NL
FLJ41350			HNRNPA3P1	C17orf58	C1orf88		C17orf57	CCDC27		UST
FLJ41941			HNRNPAB	C17orf59	C1orf89		C17orf58	CCDC3		UTRN
FLJ42393			HNRNPC	C17orf61	C1orf9		C17orf59	CCDC30		VANGL1
FLJ42709			HNRNPF	C17orf62	C1orf91		C17orf61	CCDC33		VARS2
FLJ42875			HNRNPH3	C17orf63	C1orf92		C17orf62	CCDC36		VCAN
FLJ43663			HNRNPR	C17orf64	C1orf93		C17orf63	CCDC40		VCL
FLJ43860			HNRPLL	C17orf66	C1orf94		C17orf64	CCDC41		VGLL4
FLJ44817			HOOK1	C17orf68	C1orf95		C17orf66	CCDC42		VIPR2
FLJ45983			HOXA3	C17orf70	C1orf96		C17orf68	CCDC42B		VKORC1
FLJ90757			HOXB5	C17orf71	C1orf97		C17orf70	CCDC43		VPS13D
FLNB			HPS6	C17orf72	C1QA		C17orf71	CCDC46		VPS16
FLOT1			HPSE2	C17orf73	C1QB		C17orf72	CCDC47		VRK3
FLRT2			HPX	C17orf74	C1QC		C17orf73	CCDC48		WDR1
FLT3			HRASLS5	C17orf75	C1QL1		C17orf74	CCDC52		WDR37
FLT4			HRH2	C17orf76	C1QL2		C17orf75	CCDC55		WDR45L
FLVCR2			HRH4	C17orf77	C1QL3		C17orf76	CCDC57		WDR5
FLYWCH1			HS2ST1	C17orf79	C1QL4		C17orf77	CCDC58		WDR51B
FMN1			HS6ST1	C17orf80	C1QTNF1		C17orf79	CCDC59		WDR52
FMNL1			HSD17B6	C17orf81	C1QTNF2		C17orf80	CCDC6		WDR60
FMO1			HSD17B8	C17orf85	C1QTNF3		C17orf81	CCDC62		WDR90
FMO4			HSD3B7	C17orf87	C1QTNF4		C17orf85	CCDC64B		WDTC1
FN1			HSDL1	C17orf88	C1QTNF5		C17orf87	CCDC67		WHSC1
FNDC1			HSF1	C17orf90	C1QTNF6		C17orf88	CCDC69		WHSC1L1
FNDC3B			HSF2	C17orf91	C1QTNF7		C17orf90	CCDC71		WHSC2
FNDC7			HSPA12B	C17orf93	C1QTNF8		C17orf91	CCDC75		WIPF1
FNIP2			HSPA13	C17orf95	C1R		C17orf93	CCDC77		WISP1
FOXB1			HSPA1L	C17orf96	C1S		C17orf95	CCDC81		WNK2
FOXB2			HSPA6	C17orf97	C2		C17orf96	CCDC82		WNT1
FOXC2			HSPB11	C17orf99	C20orf103		C17orf97	CCDC83		WNT11
FOXD1			HSPG2	C18orf1	C20orf107		C17orf99	CCDC85C		WNT7A
FOXD2			HTATIP2	C18orf10	C20orf112		C18orf1	CCDC87		WRB
FOXD3			HTR1F	C18orf16	C20orf114		C18orf10	CCDC88A		WWC2
FOXE1			HTRA4	C18orf2	C20orf117		C18orf16	CCDC88B		WWTR1
FOXF1			HTT	C18orf20	C20orf12		C18orf2	CCDC88C		XCR1
FOXF2			HUNK	C18orf21	C20orf123		C18orf20	CCDC90B		XIRP1
FOXI2			HUS1B	C18orf25	C20orf134		C18orf21	CCDC91		XKR4
FOXJ1			HVCN1	C18orf26	C20orf135		C18orf25	CCDC92		XPNPEP2
FOXK1			HYAL1	C18orf34	C20orf141		C18orf26	CCDC93		XPO1
FOXK2			HYAL2	C18orf45	C20orf144		C18orf34	CCDC97		YJEFN3
FOXL2			HYAL3	C18orf56	C20orf151		C18orf45	CCHCR1		YTHDC1
FOXN3			HYMAI	C18orf62	C20orf160		C18orf56	CCIN		ZAK
FOXO1			IARS2	C19orf10	C20orf166		C18orf62	CCKBR		ZAP70
FOXO3			ICAM3	C19orf12	C20orf177		C19orf10	CCL1		ZBED5
FOXP1			IDH2	C19orf18	C20orf186		C19orf12	CCL13		ZBTB12
FOXP4			IDH3G	C19orf2	C20orf194		C19orf18	CCL14		ZBTB16
FOXQ1			IDI2	C19orf20	C20orf196		C19orf2	CCL14-CCL15		ZBTB17
FPGT			IDO1	C19orf21	C20orf199		C19orf20	CCL16		ZBTB2
FRMD4A			IDUA	C19orf22	C20orf200		C19orf21	CCL19		ZBTB44
FRMD4B			IER3IP1	C19orf23	C20orf201		C19orf22	CCL2		ZC3H12B
FRMD5			IFFO1	C19orf24	C20orf202		C19orf23	CCL24		ZC3H12D
FRMD8			IFRD1	C19orf25	C20orf24		C19orf24	CCL25		ZC3H18
FRMPD4			IFRD2	C19orf26	C20orf26		C19orf25	CCL26		ZC3H3
FSD2			IFT172	C19orf28	C20orf27		C19orf26	CCL27		ZCCHC14
FSTL3			IGDCC4	C19orf29	C20orf3		C19orf28	CCL28		ZCCHC24
FTH1			IGF1R	C19orf30	C20orf4		C19orf29	CCL5		ZDHHC14
FTSJD1			IGF2BP3	C19orf33	C20orf54		C19orf30	CCM2		ZEB1
FURIN			IGFALS	C19orf34	C20orf56		C19orf33	CCNA1		ZEB2
FUT4			IGSF9B	C19orf35	C20orf70		C19orf34	CCNB1IP1		ZFAT
FUT8			IKBIP	C19orf36	C20orf71		C19orf35	CCND1		ZFPM1
FXR2			IKZF2	C19orf38	C20orf72		C19orf36	CCND2		ZFX
FXYD2			IL11RA	C19orf39	C20orf79		C19orf38	CCND3		ZFYVE21
FXYD3			IL12RB2	C19orf41	C20orf95		C19orf39	CCNDBP1		ZFYVE28
FXYD6			IL17D	C19orf42	C20orf96		C19orf41	CCNH		ZMAT4
FYB			IL18BP	C19orf43	C21orf121		C19orf42	CCNI		ZMIZ1
FYCO1			IL1R2	C19orf45	C21orf125		C19orf43	CCNI2		ZMYM1
FYN			IL1RL1	C19orf46	C21orf128		C19orf45	CCNK		ZMYND10
FYTTD1			IL1RN	C19orf48	C21orf129		C19orf46	CCNL2		ZNF131
FZD10			IL20	C19orf50	C21orf130		C19orf48	CCNO		ZNF219
FZD7			IL2RG	C19orf51	C21orf2		C19orf50	CCNY		ZNF238
GAA			IL3	C19orf54	C21orf29		C19orf51	CCNYL1		ZNF276
GAB1			IL4	C19orf55	C21orf33		C19orf54	CCR10		ZNF28
GAB2			IL5RA	C19orf56	C21orf34		C19orf55	CCR2		ZNF346
GABBR1			ILKAP	C19orf57	C21orf57		C19orf56	CCR3		ZNF354B
GABBR2			IMMP2L	C19orf59	C21orf58		C19orf57	CCR6		ZNF362
GABRA4			IMPA2	C19orf60	C21orf62		C19orf59	CCR7		ZNF365
GABRD			IMPAD1	C19orf61	C21orf63		C19orf60	CCR8		ZNF428
GABRG2			IMPG1	C19orf63	C21orf66		C19orf61	CCS		ZNF445
GAD1			INADL	C19orf66	C21orf7		C19orf63	CCT3		ZNF510
GAD2			INE1	C19orf70	C21orf70		C19orf66	CCT4		ZNF512B
GAK			ING2	C19orf71	C21orf84		C19orf70	CCT6A		ZNF541
GAL			INHA	C19orf75	C21orf91		C19orf71	CCT6B		ZNF583
GALK1			INHBA	C19orf76	C21orf96		C19orf75	CCT7		ZNF595
GALNS			INPP1	C19orf77	C22orf13		C19orf76	CCT8		ZNF608
GALNT11			INPP4A	C1GALT1	C22orf15		C19orf77	CD109		ZNF645
GALNT13			INPP4B	C1orf100	C22orf23		C1GALT1	CD151		ZNF668
GALNT14			INPP5A	C1orf101	C22orf24		C1orf100	CD163L1		ZNF692
GALNT2			INPP5B	C1orf103	C22orf25		C1orf101	CD164		ZNF718
GALNT7			INPPL1	C1orf104	C22orf26		C1orf103	CD164L2		ZNF750
GALNT9			INSC	C1orf105	C22orf28		C1orf104	CD177		ZNF781
GALNTL1			INSIG1	C1orf106	C22orf29		C1orf105	CD1C		ZNF786
GALR1			INSL6	C1orf107	C22orf31		C1orf106	CD1E		ZNF787
GANAB			INSR	C1orf109	C22orf33		C1orf107	CD200R1		ZNF821
GAP43			INTS1	C1orf111	C22orf34		C1orf109	CD244		ZNF828
GAS1			INTS4	C1orf112	C22orf36		C1orf111	CD247		ZNF843
GAS2L1			INTS6	C1orf113	C22orf39		C1orf112	CD248		ZNF92
GAS7			INTS7	C1orf114	C22orf40		C1orf113	CD2AP		ZP3
GAS8			INTS9	C1orf115	C22orf41		C1orf114	CD2BP2		ZSCAN4
GATA3			IP6K1	C1orf116	C22orf42		C1orf115	CD300C		ZSWIM6
GATA5			IP6K2	C1orf122	C22orf43		C1orf116	CD300LB
GATA6			IPO11	C1orf123	C22orf45		C1orf122	CD300LD
GATAD2B			IPO7	C1orf124	C22orf46		C1orf123	CD300LF
GATM			IPO9	C1orf125	C22orf9		C1orf124	CD300LG
GATSL3			IQCE	C1orf126	C2CD2		C1orf125	CD302
GBA3			IQCH	C1orf127	C2CD2L		C1orf126	CD320
GBGT1			IQCK	C1orf128	C2CD3		C1orf127	CD33
GBX2			IQGAP2	C1orf129	C2CD4A		C1orf128	CD34
GCDH			IQSEC1	C1orf130	C2CD4B		C1orf129	CD37
GCET2			IQSEC2	C1orf131	C2CD4C		C1orf130	CD38
GCLM			IQSEC3	C1orf133	C2orf15		C1orf131	CD3EAP
GCNT2			IRAK1	C1orf135	C2orf16		C1orf133	CD44
GCNT3			IRAK3	C1orf14	C2orf18		C1orf135	CD46
GDF10			IRF7	C1orf141	C2orf24		C1orf14	CD52
GDF11			IRGC	C1orf144	C2orf29		C1orf141	CD53
GDNF			IRS2	C1orf146	C2orf3		C1orf144	CD58
GDPD4			ISCA1	C1orf150	C2orf34		C1orf146	CD59
GDPD5			ISOC1	C1orf151	C2orf39		C1orf150	CD5L
GEMIN5			ISY1	C1orf156	C2orf40		C1orf151	CD6
GEMIN7			ISYNA1	C1orf157	C2orf43		C1orf156	CD63
GFOD1			ITGA2B	C1orf158	C2orf48		C1orf157	CD69
GFOD2			ITGA4	C1orf159	C2orf50		C1orf158	CD7
GFRA4			ITGA6	C1orf161	C2orf53		C1orf159	CD70
GGA2			ITGAL	C1orf162	C2orf54		C1orf161	CD74
GGA3			ITGAM	C1orf163	C2orf55		C1orf162	CD80
GGT6			ITGAV	C1orf168	C2orf57		C1orf163	CD81
GGT7			ITGAX	C1orf170	C2orf61		C1orf168	CD82
GHR			ITGB1	C1orf172	C2orf62		C1orf170	CD83
GHRL			ITGB1BP1	C1orf173	C2orf63		C1orf172	CD84
GHRLOS			ITGB4	C1orf174	C2orf65		C1orf173	CD9
GIF			ITGB6	C1orf175	C2orf67		C1orf174	CD93
GIGYF1			ITGB7	C1orf177	C2orf68		C1orf175	CD96
GIMAP1			ITIH1	C1orf180	C2orf7		C1orf177	CD97
GIMAP2			ITIH4	C1orf182	C2orf70		C1orf180	CDA
GIMAP5			ITM2B	C1orf183	C2orf71		C1orf182	CDADC1
GIMAP6			ITPK1	C1orf185	C2orf72		C1orf183	CDC123
GIMAP7			ITPKA	C1orf186	C2orf73		C1orf185	CDC14A
GIMAP8			ITPKB	C1orf187	C2orf76		C1orf186	CDC14B
GIPR			ITPR1	C1orf190	C2orf80		C1orf187	CDC25B
GJA3			ITPR2	C1orf192	C2orf81		C1orf190	CDC25C
GJA4			ITPR3	C1orf198	C2orf82		C1orf192	CDC37
GJB5			ITPRIP	C1orf200	C2orf84		C1orf198	CDC37L1
GJB6			ITSN2	C1orf201	C2orf85		C1orf200	CDC42
GJB7			IZUMO1	C1orf203	C2orf86		C1orf201	CDC42BPB
GJC1			JAK2	C1orf204	C2orf88		C1orf203	CDC42EP1
GLB1L2			JAM2	C1orf21	C2orf89		C1orf204	CDC42EP2
GLB1L3			JARID2	C1orf210	C3		C1orf21	CDC42EP3
GLDN			JAZF1	C1orf213	C3AR1		C1orf210	CDC42EP4
GLI3			JDP2	C1orf216	C3orf14		C1orf213	CDC42EP5
GLIS2			JMJD1C	C1orf220	C3orf15		C1orf216	CDC5L
GLO1			JMJD5	C1orf223	C3orf16		C1orf220	CDC7
GLRB			JMJD8	C1orf226	C3orf18		C1orf223	CDCA3
GLRX			JPH2	C1orf228	C3orf20		C1orf226	CDCA4
GLT1D1			JSRP1	C1orf229	C3orf21		C1orf228	CDCA5
GLT25D2			JUP	C1orf230	C3orf22		C1orf229	CDCA7
GLTP			KANK2	C1orf26	C3orf23		C1orf230	CDCA7L
GLTPD1			KAT5	C1orf35	C3orf24		C1orf26	CDCP1
GLTSCR1			KATNB1	C1orf38	C3orf25		C1orf35	CDCP2
GLTSCR2			KBTBD11	C1orf43	C3orf26		C1orf38	CDGAP
GLYCTK			KCMF1	C1orf49	C3orf27		C1orf43	CDH1
GMEB2			KCNAB2	C1orf50	C3orf30		C1orf49	CDH15
GML			KCNE1	C1orf51	C3orf32		C1orf50	CDH22
GMPR			KCNE3	C1orf52	C3orf33		C1orf51	CDH23
GNA12			KCNH2	C1orf53	C3orf34		C1orf52	CDH24
GNA13			KCNH4	C1orf54	C3orf37		C1orf53	CDH3
GNAI1			KCNIP2	C1orf55	C3orf38		C1orf54	CDH4
GNAL			KCNIP4	C1orf56	C3orf39		C1orf55	CDH5
GNAO1			KCNK5	C1orf59	C3orf43		C1orf56	CDH6
GNAS			KCNMB4	C1orf61	C3orf45		C1orf59	CDK10
GNB1			KCNN3	C1orf65	C3orf49		C1orf61	CDK11B
GNB2			KCNN4	C1orf66	C3orf50		C1orf65	CDK13
GNB2L1			KCNQ1	C1orf68	C3orf51		C1orf66	CDK14
GNB3			KCNQ1OT1	C1orf69	C3orf52		C1orf68	CDK18
GNB4			KCNRG	C1orf70	C3orf55		C1orf69	CDK19
GNB5			KCTD9	C1orf74	C3orf57		C1orf70	CDK2
GNG13			KDM2A	C1orf77	C3orf58		C1orf74	CDK2AP1
GNG3			KDM2B	C1orf83	C3orf59		C1orf77	CDK3
GNG4			KDM3B	C1orf84	C3orf62		C1orf83	CDK4
GNG7			KDM4A	C1orf85	C3orf63		C1orf84	CDK5
GNMT			KDM4B	C1orf86	C3orf64		C1orf85	CDK5R1
GNPTAB			KDM4C	C1orf87	C3orf66		C1orf86	CDK5RAP1
GOLGA3			KDM5B	C1orf88	C3orf67		C1orf87	CDK5RAP3
GOLGA7B			KDM6B	C1orf89	C3orf70		C1orf88	CDK6
GOLSYN			KEAP1	C1orf9	C3orf71		C1orf89	CDKAL1
GON4L			KEL	C1orf91	C3orf72		C1orf9	CDKL1
GORASP2			KHDRBS1	C1orf92	C3orf74		C1orf91	CDKL5
GOT1L1			KHDRBS3	C1orf93	C3orf75		C1orf92	CDKN1A
GOT2			KIAA0146	C1orf94	C3orf77		C1orf93	CDKN1C
GP2			KIAA0174	C1orf95	C3P1		C1orf94	CDKN2AIP
GP9			KIAA0182	C1orf96	C4BPA		C1orf95	CDKN2AIPNL
GPAM			KIAA0195	C1QA	C4BPB		C1orf96	CDKN2C
GPATCH8			KIAA0226	C1QB	C4orf10		C1QA	CDKN2D
GPC1			KIAA0232	C1QC	C4orf12		C1QB	CDS2
GPD1			KIAA0240	C1QL1	C4orf19		C1QC	CDSN
GPD2			KIAA0247	C1QL2	C4orf21		C1QL1	CDT1
GPER			KIAA0284	C1QL3	C4orf22		C1QL2	CDX1
GPIHBP1			KIAA0317	C1QL4	C4orf27		C1QL3	CDX2
GPR114			KIAA0319L	C1QTNF1	C4orf3		C1QL4	CDYL
GPR12			KIAA0355	C1QTNF2	C4orf31		C1QTNF1	CDYL2
GPR120			KIAA0368	C1QTNF3	C4orf32		C1QTNF2	CEACAM1
GPR123			KIAA0408	C1QTNF4	C4orf33		C1QTNF3	CEACAM16
GPR125			KIAA0415	C1QTNF5	C4orf34		C1QTNF4	CEACAM19
GPR133			KIAA0494	C1QTNF6	C4orf36		C1QTNF5	CEACAM3
GPR137B			KIAA0513	C1QTNF7	C4orf37		C1QTNF6	CEACAM6
GPR139			KIAA0556	C1QTNF8	C4orf41		C1QTNF7	CEACAM8
GPR144			KIAA0564	C1R	C4orf42		C1QTNF8	CEBPA
GPR146			KIAA0748	C1RL	C4orf43		C1R	CEBPB
GPR152			KIAA0802	C1S	C4orf44		C1RL	CEBPE
GPR157			KIAA0831	C2	C4orf45		C1S	CEBPG
GPR160			KIAA1009	C20orf103	C4orf47		C2	CECR2
GPR18			KIAA1026	C20orf107	C4orf49		C20orf103	CECR5
GPR183			KIAA1161	C20orf108	C4orf50		C20orf107	CEL
GPR20			KIAA1217	C20orf11	C4orf51		C20orf108	CELA1
GPR22			KIAA1267	C20orf111	C4orf6		C20orf11	CELSR2
GPR27			KIAA1310	C20orf112	C5AR1		C20orf111	CELSR3
GPR31			KIAA1409	C20orf114	C5orf13		C20orf112	CEMP1
GPR44			KIAA1430	C20orf117	C5orf20		C20orf114	CEND1
GPR56			KIAA1432	C20orf118	C5orf22		C20orf117	CENPB
GPR6			KIAA1462	C20orf12	C5orf24		C20orf118	CENPF
GPR63			KIAA1919	C20orf123	C5orf27		C20orf12	CENPM
GPR65			KIAA1984	C20orf134	C5orf28		C20orf123	CENPN
GPR68			KIF13A	C20orf135	C5orf30		C20orf134	CENPO
GPR77			KIF17	C20orf141	C5orf32		C20orf135	CENPP
GPR78			KIF1B	C20orf144	C5orf33		C20orf141	CENPT
GPR82			KIF21B	C20orf151	C5orf35		C20orf144	CEP110
GPR98			KIF22	C20orf160	C5orf36		C20orf151	CEP152
GPRC5C			KIF23	C20orf166	C5orf4		C20orf160	CEP350
GPRIN2			KIF26A	C20orf173	C5orf40		C20orf166	CEP63
GPS1			KIF5C	C20orf177	C5orf42		C20orf173	CEP68
GPSM1			KIFC1	C20orf185	C5orf43		C20orf177	CEP70
GPT			KIR3DX1	C20orf186	C5orf47		C20orf185	CEP72
GPX3			KIRREL3	C20orf194	C5orf49		C20orf186	CEP78
GPX5			KLC1	C20orf196	C5orf51		C20orf194	CEP97
GPX7			KLF1	C20orf197	C5orf52		C20orf196	CERK
GRAMD1A			KLF13	C20orf199	C5orf54		C20orf197	CES3
GRAMD3			KLF16	C20orf200	C5orf56		C20orf199	CES8
GRAMD4			KLF7	C20orf201	C5orf62		C20orf200	CETN3
GRASP			KLHDC2	C20orf202	C6		C20orf201	CETP
GRB10			KLHDC4	C20orf26	C6orf10		C20orf202	CFB
GRB2			KLHDC7A	C20orf27	C6orf103		C20orf26	CFD
GREM1			KLHDC8B	C20orf3	C6orf105		C20orf27	CFDP1
GREM2			KLHL13	C20orf46	C6orf106		C20orf3	CFHR5
GRHL2			KLHL2	C20orf54	C6orf108		C20orf46	CFL1
GRID1			KLHL21	C20orf56	C6orf114		C20orf54	CFL2
GRID2			KLHL22	C20orf70	C6orf115		C20orf56	CFLAR
GRID2IP			KLHL24	C20orf71	C6orf122		C20orf70	CFP
GRIK3			KLHL25	C20orf72	C6orf123		C20orf71	CFTR
GRIK5			KLHL28	C20orf79	C6orf124		C20orf72	CGGBP1
GRIN1			KLHL29	C20orf94	C6orf125		C20orf79	CGN
GRIN2D			KLHL36	C20orf96	C6orf126		C20orf94	CGREF1
GRIN3B			KLHL6	C21orf121	C6orf127		C20orf96	CHADL
GRK4			KNDC1	C21orf122	C6orf129		C21orf121	CHAF1B
GRK5			KNG1	C21orf125	C6orf132		C21orf122	CHAT
GRK7			KPNA4	C21orf128	C6orf134		C21orf125	CHCHD1
GRM1			KPNB1	C21orf129	C6orf136		C21orf128	CHCHD3
GRM2			KRAS	C21orf130	C6orf138		C21orf129	CHCHD4
GRM5			KRCC1	C21orf2	C6orf142		C21orf130	CHCHD5
GRN			KRT1	C21orf29	C6orf145		C21orf2	CHCHD7
GRP			KRT2	C21orf33	C6orf146		C21orf29	CHD1
GRPEL2			KRT28	C21orf34	C6orf147		C21orf33	CHD1L
GRPR			KRT6B	C21orf49	C6orf15		C21orf34	CHD2
GRTP1			KRT72	C21orf54	C6orf154		C21orf49	CHD3
GSC			KSR1	C21orf57	C6orf155		C21orf54	CHD4
GSC2			KTELC1	C21orf58	C6orf162		C21orf57	CHD5
GSG1			KY	C21orf59	C6orf164		C21orf58	CHD6
GSK3B			L2HGDH	C21orf62	C6orf165		C21orf59	CHD7
GSN			LACE1	C21orf63	C6orf170		C21orf62	CHD8
GSR			LAIR1	C21orf66	C6orf176		C21orf63	CHD9
GSS			LAMA3	C21orf67	C6orf182		C21orf66	CHDH
GSTA3			LAMA4	C21orf7	C6orf186		C21orf67	CHEK1
GSTK1			LAMP2	C21orf70	C6orf191		C21orf7	CHEK2
GSTM3			LANCL2	C21orf71	C6orf192		C21orf70	CHERP
GSTM4			LAPTM4A	C21orf82	C6orf195		C21orf71	CHI3L1
GSTO1			LAPTM4B	C21orf84	C6orf201		C21orf82	CHI3L2
GSX1			LARP1	C21orf88	C6orf204		C21orf84	CHIC2
GTDC1			LARP4B	C21orf90	C6orf208		C21orf88	CHID1
GTF2H4			LASP1	C21orf91	C6orf217		C21orf90	CHIT1
GTF3C1			LASS2	C21orf96	C6orf218		C21orf91	CHKA
GTPBP5			LASS4	C22orf13	C6orf222		C21orf96	CHKB-CPT1B
GUCA1B			LASS6	C22orf15	C6orf223		C22orf13	CHL1
GUCY1B3			LAX1	C22orf23	C6orf225		C22orf15	CHMP1B
GUCY2C			LBR	C22orf24	C6orf227		C22orf23	CHMP4B
GUCY2E			LBXCOR1	C22orf26	C6orf25		C22orf24	CHMP4C
GUK1			LCAT	C22orf27	C6orf27		C22orf26	CHN2
GULP1			LCK	C22orf29	C6orf35		C22orf27	CHP
GYG2			LCT	C22orf33	C6orf47		C22orf29	CHPF2
GYLTL1B			LDB2	C22orf34	C6orf48		C22orf33	CHPT1
GYPC			LDLRAD3	C22orf36	C6orf57		C22orf34	CHRAC1
GZF1			LEKR1	C22orf39	C6orf62		C22orf36	CHRD
GZMA			LEMD3	C22orf40	C6orf64		C22orf39	CHRDL2
GZMK			LEPR	C22orf41	C6orf70		C22orf40	CHRM1
H2AFY2			LFNG	C22orf42	C6orf81		C22orf41	CHRM2
HADH			LGALS12	C22orf43	C6orf89		C22orf42	CHRM3
HAGH			LGALS2	C22orf45	C6orf94		C22orf43	CHRM5
HAND1			LGALS3	C22orf46	C6orf97		C22orf45	CHRNA10
HAND2			LGALS4	C22orf9	C7		C22orf46	CHRNA2
HAP1			LGALS8	C2CD2	C7orf10		C22orf9	CHRNA4
HAPLN1			LGR5	C2CD2L	C7orf13		C2CD2	CHRNB1
HAPLN3			LGR6	C2CD3	C7orf16		C2CD2L	CHRNB4
HAPLN4			LHFPL2	C2CD4A	C7orf20		C2CD3	CHRNG
HARBI1			LHFPL3	C2CD4B	C7orf23		C2CD4A	CHST11
HAS1			LIG1	C2CD4C	C7orf25		C2CD4B	CHST13
HAUS6			LIG3	C2CD4D	C7orf26		C2CD4C	CHST14
HAUS8			LILRA1	C2orf15	C7orf27		C2CD4D	CHST15
HBM			LILRB2	C2orf16	C7orf29		C2orf15	CHST3
HBP1			LIMD1	C2orf18	C7orf31		C2orf16	CHST8
HBZ			LIMK2	C2orf28	C7orf34		C2orf18	CHSY1
HCCA2			LIMS1	C2orf29	C7orf36		C2orf28	CHSY3
HCG11			LIMS2	C2orf3	C7orf38		C2orf29	CIAO1
HCG18			LIN7A	C2orf34	C7orf40		C2orf3	CIB3
HCG22			LIN7B	C2orf39	C7orf41		C2orf34	CIB4
HCG4			LINGO1	C2orf40	C7orf42		C2orf39	CIDEB
HCN2			LINGO3	C2orf43	C7orf44		C2orf40	CIITA
HCN4			LIPJ	C2orf48	C7orf46		C2orf43	CILP2
HCRTR1			LITAF	C2orf50	C7orf49		C2orf48	CIRBP
HDAC1			LIX1	C2orf52	C7orf50		C2orf50	CIRH1A
HDAC4			LIX1L	C2orf53	C7orf51		C2orf52	CIT
HDAC7			LLPH	C2orf54	C7orf52		C2orf53	CITED1
HDAC9			LMAN1	C2orf55	C7orf57		C2orf54	CIZ1
HDC			LMAN2	C2orf57	C7orf58		C2orf55	CKAP5
HDGFRP3			LMAN2L	C2orf58	C7orf60		C2orf57	CKB
HDLBP			LMBR1L	C2orf61	C7orf65		C2orf58	CKS1B
HEATR2			LMF1	C2orf62	C7orf66		C2orf61	CKS2
HEATR6			LMNB1	C2orf63	C7orf69		C2orf62	CLASP1
HEBP1			LMNB2	C2orf65	C7orf70		C2orf63	CLASP2
HECA			LMO4	C2orf66	C7orf71		C2orf65	CLC
HELT			LMO7	C2orf67	C7orf72		C2orf66	CLCA4
HEPACAM2			LNPEP	C2orf68	C8A		C2orf67	CLCF1
HERC2			LOC100128003	C2orf7	C8orf12		C2orf68	CLCN1
HERPUD1			LOC100128164	C2orf70	C8orf34		C2orf7	CLCN3
HESX1			LOC100128640	C2orf71	C8orf37		C2orf70	CLCN5
HEXDC			LOC100128842	C2orf72	C8orf38		C2orf71	CLCN7
HEY2			LOC100129637	C2orf73	C8orf40		C2orf72	CLCNKB
HGFAC			LOC100129794	C2orf76	C8orf41		C2orf73	CLDN1
HHAT			LOC100130557	C2orf80	C8orf42		C2orf76	CLDN11
HHLA3			LOC100130987	C2orf81	C8orf44		C2orf80	CLDN12
HIBADH			LOC100131193	C2orf82	C8orf45		C2orf81	CLDN14
HIBCH			LOC100132163	C2orf83	C8orf47		C2orf82	CLDN15
HIF3A			LOC100132354	C2orf84	C8orf55		C2orf83	CLDN16
HIP1			LOC100132707	C2orf85	C8orf56		C2orf84	CLDN18
HIPK1			LOC100132963	C2orf86	C8orf58		C2orf85	CLDN2
HIPK2			LOC100133612	C2orf88	C8orf59		C2orf86	CLDN20
HIRA			LOC100134713	C2orf89	C8orf73		C2orf88	CLDN4
HIST1H2BE			LOC100189589	C2orf90	C8orf74		C2orf89	CLDN6
HIST3H2A			LOC100190939	C3	C8orf75		C2orf90	CLDND1
HIST3H2BB			LOC100270710	C3AR1	C8orf77		C3	CLEC10A
HIST4H4			LOC100271715	C3orf14	C8orf79		C3AR1	CLEC12A
HIVEP1			LOC100271831	C3orf15	C8orf80		C3orf14	CLEC16A
HIVEP2			LOC100286844	C3orf16	C8orf83		C3orf15	CLEC1A
HIVEP3			LOC100294362	C3orf18	C8orf84		C3orf16	CLEC1B
HK2			LOC100302640	C3orf19	C8orf85		C3orf18	CLEC2D
HLA-DMA			LOC100302652	C3orf20	C8orf86		C3orf19	CLEC2L
HLA-DMB			LOC115110	C3orf21	C8ORFK29		C3orf20	CLEC3B
HLA-DOA			LOC148696	C3orf22	C9orf103		C3orf21	CLEC4A
HLA-DOB			LOC148824	C3orf23	C9orf11		C3orf22	CLEC4D
HLA-DPA1			LOC151300	C3orf24	C9orf116		C3orf23	CLEC4E
HLA-DPB1			LOC255512	C3orf25	C9orf117		C3orf24	CLEC7A
HLA-DPB2			LOC283050	C3orf26	C9orf119		C3orf25	CLEC9A
HLA-DQA1			LOC283663	C3orf27	C9orf122		C3orf26	CLIC1
HLA-DQB1			LOC285033	C3orf30	C9orf125		C3orf27	CLIC3
HLA-DRA			LOC285419	C3orf32	C9orf129		C3orf30	CLIC5
HLX			LOC285593	C3orf33	C9orf130		C3orf32	CLIC6
HM13			LOC285740	C3orf34	C9orf131		C3orf33	CLINT1
HMBOX1			LOC285847	C3orf37	C9orf135		C3orf34	CLIP1
HMG20B			LOC285954	C3orf39	C9orf139		C3orf37	CLIP3
HMGA2			LOC338799	C3orf42	C9orf140		C3orf39	CLK1
HMGXB3			LOC339524	C3orf43	C9orf150		C3orf42	CLK2
HMHA1			LOC349114	C3orf45	C9orf152		C3orf43	CLMN
HMHB1			LOC388588	C3orf49	C9orf156		C3orf45	CLN3
HMOX2			LOC388965	C3orf50	C9orf16		C3orf49	CLN5
HMX3			LOC399959	C3orf51	C9orf167		C3orf50	CLN6
HNRNPA1			LOC400804	C3orf52	C9orf169		C3orf51	CLNK
HNRNPH1			LOC400931	C3orf55	C9orf171		C3orf52	CLNS1A
HNRNPR			LOC404266	C3orf57	C9orf172		C3orf55	CLOCK
HNRNPUL1			LOC440839	C3orf58	C9orf173		C3orf57	CLPB
[truncated: 14,385 more rows]
