# Supplementary material for: Critical evaluation of linear regression models for cell-subtype specific methylation signal from mixed blood cell DNA
Source: PLoS One. 2018 Dec 20;13(12):e0208915. doi: 10.1371/journal.pone.0208915 (PMC6301777; doi:10.1371/journal.pone.0208915)
Supplement: S6 File — (XLSX) [file pone.0208915.s006.xlsx]

## Sheet: lists_to_table
CpG lists for base cell-types robust panels	CD19+B	CD4+T	CD8+T	Monocyte	Neutrophil	Natural Killer	Genelists for robust panels.	CD19+B	CD4+T	CD8+T	Monocyte	Neutrophil	Natural Killer	Lymphocyte-I	Lymphocyte-II	Myeloid-Alt	Pan-T
	cg03723195	cg24462702	cg00206414	cg24780240	cg01055931	cg04393989		A1BG	AAK1	A1BG	A4GNT	A2ML1	AACS	A2BP1	A1BG	A2BP1	AAK1
	cg03723938	cg25437005	cg02602182	cg00859129	cg07160107	cg17326835		A2BP1	ABCA2	A2M	AACSL	AAA1	AAK1	A2ML1	A2LD1	A2ML1	ABCA2
	cg05479376	cg26899005	cg03140487	cg00952054	cg12116395	cg18520280		A2LD1	ABCC1	A2ML1	AAK1	AACS	AATK	A4GALT	A2M	A4GALT	ABCC1
	cg07276379	cg27637296	cg05473496	cg01429558	cg12950231	cg20767845		A2M	ABCC10	A4GALT	ABCA1	AACSL	ABCA1	A4GNT	A2ML1	A4GNT	ABCC10
	cg13277716	cg00062020	cg08605656	cg01904812	cg22451002	cg26038441		A4GALT	ABCF1	AACS	ABCA2	AADACL2	ABCA2	AAA1	A4GNT	AAA1	ABCF1
	cg16141678	cg00155063	cg12111783	cg03512248	cg23946499	cg00062072		AAA1	ABCG1	AANAT	ABCA6	AADACL3	ABCA3	AAAS	AAAS	AAAS	ABCG1
	cg18422972	cg01433109	cg12737514	cg05265611	cg26149887	cg00296458		AADAT	ABCG4	AASS	ABCB9	AAK1	ABCA4	AACS	AACS	AACS	ABCG4
	cg19936436	cg01565291	cg13943560	cg05723989	cg26623222	cg00342358		AAK1	ABHD14A	AATF	ABCC1	AANAT	ABCA7	AACSL	AACSL	AACSL	ABHD14A
	cg21893284	cg01782826	cg15887754	cg06524630	cg00002837	cg00344178		AANAT	ABHD14B	AATK	ABCC3	AARS2	ABCB9	AADAC	AADACL3	AADAC	ABHD14B
	cg22189618	cg02978297	cg17388110	cg07584855	cg00099427	cg00418071		AARS2	ABHD15	ABAT	ABCD1	AARSD1	ABHD15	AADACL2	AAGAB	AADACL2	ABHD15
	cg23508470	cg02983950	cg23628411	cg07805542	cg00116430	cg00656410		AARSD1	ABHD4	ABCA1	ABCG1	AASDHPPT	ABHD5	AADACL3	AAK1	AADACL3	ABHD4
	cg24114390	cg03984347	cg00008647	cg08621778	cg00299820	cg01103597		AASDHPPT	ABI1	ABCA3	ABHD15	AATK	ABHD8	AADAT	AANAT	AADAT	ABI1
	cg26481961	cg04158367	cg00027570	cg09023136	cg00465927	cg02953397		ABAT	ABI3	ABCA5	ABHD2	ABAT	ABI3	AAGAB	AARS	AAGAB	ABI3
	cg00009292	cg04212926	cg00082497	cg09517873	cg00806311	cg03396826		ABCA12	ABL1	ABCA9	ABHD6	ABCA13	ABLIM1	AAK1	AARS2	AAK1	ABL1
	cg00026222	cg04314111	cg00172603	cg10802414	cg01084500	cg03421440		ABCA17P	ABL2	ABCB4	ABL2	ABCA17P	ABO	AANAT	AARSD1	AANAT	ABL2
	cg00046625	cg04347414	cg00295572	cg10841756	cg01101459	cg03601886		ABCA2	ABLIM1	ABCB6	ABLIM3	ABCA2	ABTB2	AARS	AASDHPPT	AARS	ABLIM1
	cg00064255	cg04406436	cg00306390	cg11580676	cg01428437	cg03769939		ABCA3	ABT1	ABCC1	ABR	ABCA3	ACAA2	AARS2	AATF	AARS2	ABT1
	cg00065215	cg04605287	cg00318756	cg11706999	cg01554529	cg04778236		ABCA4	ABTB1	ABCC11	ACACA	ABCA4	ACAD11	AARSD1	AATK	AARSD1	ABTB1
	cg00065905	cg04705659	cg00500789	cg11716578	cg01780585	cg05152432		ABCA7	ABTB2	ABCC2	ACAD11	ABCB1	ACAD9	AASDHPPT	ABAT	AASDHPPT	ABTB2
	cg00091285	cg04889800	cg00563566	cg12081870	cg01783894	cg05640322		ABCA9	ACACA	ABCC4	ACOX2	ABCB10	ACAP3	AASS	ABCA1	AASS	ACACA
	cg00114029	cg04975598	cg00565688	cg13066703	cg01927825	cg05656442		ABCB1	ACER3	ABCF1	ACOX3	ABCB11	ACOT7	AATF	ABCA10	AATF	ACER3
	cg00255821	cg05154698	cg00566999	cg14166284	cg01979352	cg05656688		ABCB4	ACOT7	ABCG2	ACOXL	ABCB9	ACR	AATK	ABCA13	AATK	ACOT7
	cg00290506	cg06445348	cg00630164	cg15207993	cg02030454	cg06440474		ABCC1	ACOT8	ABCG4	ACSBG1	ABCC1	ACSBG1	ABAT	ABCA2	ABAT	ACOT8
	cg00297950	cg06641388	cg00873050	cg15685922	cg02050917	cg06637812		ABCC12	ACOXL	ABCG5	ACSF2	ABCC11	ACSF3	ABCA1	ABCA3	ABCA1	ACOXL
	cg00302521	cg06745753	cg00909514	cg15929771	cg02050973	cg07201754		ABCC3	ACP5	ABCG8	ACSF3	ABCC13	ACSL5	ABCA10	ABCA4	ABCA10	ACP5
	cg00339300	cg07167688	cg00953777	cg16060635	cg02291556	cg07425568		ABCC4	ACSF3	ABHD12	ACSL6	ABCC2	ACTA2	ABCA13	ABCA5	ABCA13	ACSF3
	cg00371368	cg07363543	cg00965168	cg16387254	cg02494066	cg07701223		ABCC8	ACSL1	ABHD12B	ACSM5	ABCC4	ACTN4	ABCA17P	ABCA7	ABCA17P	ACSL1
	cg00532449	cg07499259	cg01054622	cg16402893	cg02576395	cg08231710		ABCD2	ACSL6	ABHD2	ACTN1	ABCC8	ADAM17	ABCA2	ABCA8	ABCA2	ACSL6
	cg00577202	cg08848903	cg01428095	cg16409409	cg02901884	cg08876437		ABCG1	ACSS2	ABHD4	ACVR1	ABCD1	ADAM7	ABCA3	ABCA9	ABCA3	ACSS2
	cg00657094	cg08892600	cg01434649	cg17827328	cg03126058	cg08886036		ABCG5	ADAM23	ABHD5	ACVR1B	ABCD4	ADAM8	ABCA4	ABCB10	ABCA4	ADAM23
	cg00662647	cg08934126	cg01510813	cg18163909	cg03423077	cg09159050		ABHD12	ADAMTS12	ABHD8	ACVRL1	ABCF3	ADAMTS10	ABCA5	ABCB11	ABCA5	ADAMTS12
	cg00662684	cg08942499	cg01793449	cg21214613	cg03538326	cg09171692		ABHD14A	ADAP1	ABI3	ADAM10	ABCG1	ADAMTS17	ABCA6	ABCB4	ABCA6	ADAP1
	cg00664416	cg09025215	cg01800926	cg21412456	cg03541887	cg09318066		ABHD14B	ADAP2	ABLIM1	ADAM12	ABHD1	ADAP1	ABCA7	ABCB6	ABCA7	ADAP2
	cg00703260	cg09179248	cg01949993	cg21581845	cg03753670	cg09556700		ABHD8	ADAR	ABLIM2	ADAMDEC1	ABHD10	ADAR	ABCA8	ABCB8	ABCA8	ADAR
	cg00852622	cg09187007	cg02030493	cg23952578	cg03936071	cg09791324		ABI1	ADARB1	ABR	ADAMTS14	ABHD12B	ADARB1	ABCB1	ABCB9	ABCB1	ADARB1
	cg00853687	cg09245989	cg02157078	cg24400630	cg04028874	cg10700643		ABL2	ADARB2	ABRA	ADAMTS17	ABHD13	ADARB2	ABCB10	ABCC1	ABCB10	ADARB2
	cg00860712	cg09276842	cg02296931	cg24429974	cg04101015	cg10962754		ABLIM1	ADCY3	ABTB1	ADAMTS8	ABHD14A	ADAT3	ABCB11	ABCC10	ABCB11	ADCY3
	cg00889627	cg09315878	cg02337836	cg24843609	cg04110886	cg10994944		ABLIM2	ADCY9	ABTB2	ADAP1	ABHD14B	ADCK4	ABCB6	ABCC11	ABCB6	ADCY9
	cg00924622	cg09763644	cg02447380	cg25198049	cg04123310	cg11157208		ABLIM3	ADD1	ACACB	ADARB1	ABHD2	ADCY1	ABCB8	ABCC2	ABCB8	ADD1
	cg00945293	cg10012595	cg02584756	cg26799820	cg04297819	cg12656815		ABP1	ADD3	ACADS	ADCY7	ABHD3	ADCY10	ABCB9	ABCC3	ABCB9	ADD3
	cg00948275	cg10057528	cg02834765	cg27166581	cg04562683	cg13197521		ABR	ADM2	ACADSB	ADCY9	ABHD5	ADCY7	ABCC1	ABCC4	ABCC1	ADM2
	cg00980178	cg11155915	cg02918910	cg27552711	cg04977528	cg13420366		ABTB2	ADORA2A	ACADVL	ADHFE1	ABHD8	ADHFE1	ABCC11	ABCC5	ABCC11	ADORA2A
	cg01051310	cg11217193	cg03003689	cg03327570	cg05304531	cg13449535		ACAA1	ADPRH	ACAN	ADORA2A	ABI1	ADRB2	ABCC12	ABCC8	ABCC12	ADPRH
	cg01189072	cg11258381	cg03110901	cg03339817	cg05399785	cg14171824		ACACA	ADSL	ACAP1	ADORA2B	ABI3	ADRBK1	ABCC13	ABCD2	ABCC13	ADSL
	cg01281911	cg12297231	cg03343063	cg04722215	cg05710142	cg14258143		ACADL	AEN	ACAP3	ADORA3	ABL1	ADSL	ABCC2	ABCD4	ABCC2	AEN
	cg01394819	cg12426802	cg03348461	cg05171197	cg05770740	cg14529643		ACADS	AFAP1	ACCN2	ADPGK	ABLIM1	AFAP1L2	ABCC3	ABCF1	ABCC3	AFAP1
	cg01445580	cg12587954	cg03434847	cg06165982	cg05925365	cg14599857		ACADVL	AFF2	ACCN4	ADSS	ABLIM2	AGAP1	ABCC4	ABCF2	ABCC4	AFF2
	cg01520309	cg12596564	cg03440588	cg06224893	cg06179749	cg14976190		ACAN	AFG3L1	ACD	AFAP1	ABP1	AGFG2	ABCC5	ABCF3	ABCC5	AFG3L1
	cg01716680	cg12666727	cg03546360	cg06318624	cg06350097	cg15393025		ACAP1	AGAP3	ACE	AFAP1L2	ABR	AGK	ABCC6	ABCG1	ABCC6	AGAP3
	cg01717524	cg12762413	cg03613077	cg07205203	cg06616057	cg15458504		ACAP2	AGMAT	ACHE	AFF1	ABTB1	AGPAT3	ABCC8	ABCG2	ABCC8	AGMAT
	cg01916743	cg13693136	cg03767970	cg07215298	cg06619077	cg15472170		ACAP3	AGPAT1	ACIN1	AFF3	ABTB2	AGTPBP1	ABCD1	ABCG4	ABCD1	AGPAT1
	cg01920657	cg13916816	cg04021697	cg09743500	cg06634717	cg15482928		ACBD3	AGPHD1	ACLY	AGGF1	ACACA	AHDC1	ABCD2	ABHD1	ABCD2	AGPHD1
	cg02031245	cg14531564	cg04125586	cg11231069	cg06650246	cg15602298		ACCN1	AGRP	ACN9	AGT	ACACB	AHRR	ABCD4	ABHD11	ABCD4	AGRP
	cg02237987	cg14783891	cg04145643	cg11444072	cg06746829	cg15729230		ACCN3	AHCYL1	ACO1	AHNAK	ACAD10	AIM1	ABCF1	ABHD12B	ABCF1	AHCYL1
	cg02277646	cg14856698	cg04221877	cg15100426	cg06902698	cg15930240		ACCN4	AHCYL2	ACOT11	AIF1	ACAD11	AKAP1	ABCF2	ABHD14A	ABCF2	AHCYL2
	cg02291204	cg15564619	cg04259904	cg15674813	cg06946837	cg15935121		ACER2	AHDC1	ACOT2	AIM2	ACAD8	AKAP10	ABCF3	ABHD14B	ABCF3	AHDC1
	cg02340083	cg15580684	cg04392469	cg15809077	cg07096654	cg15963463		ACHE	AHI1	ACOX1	AIP	ACADS	AKAP13	ABCG1	ABHD15	ABCG1	AHI1
	cg02362103	cg15605704	cg04439128	cg15871206	cg07357157	cg16703312		ACIN1	AHNAK	ACOX2	AK5	ACADVL	AKNA	ABCG2	ABHD2	ABCG2	AHNAK
	cg02368874	cg15713103	cg04552470	cg17324671	cg07364396	cg17589890		ACO1	AHRR	ACOXL	AKAP1	ACAP1	AKR1D1	ABCG4	ABHD3	ABCG4	AHRR
	cg02397176	cg15726025	cg04608004	cg20090162	cg07418114	cg17718960		ACO2	AHSP	ACPP	AKAP10	ACAP2	AKT2	ABCG5	ABHD4	ABCG5	AHSP
	cg02582848	cg15979171	cg04707332	cg20691720	cg07833710	cg17879856		ACOT13	AIFM2	ACR	AKAP13	ACAP3	AKT3	ABCG8	ABHD5	ABCG8	AIFM2
	cg02618553	cg16174225	cg04865841	cg22712983	cg08271996	cg18147280		ACOT7	AIM1	ACRBP	AKAP8L	ACAT1	ALCAM	ABHD1	ABHD6	ABHD1	AIM1
	cg02771619	cg16243197	cg05376185	cg24429337	cg08529295	cg18758585		ACOX2	AIP	ACRC	AKNAD1	ACAT2	ALDH3A1	ABHD10	ABHD8	ABHD10	AIP
	cg02837536	cg16247817	cg05388840	cg24522254	cg08655953	cg18800235		ACOX3	AJAP1	ACSBG2	ALCAM	ACBD6	ALDH3B1	ABHD11	ABI1	ABHD11	AJAP1
	cg02838178	cg16585333	cg05637536	cg25320763	cg08709672	cg18865272		ACOXL	AKAP11	ACSF2	ALDH3B1	ACCN1	ALDOA	ABHD12B	ABI2	ABHD12B	AKAP11
	cg02924562	cg16836311	cg05757448	cg26078407	cg08943107	cg18972349		ACP1	AKAP13	ACSF3	ALDOA	ACCN3	ALG6	ABHD13	ABI3	ABHD13	AKAP13
	cg02952008	cg17132124	cg05781641	cg26337070	cg09167414	cg19233405		ACP5	AKNAD1	ACSM1	ALG9	ACCN4	ALKBH5	ABHD14A	ABL1	ABHD14A	AKNAD1
	cg03075534	cg17220933	cg05923595	cg05657709	cg09359017	cg19940077		ACPL2	AKR1B1	ACSM3	ALK	ACD	ALX4	ABHD14B	ABL2	ABHD14B	AKR1B1
	cg03119829	cg17276021	cg06033387	cg06704969	cg09684160	cg20246820		ACR	ALDH1A2	ACSS1	ALOX5	ACIN1	AMBRA1	ABHD15	ABLIM1	ABHD15	ALDH1A2
	cg03120289	cg17858328	cg06087421	cg10179004	cg09800633	cg20975182		ACRBP	ALDH1L1	ACSS2	AMDHD1	ACLY	AMICA1	ABHD2	ABLIM2	ABHD2	ALDH1L1
	cg03144619	cg18890112	cg06201717	cg12350196	cg09993145	cg21813265		ACSBG1	ALDH3A1	ACTG2	AMICA1	ACN9	AMN	ABHD3	ABLIM3	ABHD3	ALDH3A1
	cg03145274	cg19276111	cg06221946	cg12466700	cg10239860	cg21831028		ACSBG2	ALDH3B1	ACTN1	ANG	ACO1	AMOTL2	ABHD4	ABP1	ABHD4	ALDH3B1
	cg03321592	cg19309580	cg06322891	cg13155421	cg10378348	cg21863110		ACSF2	ALDOA	ACTN2	ANGPT4	ACOT11	AMPD2	ABHD5	ABR	ABHD5	ALDOA
	cg03352287	cg19624799	cg06372962	cg13403369	cg10433052	cg21870645		ACSF3	ALKBH3	ACTN3	ANK1	ACOT7	AMPD3	ABHD6	ABRA	ABHD6	ALKBH3
	cg03401357	cg19820919	cg06528575	cg14092988	cg10801633	cg22373622		ACSL1	ALOX15	ACTR3C	ANK2	ACOX2	AMPH	ABHD8	ABT1	ABHD8	ALOX15
	cg03438305	cg20000641	cg06756211	cg15230883	cg10808027	cg22495848		ACSL6	ALOX5AP	ACVR1	ANKFN1	ACOX3	AMZ2	ABI2	ABTB1	ABI2	ALOX5AP
	cg03734700	cg20942867	cg06866616	cg18990407	cg10961323	cg23050300		ACSS3	ALPK1	ACVR2B	ANKRD10	ACOXL	ANGPTL6	ABI3	ABTB2	ABI3	ALPK1
	cg03885399	cg21115433	cg06993467	cg19955173	cg10985909	cg24597774		ACTA1	ALPK2	ACVRL1	ANKRD11	ACP5	ANK2	ABI3BP	ACAA2	ABI3BP	ALPK2
	cg03901660	cg22433862	cg07091016	cg25921813	cg11186344	cg24629380		ACTC1	AMOTL1	ACYP2	ANKRD23	ACPL2	ANKAR	ABL1	ACACA	ABL1	AMOTL1
	cg03951219	cg24452347	cg07162320	cg26147459	cg11750929	cg25186909		ACTG2	AMPD2	ADAM15	ANKRD28	ACSBG2	ANKRD11	ABL2	ACACB	ABL2	AMPD2
	cg03986665	cg24670453	cg07213830	cg08384155	cg11832534	cg25221984		ACTL9	ANAPC13	ADAM19	ANKRD33B	ACSF2	ANKRD13B	ABLIM1	ACAD11	ABLIM1	ANAPC13
	cg04012600	cg24683414	cg07233838	cg10842314	cg12126344	cg25381331		ACTN1	ANGPT4	ADAM21	ANKRD44	ACSF3	ANKRD23	ABLIM2	ACAD8	ABLIM2	ANGPT4
	cg04023150	cg24713770	cg07236781	cg11802666	cg12129117	cg25463742		ACTR3	ANK1	ADAM23	ANKRD55	ACSL1	ANKRD28	ABLIM3	ACADS	ABLIM3	ANK1
	cg04025150	cg24955895	cg07351084	cg12407867	cg12436612	cg26332488		ACVR1	ANKFY1	ADAM28	ANKS1A	ACSL3	ANKRD44	ABO	ACADVL	ABO	ANKFY1
	cg04093381	cg26027669	cg07366503	cg14583973	cg12459932	cg00316223		ACVR1B	ANKH	ADAM32	ANKS1B	ACSL5	ANKRD6	ABP1	ACAP1	ABP1	ANKH
	cg04094653	cg26192309	cg07426195	cg15441006	cg12468708	cg00331740		ACVR1C	ANKRD11	ADAMTS10	ANO10	ACSS1	ANKRD9	ABR	ACAP2	ABR	ANKRD11
	cg04097639	cg26312965	cg07499899	cg17173896	cg12611488	cg00462849		ACVR2B	ANKRD27	ADAMTS17	ANO6	ACTA2	ANO7	ABRA	ACAP3	ABRA	ANKRD27
	cg04104526	cg26426745	cg07718444	cg18999185	cg12728588	cg00594040		ACVRL1	ANKRD34A	ADAMTS18	ANXA11	ACTG1	ANP32A	ABT1	ACAT2	ABT1	ANKRD34A
	cg04166042	cg26607258	cg07793638	cg19087233	cg12756753	cg01071159		ACY3	ANKRD42	ADAMTS19	ANXA2	ACTN1	ANXA11	ABTB1	ACBD3	ABTB1	ANKRD42
	cg04205715	cg26917305	cg07996594	cg19241973	cg13051977	cg01243072		ACYP2	ANKRD55	ADAMTS2	AP1G1	ACTN2	ANXA4	ABTB2	ACBD4	ABTB2	ANKRD55
	cg04222159	cg27432653	cg08128274	cg20594316	cg13360526	cg01616956		ADAM11	ANO9	ADAMTS8	AP3B1	ACTN4	ANXA5	ACAA1	ACBD5	ACAA1	ANO9
	cg04241652	cg27558541	cg08269389	cg23681017	cg13443627	cg01660407		ADAM12	ANTXR2	ADAP1	AP3S2	ACTR1A	ANXA6	ACACA	ACCN1	ACACA	ANTXR2
	cg04258380	cg27631057	cg08623548	cg24560729	cg13471521	cg03915055		ADAM15	ANXA5	ADAP2	APBA2	ACTR1B	AOAH	ACACB	ACCN3	ACACB	ANXA5
	cg04293733	cg00017826	cg08920121	cg24601522	cg13549940	cg05541867		ADAM19	ANXA6	ADARB1	APBB1	ACTRT2	AP1G1	ACAD10	ACCN4	ACAD10	ANXA6
	cg04315214	cg00034336	cg09261020	cg27096232	cg13567986	cg05877497		ADAM22	AOAH	ADARB2	APBB1IP	ACVR1	AP1G2	ACAD11	ACD	ACAD11	AOAH
	cg04351049	cg00144180	cg09370867	cg01225779	cg13689831	cg06022561		ADAM29	AOX2P	ADC	APITD1	ACVR1B	AP1S3	ACAD8	ACER3	ACAD8	AOX2P
	cg04363624	cg00409696	cg09414948	cg01610123	cg13785123	cg06257052		ADAM33	AP2A2	ADCY10	APLP2	ACVR1C	AP2A2	ACADL	ACHE	ACADL	AP2A2
	cg04453065	cg01154505	cg09509183	cg04456916	cg14076971	cg06588802		ADAMDEC1	AP3M2	ADCY4	APOBEC3A	ACVRL1	AP3D1	ACADS	ACIN1	ACADS	AP3M2
	cg04483711	cg01924952	cg09756525	cg09068128	cg14084907	cg07588875		ADAMTS1	AP4M1	ADCY6	APTX	ADAD2	AP3S1	ACADSB	ACLY	ACADSB	AP4M1
	cg04489012	cg02242344	cg09824328	cg13005202	cg14166071	cg07894334		ADAMTS10	APBA1	ADCY8	ARAP1	ADAM11	AP4B1	ACADVL	ACN9	ACADVL	APBA1
	cg04550737	cg02861056	cg09854088	cg16104139	cg14263070	cg08183425		ADAMTS13	APBA2	ADD2	ARF1	ADAM12	APBA1	ACAN	ACO1	ACAN	APBA2
	cg04600984	cg03903296	cg10143426	cg20942286	cg14511923	cg09235217		ADAMTS14	APBB1	ADORA2A	ARFGEF1	ADAM15	APBA2	ACAP1	ACOT11	ACAP1	APBB1
	cg04781796	cg04011671	cg10328583	cg22185977	cg14528386	cg09279679		ADAMTS15	APLP2	ADORA3	ARHGAP22	ADAM19	APC2	ACAP2	ACOT2	ACAP2	APLP2
	cg04875084	cg06318624	cg10634619	cg22520791	cg14836522	cg09319815		ADAMTS16	APOBEC2	ADPGK	ARHGAP26	ADAM29	APEX1	ACAP3	ACOT6	ACAP3	APOBEC2
	cg04997273	cg06636195	cg10720997	cg22621734	cg15090440	cg09669931		ADAMTS17	APOBEC4	ADPRH	ARHGAP9	ADAM30	APEX2	ACAT1	ACOT7	ACAT1	APOBEC4
	cg04998420	cg07083806	cg10781972	cg23010507	cg15209419	cg10012393		ADAMTS2	APOL1	ADPRHL1	ARHGDIB	ADAM8	APITD1	ACAT2	ACOT8	ACAT2	APOL1
	cg05039004	cg07455789	cg10962762	cg01691194	cg15396800	cg10258931		ADAMTS5	APOLD1	ADRA1B	ARHGEF10L	ADAMTS1	APLNR	ACBD3	ACOX1	ACBD3	APOLD1
	cg05051043	cg08055994	cg11163777	cg03475293	cg15673994	cg10489463		ADAMTS7	ARHGAP25	ADRBK2	ARHGEF17	ADAMTS10	APLP2	ACBD4	ACOX2	ACBD4	ARHGAP25
	cg05052324	cg08153883	cg11177980	cg03945003	cg15684702	cg10526431		ADAMTS8	ARHGAP26	ADSSL1	ARHGEF3	ADAMTS13	APOBEC3H	ACCN1	ACOX3	ACCN1	ARHGAP26
	cg05304461	cg08569786	cg11404129	cg04904815	cg15712177	cg10817497		ADAMTS9	ARHGDIB	AEBP1	ARID3A	ADAMTS14	APOE	ACCN3	ACOXL	ACCN3	ARHGDIB
	cg05387269	cg08991742	cg11411904	cg05141695	cg15824543	cg11380327		ADAMTSL3	ARHGEF1	AEBP2	ARID3B	ADAMTS17	AQP1	ACCN4	ACP5	ACCN4	ARHGEF1
	cg05387519	cg10764101	cg11518509	cg05612654	cg15995125	cg11535839		ADAMTSL4	ARHGEF3	AFAP1	ARID5A	ADAMTS2	ARAP1	ACCS	ACPL2	ACCS	ARHGEF3
	cg05657427	cg11236515	cg11570511	cg05987787	cg16057915	cg12157281		ADAMTSL5	ARHGEF7	AFAP1L2	ARID5B	ADAMTS3	ARAP2	ACCSL	ACPP	ACCSL	ARHGEF7
	cg05697866	cg11963409	cg11679177	cg06310131	cg16110541	cg12756150		ADAP1	ARID1B	AFF1	ARL15	ADAMTS4	ARF1	ACD	ACR	ACD	ARID1B
	cg05719164	cg12018718	cg11715828	cg08727352	cg16254190	cg12815916		ADARB1	ARID3A	AFF3	ARL3	ADAMTS8	ARGLU1	ACE	ACRBP	ACE	ARID3A
	cg05759718	cg12547218	cg11717597	cg08866665	cg16384073	cg12886580		ADARB2	ARID5B	AFG3L2	ARL6IP5	ADAMTSL4	ARHGAP10	ACER3	ACSBG1	ACER3	ARID5B
	cg05777716	cg13060970	cg11746651	cg09194778	cg16395432	cg13174084		ADC	ARL5C	AGAP1	ARL8A	ADAP1	ARHGAP12	ACHE	ACSF2	ACHE	ARL5C
	cg05962079	cg14214239	cg11793699	cg09365002	cg16530596	cg13835894		ADCK2	ARMC2	AGAP11	ARNT2	ADAR	ARHGAP22	ACIN1	ACSF3	ACIN1	ARMC2
	cg06156296	cg14427233	cg11947782	cg09597022	cg16897608	cg14460503		ADCK4	ARMC5	AGAP2	ARPC2	ADARB2	ARHGAP25	ACLY	ACSL1	ACLY	ARMC5
	cg06173481	cg15153118	cg12034118	cg11787218	cg16988262	cg14930335		ADCY1	ARNTL2	AGAP3	ARRB1	ADAT1	ARHGAP26	ACN9	ACSL3	ACN9	ARNTL2
	cg06181703	cg15605172	cg12037450	cg13318914	cg17184491	cg14984664		ADCY2	ARPC2	AGBL1	ARSB	ADAT3	ARHGAP9	ACO1	ACSL4	ACO1	ARPC2
	cg06211837	cg16421411	cg12058507	cg15274294	cg17243628	cg16155858		ADCY3	ARPC5	AGBL3	ARSD	ADCK1	ARHGEF10	ACOT11	ACSL5	ACOT11	ARPC5
	cg06212759	cg17360854	cg12080492	cg16402006	cg17423089	cg16205389		ADCY5	ARPP-21	AGBL4	ARSG	ADCK5	ARHGEF10L	ACOT12	ACSL6	ACOT12	ARPP-21
	cg06350196	cg17367832	cg12126857	cg17808866	cg17479280	cg16361013		ADCY6	ARSB	AGPAT1	ART3	ADCY10	ARHGEF12	ACOT7	ACSM3	ACOT7	ARSB
	cg06353127	cg18609578	cg12406391	cg18275732	cg17918090	cg16448702		ADCY7	ARSG	AGPAT2	ARTN	ADCY2	ARHGEF19	ACOT8	ACSM5	ACOT8	ARSG
	cg06515144	cg19324997	cg12441919	cg20949502	cg18128887	cg16851758		ADCY8	ARVCF	AGR2	ASAM	ADCY3	ARHGEF2	ACOX1	ACSS1	ACOX1	ARVCF
	cg06646682	cg19710184	cg12621203	cg21489622	cg18312113	cg16874252		ADCY9	ASAM	AGRN	ASAP1	ADCY4	ARHGEF3	ACOX2	ACSS2	ACOX2	ASAM
	cg06660332	cg20558320	cg12623852	cg22507772	cg18315935	cg17207266		ADCYAP1	ASB1	AGXT	ASAP2	ADCY7	ARHGEF7	ACOX3	ACTA2	ACOX3	ASB1
	cg06748470	cg20601192	cg12663321	cg23244761	cg18865112	cg17693669		ADCYAP1R1	ASB2	AGXT2L2	ASB2	ADCY9	ARHGEF9	ACOXL	ACTB	ACOXL	ASB2
	cg06748956	cg20824989	cg12667031	cg23719713	cg18975416	cg18359321		ADD3	ASCC1	AHDC1	ASGR1	ADCYAP1R1	ARID1A	ACP2	ACTG1	ACP2	ASCC1
	cg06802365	cg22609984	cg12696328	cg23740758	cg19081101	cg19177744		ADH6	ASPH	AHNAK	ASGR2	ADD1	ARID1B	ACP5	ACTL9	ACP5	ASPH
	cg06805280	cg23005797	cg12752420	cg26130669	cg19406975	cg19705853		ADHFE1	ASPSCR1	AHNAK2	ASRGL1	ADD3	ARID3A	ACP6	ACTN1	ACP6	ASPSCR1
	cg06939447	cg23522611	cg12770414	cg26500914	cg19519737	cg19755886		ADIG	ATF5	AHRR	ATF5	ADHFE1	ARID3B	ACPL2	ACTN2	ACPL2	ATF5
	cg06942637	cg25890838	cg13057898	cg26872907	cg19774846	cg19995891		ADK	ATF6	AHSG	ATF7	ADIPOQ	ARID5A	ACPP	ACTN3	ACPP	ATF6
	cg06943420	cg26127425	cg13092405	cg00376553	cg19827182	cg20216982		ADNP	ATG10	AICDA	ATG7	ADIPOR1	ARID5B	ACR	ACTN4	ACR	ATG10
	cg06949234	cg26495711	cg13170051	cg00502509	cg19911850	cg20460514		ADORA1	ATG7	AIF1	ATOH8	ADIPOR2	ARL4A	ACRBP	ACTR10	ACRBP	ATG7
	cg06986584	cg02231066	cg13438961	cg01561864	cg20146241	cg20702527		ADORA2A	ATN1	AIFM2	ATP10A	ADK	ARL6IP1	ACRV1	ACTR1A	ACRV1	ATN1
	cg07113230	cg02336104	cg13457165	cg02004401	cg20263392	cg20949306		ADORA3	ATP10D	AIG1	ATP10B	ADNP	ARL6IP5	ACSBG1	ACTR1B	ACSBG1	ATP10D
	cg07135032	cg02923224	cg13782884	cg02084118	cg20290360	cg21403609		ADPGK	ATP11A	AIRE	ATP10D	ADORA2B	ARMC2	ACSBG2	ACTR3	ACSBG2	ATP11A
	cg07139495	cg03477080	cg13879177	cg02743256	cg20335425	cg22037978		ADPRHL1	ATP1B1	AK1	ATP11A	ADPGK	ARMCX3	ACSF2	ACTR3B	ACSF2	ATP1B1
	cg07183372	cg03596635	cg13912858	cg03590328	cg20431191	cg22331108		ADRA1A	ATP2A2	AK2	ATP1A1	ADPRHL1	ARNT2	ACSF3	ACTR3C	ACSF3	ATP2A2
	cg07221967	cg11145772	cg13986670	cg03653726	cg20569855	cg22399646		ADRA1D	ATP5D	AK3	ATP1B1	ADPRHL2	ARPC1B	ACSL1	ACVR1	ACSL1	ATP5D
	cg07226980	cg12835118	cg14075221	cg03663120	cg20680726	cg22511877		ADRA2A	ATP5L	AK3L1	ATP2B2	ADRBK1	ARRB1	ACSL3	ACVR1B	ACSL3	ATP5L
	cg07230107	cg13070763	cg14089984	cg04102894	cg20700740	cg23398076		ADRA2C	ATP6V0D1	AK5	ATP5G2	ADRBK2	ARRDC2	ACSL4	ACVR1C	ACSL4	ATP6V0D1
	cg07317551	cg13538845	cg14181576	cg06962768	cg20704560	cg23411919		ADRB1	ATP6V0E2	AK7	ATP5L2	ADRM1	ARRDC3	ACSL5	ACVR2B	ACSL5	ATP6V0E2
	cg07388700	cg15629311	cg14210872	cg08072217	cg21112485	cg23643435		ADRB2	ATP6V1C1	AKAP12	ATP5SL	ADSS	ARSA	ACSL6	ACVRL1	ACSL6	ATP6V1C1
	cg07480647	cg15688619	cg14285050	cg08072507	cg21159128	cg23882186		ADRB3	ATP6V1H	AKAP5	ATP6AP1L	ADSSL1	ARSD	ACSM1	ACY3	ACSM1	ATP6V1H
	cg07595346	cg16442402	cg14510299	cg08703857	cg21210531	cg24434019		ADRBK1	ATP8B1	AKAP6	ATP6V0D2	AEBP1	ARVCF	ACSM3	ADA	ACSM3	ATP8B1
	cg07766612	cg16705744	cg14669379	cg09305008	cg21826784	cg24768137		ADSSL1	ATP8B2	AKAP7	ATP6V0E1	AES	ASB2	ACSM4	ADAD2	ACSM4	ATP8B2
	cg07813495	cg19210302	cg14969981	cg12458039	cg22153728	cg25249286		AEBP2	ATPAF1	AKD1	ATP6V1B2	AFAP1	ASB8	ACSM5	ADAL	ACSM5	ATPAF1
	cg07841371	cg19472611	cg14978994	cg12619262	cg22333259	cg25299214		AES	ATXN1	AKNA	ATP8B4	AFAP1L1	ASPH	ACSS1	ADAM11	ACSS1	ATXN1
	cg07952381	cg20916523	cg14995036	cg13152501	cg22349332	cg27309098		AFAP1	ATXN7	AKNAD1	ATRIP	AFF1	ASXL2	ACSS2	ADAM12	ACSS2	ATXN7
	cg08004425	cg21473142	cg15014975	cg14115936	cg22356814	cg00088464		AFAP1L2	ATXN7L1	AKR7A2	ATXN7	AFF3	ATG4B	ACSS3	ADAM15	ACSS3	ATXN7L1
	cg08105352	cg22175303	cg15205204	cg15571623	cg22367159	cg02352281		AFF1	AUTS2	AKT1S1	ATXN7L1	AFF4	ATG4D	ACTA1	ADAM19	ACTA1	AUTS2
	cg08114257	cg24940967	cg15386773	cg15847527	cg22451356	cg04056669		AFF3	AVP	AKT3	AUH	AGAP1	ATG5	ACTA2	ADAM23	ACTA2	AVP
	cg08159291	cg26389316	cg15389472	cg17540192	cg22484084	cg04498104		AFMID	AXIN2	AKTIP	AVL9	AGAP11	ATG7	ACTB	ADAM28	ACTB	AXIN2
	cg08163163	cg00349895	cg15472784	cg18100127	cg22502001	cg05387404		AFTPH	AXL	ALAD	AVPI1	AGAP2	ATP10A	ACTC1	ADAM8	ACTC1	AXL
	cg08171206	cg01022974	cg15481370	cg18733230	cg22863889	cg05645404		AGAP1	B3GALT4	ALDH1A2	B3GNT5	AGAP3	ATP11A	ACTG1	ADAMDEC1	ACTG1	B3GALT4
	cg08231710	cg01612656	cg15487097	cg18929814	cg23036452	cg09718071		AGBL4	B3GNT3	ALDH1A3	BACH2	AGAP7	ATP2A1	ACTL6B	ADAMTS1	ACTL6B	B3GNT3
	cg08366446	cg02968918	cg15492552	cg19147804	cg23216745	cg14777509		AGPAT1	B3GNT6	ALDH3A1	BAHCC1	AGBL2	ATP4B	ACTL8	ADAMTS10	ACTL8	B3GNT6
	cg08457158	cg03132824	cg15496956	cg21078077	cg23281018	cg15694422		AGPAT2	B4GALNT3	ALDH3B1	BAIAP2	AGBL4	ATP5A1	ACTL9	ADAMTS13	ACTL9	B4GALNT3
	cg08465307	cg03189821	cg15497761	cg21201294	cg23643813	cg15876825		AGPAT3	B4GALT1	ALDH3B2	BAT3	AGBL5	ATP5F1	ACTN1	ADAMTS14	ACTN1	B4GALT1
	cg08531644	cg03307425	cg15513743	cg21235678	cg23647410	cg15952045		AGPAT4	B4GALT4	ALDH4A1	BAT4	AGER	ATP5J2	ACTN2	ADAMTS15	ACTN2	B4GALT4
	cg08648047	cg04754315	cg15701170	cg22788953	cg24004483	cg17546721		AGPAT5	BAG3	ALDH5A1	BBX	AGL	ATP6V0C	ACTN3	ADAMTS17	ACTN3	BAG3
	cg08652487	cg07110949	cg15820574	cg23043640	cg24058805	cg18805870		AGPAT6	BAHD1	ALDH6A1	BCAR3	AGPAT1	ATP6V0D1	ACTN4	ADAMTS18	ACTN4	BAHD1
	cg08663263	cg07258167	cg15924570	cg23214628	cg24576260	cg19066520		AGPS	BAIAP2	ALDH7A1	BCAT1	AGPAT2	ATP6V0E1	ACTR1A	ADAMTS2	ACTR1A	BAIAP2
	cg08703872	cg07942479	cg16020346	cg23261443	cg24879143	cg19456938		AGRN	BAK1	ALDOA	BCCIP	AGPAT3	ATP8B2	ACTR1B	ADAMTS4	ACTR1B	BAK1
	cg08739233	cg10683341	cg16275483	cg23754918	cg25140783	cg20092936		AGRP	BANK1	ALDOC	BCKDHA	AGPAT4	ATP9A	ACTR3	ADAMTS8	ACTR3	BANK1
	cg08845123	cg10800833	cg16312002	cg26517831	cg25409554	cg20299697		AGXT2	BAT2L1	ALK	BCKDHB	AGPAT6	ATPGD1	ACTR3B	ADAMTSL2	ACTR3B	BAT2L1
	cg08920610	cg13956645	cg16409049	cg00288598	cg26060003	cg20534585		AGXT2L1	BAT3	ALKBH6	BCL10	AGPS	ATR	ACTR3C	ADAMTSL4	ACTR3C	BAT3
	cg08928753	cg14196225	cg16596102	cg01924223	cg26218047	cg21096345		AGXT2L2	BAT5	ALKBH8	BCL11A	AGR2	ATXN1	ACTRT2	ADAMTSL5	ACTRT2	BAT5
	cg08929303	cg15859390	cg16823083	cg02483029	cg26247646	cg21333217		AHCYL2	BATF2	ALLC	BCL2	AGR3	ATXN2	ACVR1	ADAP1	ACVR1	BATF2
	cg08933505	cg16565913	cg17123676	cg03537810	cg26433561	cg21621104		AHNAK2	BATF3	ALOX12P2	BCL2L10	AGRN	ATXN7L1	ACVR1B	ADAP2	ACVR1B	BATF3
	cg09008705	cg20435896	cg17163527	cg03660096	cg26793227	cg21627187		AHR	BAZ2A	ALOX5	BCL2L14	AGRP	AUTS2	ACVR1C	ADAR	ACVR1C	BAZ2A
	cg09021712	cg21593149	cg17177074	cg04220541	cg26837773	cg25447091		AHRR	BBC3	ALOX5AP	BCL6	AGTPBP1	AVPR2	ACVR2A	ADARB1	ACVR2A	BBC3
	cg09022943	cg24023289	cg17329287	cg04793096	cg26884773	cg26031678		AICDA	BCAP31	ALPI	BCYRN1	AGTR1	AXIN1	ACVR2B	ADARB2	ACVR2B	BCAP31
	cg09026722	cg25456368	cg17449954	cg07466463	cg27222785	cg26162331		AIFM3	BCAR3	ALPK1	BEAN	AGTRAP	B3GAT1	ACVRL1	ADAT3	ACVRL1	BCAR3
	cg09036468	cg01553231	cg17496659	cg08508368	cg27229484	cg26319282		AIM1L	BCAS4	ALPK3	BGLAP	AGXT	B3GNT7	ACY1	ADC	ACY1	BCAS4
	cg09072162	cg02644702	cg17755964	cg09964873	cg27302190	cg26775087		AIMP2	BCAT1	ALPL	BIK	AHCY	B3GNTL1	ACY3	ADCK1	ACY3	BCAT1
	cg09159285	cg03604011	cg17820022	cg10140583	cg27553947	cg00680875		AIPL1	BCKDK	ALPP	BIVM	AHCYL1	B4GALNT1	ACYP2	ADCK4	ACYP2	BCKDK
	cg09248345	cg04173992	cg17820878	cg10454879	cg00036871	cg00734030		AIRE	BCL11A	ALS2CL	BLCAP	AHCYL2	B4GALNT4	ADA	ADCY10	ADA	BCL11A
	cg09275956	cg04468543	cg17928286	cg10794991	cg00074365	cg00987370		AJAP1	BCL11B	ALX3	BLK	AHDC1	B4GALT2	ADAD2	ADCY3	ADAD2	BCL11B
	cg09279512	cg08484479	cg17940251	cg11639815	cg00160002	cg01601470		AK1	BCL2	ALX4	BMF	AHNAK	BAALC	ADAL	ADCY4	ADAL	BCL2
	cg09362969	cg08858540	cg18086761	cg13126206	cg00522231	cg03869448		AK5	BCL2L14	AMBRA1	BMPR1A	AHRR	BAHCC1	ADAM11	ADCY6	ADAM11	BCL2L14
	cg09579933	cg10640944	cg18164611	cg14702231	cg00533827	cg04997045		AKAP11	BCL2L2	AMHR2	BNC2	AIF1	BAI2	ADAM12	ADCY7	ADAM12	BCL2L2
	cg09588271	cg11006267	cg18434712	cg14827056	cg00572504	cg05069807		AKAP12	BCL6	AMMECR1L	BRAF	AIF1L	BAIAP2	ADAM15	ADCY8	ADAM15	BCL6
	cg09671258	cg11421768	cg18534318	cg15310871	cg01230890	cg05205842		AKAP13	BCL7A	AMN	BRD2	AIFM2	BANP	ADAM19	ADCY9	ADAM19	BCL7A
	cg09683824	cg11887376	cg18564989	cg15450349	cg01243312	cg05800377		AKAP2	BCL9	AMOTL1	BRD4	AIFM3	BAT2L1	ADAM20	ADD1	ADAM20	BCL9
	cg09696653	cg13692134	cg18795461	cg17117981	cg01382864	cg05821186		AKR1B1	BEST4	AMOTL2	BRE	AIG1	BAT3	ADAM22	ADD2	ADAM22	BEST4
	cg09792881	cg13910651	cg18941458	cg18995788	cg01997813	cg06018666		AKR1D1	BGLAP	AMPD3	BRF1	AIM2	BAT4	ADAM23	ADHFE1	ADAM23	BGLAP
	cg09804380	cg16653901	cg18964375	cg19515398	cg02219197	cg06875488		AKT1	BIN2	AMT	BTBD1	AK2	BAZ2A	ADAM29	ADIPOQ	ADAM29	BIN2
	cg09806671	cg17287155	cg19092396	cg21459713	cg02296171	cg06997417		AKT3	BIN3	ANGEL1	BTBD11	AK3L1	BCAN	ADAM30	ADIPOR1	ADAM30	BIN3
	cg09811759	cg19503640	cg19163067	cg21919729	cg02375347	cg08788540		ALDH1A2	BIRC2	ANGPT1	BTBD7	AK5	BCAP29	ADAM32	ADIPOR2	ADAM32	BIRC2
	cg09820321	cg19759135	cg19300655	cg23144445	cg02552255	cg08802910		ALDH1L1	BMI1	ANGPT2	BTBD9	AKAP1	BCAR1	ADAM33	ADK	ADAM33	BMI1
	cg09873164	cg22459052	cg19318393	cg23494863	cg02639108	cg09494176		ALDH2	BMP1	ANGPT4	BTN2A2	AKAP11	BCAS1	ADAM8	ADNP	ADAM8	BMP1
	cg10059687	cg24095120	cg19359627	cg23934955	cg03429644	cg09965668		ALDH3B1	BMS1P4	ANGPTL2	BZRAP1	AKAP12	BCAS3	ADAM9	ADORA1	ADAM9	BMS1P4
	cg10089626	cg24531022	cg19365614	cg25596405	cg03445151	cg12226453		ALDH3B2	BRD9	ANGPTL5	C10orf104	AKAP13	BCAT1	ADAMTS1	ADORA2A	ADAMTS1	BRD9
	cg10093805	cg25606201	cg19590227	cg26181277	cg03610527	cg12811871		ALDH5A1	BRE	ANK1	C10orf11	AKAP2	BCKDHB	ADAMTS10	ADORA2B	ADAMTS10	BRE
	cg10174867	cg25991122	cg19598416	cg26394282	cg04183237	cg13192013		ALDOC	BSCL2	ANK2	C10orf40	AKNA	BCL11B	ADAMTS12	ADORA3	ADAMTS12	BSCL2
	cg10203375	cg00124375	cg19711007	cg27057036	cg04413180	cg13318771		ALG1	BST2	ANKDD1A	C10orf54	AKR1A1	BCL2L11	ADAMTS13	ADPGK	ADAMTS13	BST2
	cg10219816	cg00895196	cg19825898	cg27628340	cg04846451	cg13506224		ALK	BTBD11	ANKH	C10orf79	AKR1B1	BCL2L15	ADAMTS14	ADPRH	ADAMTS14	BTBD11
	cg10313167	cg01528052	cg19927257	cg13435263	cg05259891	cg14314458		ALKBH3	BTBD19	ANKHD1-EIF4EBP3	C11orf24	AKR1D1	BCL3	ADAMTS15	ADPRHL2	ADAMTS15	BTBD19
	cg10316490	cg02917603	cg20169506	cg13455842	cg05298696	cg14466863		ALKBH5	BTBD3	ANKRD11	C11orf34	AKT1	BCL6	ADAMTS16	ADRA1B	ADAMTS16	BTBD3
	cg10402321	cg03363904	cg20314038	cg13863103	cg05611648	cg15230030		ALKBH7	BTBD7	ANKRD13B	C11orf45	AKT3	BCL6B	ADAMTS17	ADRA2B	ADAMTS17	BTBD7
	cg10511249	cg05133205	cg20433275	cg13931640	cg05845831	cg17089511		ALLC	BTBD9	ANKRD2	C11orf75	ALAD	BCL7A	ADAMTS18	ADRB1	ADAMTS18	BTBD9
	cg10512745	cg05225634	cg20611911	cg13980266	cg06223736	cg17367836		ALOX5	BTG3	ANKRD26	C11orf88	ALAS1	BCOR	ADAMTS19	ADRB3	ADAMTS19	BTG3
	cg10522587	cg05367967	cg20677901	cg14040931	cg06634576	cg18838605		ALOX5AP	BUB3	ANKRD28	C12orf27	ALDH16A1	BCR	ADAMTS2	ADRBK1	ADAMTS2	BUB3
	cg10776919	cg06288253	cg21000072	cg14364797	cg06708237	cg19082131		ALOXE3	BZW2	ANKRD29	C12orf67	ALDH1A3	BET1L	ADAMTS20	ADRBK2	ADAMTS20	BZW2
	cg10959711	cg07292773	cg21265770	cg21223341	cg07018857	cg19746873		ALPK1	C10orf104	ANKRD33B	C12orf76	ALDH1B1	BFSP1	ADAMTS3	ADSL	ADAMTS3	C10orf104
	cg11158057	cg07574896	cg21421278	cg00622375	cg07067189	cg21035843		ALPK2	C10orf105	ANKRD34B	C14orf147	ALDH2	BGLAP	ADAMTS4	ADSSL1	ADAMTS4	C10orf105
	cg11207983	cg07970799	cg21527621	cg01316378	cg07621645	cg21380181		ALPL	C10orf129	ANKRD44	C14orf166B	ALDH3A1	BHLHE40	ADAMTS5	AEBP1	ADAMTS5	C10orf129
	cg11218625	cg09222732	cg21577836	cg03717961	cg07751331	cg21942184		ALPP	C10orf25	ANKRD45	C14orf167	ALDH3B1	BICD1	ADAMTS6	AEBP2	ADAMTS6	C10orf25
	cg11221228	cg10397527	cg21870545	cg03992192	cg08472449	cg22785562		ALS2CL	C10orf26	ANKRD46	C14orf181	ALDH3B2	BIK	ADAMTS7	AEN	ADAMTS7	C10orf26
	cg11229543	cg11747349	cg22174844	cg04588138	cg08493959	cg24526669		ALX1	C10orf28	ANKRD50	C14orf72	ALDH4A1	BIN3	ADAMTS8	AFAP1	ADAMTS8	C10orf28
	cg11253514	cg12419863	cg22364219	cg04813697	cg08825699	cg24973591		ALX4	C10orf46	ANKRD53	C15orf27	ALDH7A1	BIRC6	ADAMTS9	AFAP1L1	ADAMTS9	C10orf46
	cg11404489	cg13299325	cg22438763	cg04864592	cg09042437	cg25964067		AMBRA1	C10orf54	ANKRD55	C15orf33	ALDH8A1	BIRC7	ADAMTSL1	AFAP1L2	ADAMTSL1	C10orf54
	cg11423323	cg13516209	cg22629111	cg05640416	cg09234973	cg26166817		AMFR	C10orf79	ANKRD58	C15orf38	ALDOA	BIVM	ADAMTSL2	AFF1	ADAMTSL2	C10orf79
	cg11517468	cg14151158	cg22629266	cg05923857	cg09520857	cg27574071		AMH	C10orf91	ANKRD6	C15orf41	ALG14	BLCAP	ADAMTSL3	AFF3	ADAMTSL3	C10orf91
	cg11648594	cg14868222	cg22711777	cg06902558	cg09839592	cg00281273		AMICA1	C10orf99	ANKS1A	C15orf60	ALG1L2	BLM	ADAMTSL4	AFF4	ADAMTSL4	C10orf99
	cg11689813	cg15575880	cg22718050	cg09001761	cg10107890	cg00989249		AMN	C11orf21	ANO1	C15orf61	ALK	BLOC1S2	ADAMTSL5	AFG3L1	ADAMTSL5	C11orf21
	cg11692307	cg16017800	cg22871908	cg14428166	cg10142874	cg01285349		AMOTL2	C11orf35	ANO10	C16orf45	ALKBH4	BMP3	ADAP1	AFMID	ADAP1	C11orf35
	cg11811705	cg16063587	cg23027583	cg15092239	cg10276404	cg02514143		AMPD2	C11orf45	ANO3	C16orf68	ALKBH6	BMP6	ADAP2	AGA	ADAP2	C11orf45
	cg11834658	cg16332927	cg23037132	cg16352527	cg10416206	cg05022341		AMPD3	C11orf74	ANO5	C17orf105	ALOX12	BOC	ADAR	AGAP1	ADAR	C11orf74
	cg11855842	cg16489193	cg23068939	cg20345915	cg10442729	cg05227215		AMPH	C12orf32	ANO7	C17orf55	ALOX12P2	BOK	ADARB1	AGAP11	ADARB1	C12orf32
	cg11856822	cg16795830	cg23097402	cg22995042	cg10552189	cg09078081		ANAPC13	C12orf57	ANP32A	C17orf64	ALOX5	BPGM	ADARB2	AGAP2	ADARB2	C12orf57
	cg11953775	cg17066943	cg23098018	cg23390619	cg11277143	cg10845147		ANAPC7	C13orf15	ANPEP	C17orf99	ALOX5AP	BRD1	ADAT1	AGAP3	ADAT1	C13orf15
	cg12059112	cg17214455	cg23098069	cg24534048	cg11358935	cg11419403		ANGEL1	C13orf31	ANTXR1	C18orf1	ALPK2	BRD2	ADAT3	AGAP7	ADAT3	C13orf31
	cg12097441	cg17329164	cg23241335	cg24788483	cg12294361	cg12194832		ANGPT1	C13orf35	ANTXR2	C19orf10	ALPK3	BRDT	ADC	AGBL1	ADC	C13orf35
	cg12140144	cg17983217	cg23242863	cg25034155	cg12535642	cg12807330		ANGPTL2	C14orf153	ANXA13	C19orf23	ALS2CL	BRE	ADCK1	AGBL2	ADCK1	C14orf153
	cg12267948	cg18011099	cg23272399	cg01151584	cg12565126	cg13331011		ANGPTL4	C14orf159	ANXA4	C19orf34	ALX3	BRF1	ADCK4	AGBL4	ADCK4	C14orf159
	cg12275723	cg18055007	cg23616100	cg01512787	cg12847502	cg13707793		ANGPTL6	C14orf169	ANXA6	C19orf54	AMACR	BRSK2	ADCK5	AGER	ADCK5	C14orf169
	cg12279968	cg18419271	cg23800435	cg01963702	cg12924402	cg14715482		ANK1	C14orf184	ANXA7	C19orf61	AMBRA1	BSCL2	ADCY1	AGFG2	ADCY1	C14orf184
	cg12391690	cg18889437	cg23842796	cg02933228	cg13286582	cg14854287		ANK2	C14orf4	ANXA9	C1orf100	AMDHD2	BSG	ADCY10	AGGF1	ADCY10	C14orf4
	cg12417362	cg19411146	cg23894854	cg03947203	cg13467628	cg15900444		ANK3	C14orf64	AOAH	C1orf106	AMFR	BTBD11	ADCY2	AGK	ADCY2	C14orf64
	cg12479878	cg19732154	cg23954153	cg04801779	cg13742400	cg16358034		ANKFY1	C15orf53	AOC2	C1orf113	AMICA1	BTBD12	ADCY3	AGL	ADCY3	C15orf53
	cg12601945	cg19988367	cg24118052	cg04948649	cg14064766	cg17306279		ANKH	C16orf52	AOC3	C1orf124	AMIGO1	BTBD16	ADCY4	AGPAT1	ADCY4	C16orf52
	cg12733396	cg20907136	cg24150662	cg05447673	cg14109579	cg18456747		ANKK1	C16orf7	AOX1	C1orf127	AMIGO3	BTBD19	ADCY5	AGPAT2	ADCY5	C16orf7
	cg12756396	cg21387735	cg24155129	cg07080244	cg14189391	cg21144161		ANKLE1	C17orf108	AP1AR	C1orf133	AMN1	BTD	ADCY6	AGPAT3	ADCY6	C17orf108
	cg12768681	cg21958603	cg24361162	cg08210681	cg14414903	cg21206128		ANKLE2	C17orf28	AP1B1	C1orf144	AMOTL1	BTF3	ADCY7	AGPAT4	ADCY7	C17orf28
	cg12804010	cg22987116	cg24364143	cg08376310	cg14615927	cg23167035		ANKRD11	C17orf46	AP4S1	C1orf186	AMOTL2	BTF3L1	ADCY8	AGPAT5	ADCY8	C17orf46
	cg13071729	cg23279756	cg24405951	cg08870587	cg15122841	cg23483530		ANKRD13A	C17orf53	APBA2	C1orf200	AMPD2	BTLA	ADCY9	AGRN	ADCY9	C17orf53
	cg13089299	cg23330450	cg24427376	cg10542975	cg15609237	cg24805089		ANKRD16	C17orf62	APBA3	C1orf228	AMPD3	BUD31	ADCYAP1	AGRP	ADCYAP1	C17orf62
	cg13100118	cg23467008	cg24442740	cg10927968	cg15746851	cg26209730		ANKRD24	C17orf87	APBB1	C1orf54	AMZ1	BZW1	ADCYAP1R1	AGTPBP1	ADCYAP1R1	C17orf87
	cg13239420	cg23950233	cg24455365	cg12974138	cg15985563	cg26355072		ANKRD27	C17orf90	APBB1IP	C1orf9	ANAPC10	C10orf10	ADD1	AGTRAP	ADD1	C17orf90
	cg13244315	cg24148817	cg24502126	cg14171514	cg16098332	cg00186529		ANKRD33	C17orf96	APBB2	C1orf92	ANAPC13	C10orf105	ADD2	AGXT	ADD2	C17orf96
	cg13306164	cg24201362	cg24544490	cg14976391	cg16468280	cg00524781		ANKRD33B	C18orf1	APC	C1QA	ANAPC2	C10orf11	ADH6	AGXT2L2	ADH6	C18orf1
	cg13322252	cg26393261	cg24551579	cg17066594	cg17285931	cg01345395		ANKRD34B	C18orf45	APC2	C1QB	ANAPC4	C10orf119	ADHFE1	AHCY	ADHFE1	C18orf45
	cg13368519	cg26579986	cg24683255	cg19852660	cg17590135	cg01778054		ANKRD34C	C19orf35	APCDD1	C1QTNF4	ANAPC5	C10orf140	ADIPOQ	AHCYL1	ADIPOQ	C19orf35
	cg13377965	cg26590603	cg24704476	cg20518446	cg17781710	cg02287105		ANKRD53	C1orf107	APCDD1L	C1QTNF7	ANGEL2	C10orf18	ADIPOR1	AHCYL2	ADIPOR1	C1orf107
	cg13403760	cg27475365	cg24845595	cg20865778	cg17981927	cg03438552		ANKRD55	C1orf113	APH1B	C2	ANGPT1	C10orf26	ADIPOR2	AHDC1	ADIPOR2	C1orf113
	cg13443938	cg00459992	cg24932457	cg22259797	cg18476766	cg05495478		ANKRD57	C1orf127	APIP	C20orf3	ANGPT2	C10orf54	ADK	AHNAK	ADK	C1orf127
	cg13472192	cg00944599	cg24955743	cg23162201	cg18524934	cg05583848		ANKS1B	C1orf128	APLP1	C21orf125	ANK1	C10orf71	ADM	AHNAK2	ADM	C1orf128
	cg13495205	cg01271455	cg25064552	cg23695131	cg18559579	cg05680710		ANO1	C1orf151	APOC2	C22orf25	ANK3	C10orf72	ADM2	AHRR	ADM2	C1orf151
	cg13570831	cg01974478	cg25203031	cg00001793	cg19254047	cg05897465		ANO10	C1orf174	APOL3	C22orf9	ANKAR	C10orf93	ADNP	AHSA2	ADNP	C1orf174
	cg13673164	cg04474277	cg25286333	cg00083790	cg19273694	cg06347083		ANO2	C1orf180	APP	C2CD2L	ANKFY1	C11orf41	ADNP2	AICDA	ADNP2	C1orf180
	cg13689003	cg05325633	cg25407979	cg00524561	cg19427338	cg07090714		ANO6	C1orf187	APPL1	C2orf15	ANKH	C11orf48	ADORA1	AIF1	ADORA1	C1orf187
	cg13764106	cg06287775	cg25593631	cg00853733	cg20300794	cg07223240		ANO7	C1orf21	AQP1	C2orf39	ANKHD1-EIF4EBP3	C11orf63	ADORA2A	AIFM2	ADORA2A	C1orf21
	cg13804058	cg08176258	cg25622154	cg02317313	cg20563269	cg07723114		ANO8	C1orf228	AQP10	C2orf58	ANKIB1	C11orf68	ADORA2B	AIFM3	ADORA2B	C1orf228
	cg13969001	cg08482359	cg25734842	cg04772575	cg20666917	cg07858113		ANP32A	C1orf230	AQP11	C2orf62	ANKLE2	C11orf84	ADORA3	AIG1	ADORA3	C1orf230
	cg14041264	cg08972190	cg26331172	cg04890607	cg21356710	cg09233791		ANP32B	C1orf86	AQP4	C2orf82	ANKMY1	C12orf75	ADPGK	AIM1	ADPGK	C1orf86
	cg14166948	cg09701743	cg26404511	cg06015525	cg21435375	cg09262230		ANTXR1	C1orf91	AQP5	C2orf89	ANKRD1	C12orf76	ADPRH	AIM1L	ADPRH	C1orf91
	cg14417498	cg10113101	cg26896499	cg06024930	cg21486510	cg10088320		ANXA11	C1orf96	AQP6	C3	ANKRD11	C13orf15	ADPRHL1	AIP	ADPRHL1	C1orf96
	cg14510359	cg10147075	cg26924440	cg06611426	cg21545857	cg10213762		ANXA4	C1QL4	ARAP1	C3AR1	ANKRD12	C14orf135	ADPRHL2	AIRE	ADPRHL2	C1QL4
	cg14531560	cg10532908	cg26985289	cg06768361	cg21632536	cg10923018		ANXA9	C1QTNF2	ARAP3	C3orf21	ANKRD13A	C14orf153	ADRA1A	AK1	ADRA1A	C1QTNF2
	cg14609025	cg10678266	cg27222162	cg08330950	cg22050950	cg11068217		AOAH	C21orf33	ARF5	C3orf23	ANKRD13C	C14orf182	ADRA1B	AK2	ADRA1B	C21orf33
	cg14662355	cg11647481	cg27307298	cg10023749	cg22077197	cg12550496		AP1B1	C22orf24	ARFGAP2	C3orf26	ANKRD13D	C14orf38	ADRA1D	AK3	ADRA1D	C22orf24
	cg14712186	cg12419766	cg27386431	cg11193342	cg22112075	cg12916580		AP1G1	C22orf25	ARG2	C3orf65	ANKRD2	C14orf4	ADRB1	AK3L1	ADRB1	C22orf25
	cg14830045	cg12644845	cg27391934	cg11639950	cg22161562	cg12934258		AP1M1	C22orf36	ARHGAP10	C3orf74	ANKRD22	C14orf49	ADRB3	AK5	ADRB3	C22orf36
	cg14834267	cg12712184	cg27399414	cg11704201	cg22296756	cg13280041		AP1M2	C22orf40	ARHGAP20	C4BPA	ANKRD28	C14orf73	ADRBK1	AKAP1	ADRBK1	C22orf40
	cg14838433	cg13656518	cg27424995	cg11857392	cg23239647	cg13751778		AP1S1	C22orf9	ARHGAP22	C4orf50	ANKRD32	C14orf93	ADRBK2	AKAP10	ADRBK2	C22orf9
	cg14991984	cg14343017	cg27425314	cg11905611	cg23499749	cg13926833		AP2A1	C2CD2	ARHGAP24	C5orf13	ANKRD33B	C15orf28	ADRM1	AKAP11	ADRM1	C2CD2
	cg14992232	cg14349538	cg27567593	cg12163867	cg23986590	cg14775958		AP2A2	C2CD4D	ARHGAP25	C5orf28	ANKRD34A	C15orf39	ADSL	AKAP12	ADSL	C2CD4D
	cg15015996	cg15089567	cg00028211	cg13500029	cg24201793	cg14923289		AP3B1	C2orf24	ARHGAP26	C5orf32	ANKRD36BL1	C16orf5	ADSSL1	AKAP13	ADSSL1	C2orf24
	cg15031661	cg15317587	cg00094734	cg13889620	cg24574692	cg15090899		AP3B2	C2orf43	ARHGAP27	C5orf46	ANKRD39	C16orf53	AEBP1	AKAP2	AEBP1	C2orf43
	cg15063322	cg15997393	cg00482162	cg15316734	cg24923516	cg15318662		AP3M1	C2orf48	ARHGEF10	C5orf62	ANKRD46	C16orf58	AEBP2	AKAP5	AEBP2	C2orf48
	cg15082028	cg17146738	cg00573770	cg15871766	cg25800638	cg16944958		AP3M2	C2orf67	ARHGEF10L	C6orf10	ANKRD50	C16orf63	AEN	AKAP6	AEN	C2orf67
	cg15090005	cg17386710	cg00871501	cg16723716	cg26056277	cg18286080		AP3S1	C2orf76	ARHGEF11	C6orf105	ANKRD53	C16orf7	AES	AKAP7	AES	C2orf76
	cg15207999	cg17551891	cg01295339	cg16757384	cg26097391	cg18575863		APAF1	C2orf89	ARHGEF12	C6orf132	ANKRD9	C16orf72	AFAP1	AKAP8	AFAP1	C2orf89
	cg15213210	cg18195862	cg01853276	cg17558623	cg26456554	cg18740289		APBA2	C3orf17	ARHGEF15	C6orf154	ANKS1A	C16orf88	AFAP1L1	AKAP8L	AFAP1L1	C3orf17
	cg15390554	cg19242984	cg01854776	cg18795232	cg27051683	cg18973743		APBB1	C3orf18	ARHGEF17	C6orf204	ANKS3	C17orf101	AFAP1L2	AKAP9	AFAP1L2	C3orf18
	cg15457058	cg19734163	cg02160608	cg19232929	cg00059161	cg19033654		APBB1IP	C3orf21	ARHGEF19	C6orf47	ANKS6	C17orf49	AFF1	AKD1	AFF1	C3orf21
	cg15576900	cg21192063	cg02173749	cg21558509	cg00668519	cg19110902		APCDD1	C3orf26	ARHGEF2	C6orf81	ANLN	C17orf56	AFF2	AKIRIN1	AFF2	C3orf26
	cg15683497	cg21901847	cg02187231	cg22434506	cg00718400	cg19579005		APOA4	C3orf30	ARHGEF3	C6orf94	ANO2	C17orf62	AFF3	AKIRIN2	AFF3	C3orf30
	cg15685834	cg22036160	cg02751808	cg23378074	cg00828556	cg19798881		APOBEC1	C3orf37	ARHGEF4	C7orf10	ANO3	C17orf69	AFF4	AKNA	AFF4	C3orf37
	cg15819225	cg22797114	cg02878891	cg23972735	cg01115389	cg20294304		APOBEC3H	C3orf52	ARHGEF7	C7orf23	ANO6	C17orf89	AFG3L1	AKNAD1	AFG3L1	C3orf52
	cg15961211	cg25714865	cg03270710	cg25283432	cg01317029	cg21228424		APOC4	C3orf62	ARID1A	C7orf50	ANO7	C17orf90	AFMID	AKR1A1	AFMID	C3orf62
	cg15997906	cg27202779	cg03449108	cg26385126	cg01381934	cg23560159		APOL3	C3orf64	ARID1B	C7orf52	ANP32A	C19orf10	AGA	AKR1C2	AGA	C3orf64
	cg16022575	cg00029583	cg03593578	cg26497399	cg01966117	cg23760103		APOL4	C4orf34	ARID3C	C8orf44	ANP32B	C19orf22	AGAP1	AKR1D1	AGAP1	C4orf34
	cg16023415	cg00672507	cg03892838	cg26656658	cg02306995	cg24408769		APOL5	C4orf44	ARIH2	C9orf103	ANPEP	C19orf26	AGAP11	AKR7A2	AGAP11	C4orf44
	cg16026114	cg00827210	cg03906033	cg26796443	cg02489202	cg25697490		APOM	C4orf49	ARL11	C9orf131	ANTXR1	C19orf34	AGAP2	AKT1	AGAP2	C4orf49
	cg16028201	cg01009920	cg04066396	cg09714789	cg02803925	cg26423041		APP	C5orf32	ARL14	C9orf135	ANXA11	C19orf36	AGAP3	AKT1S1	AGAP3	C5orf32
	cg16045223	cg01286191	cg04109781	cg14845609	cg03459811	cg26656884		APPL2	C5orf33	ARL15	C9orf139	ANXA13	C19orf42	AGAP7	AKT2	AGAP7	C5orf33
	cg16050974	cg03225623	cg04255230	cg15972148	cg03891268	cg27114782		APRT	C5orf4	ARL2BP	C9orf142	ANXA2	C19orf44	AGBL1	AKT3	AGBL1	C5orf4
	cg16099036	cg03753385	cg04608900	cg16206504	cg04210566	cg27426442		AQP10	C5orf40	ARL3	C9orf25	ANXA4	C19orf61	AGBL2	AKTIP	AGBL2	C5orf40
	cg16134717	cg04892187	cg04623297	cg16766036	cg04238185	cg27559842		AQP5	C5orf56	ARL4C	CA13	ANXA6	C19orf63	AGBL3	ALAD	AGBL3	C5orf56
	cg16254267	cg05176211	cg04742515	cg17601191	cg04488153	cg00645755		AQP6	C6orf105	ARL5C	CA5BP	AOAH	C19orf77	AGBL4	ALAS1	AGBL4	C6orf105
	cg16277479	cg07876450	cg04804377	cg18582260	cg04855678	cg00905524		ARAP1	C6orf129	ARL6IP4	CAB39	AOC2	C1GALT1	AGER	ALCAM	AGER	C6orf129
	cg16348470	cg08149865	cg05078238	cg19100884	cg04947385	cg01425666		ARC	C6orf154	ARL8A	CACNA1A	AOC3	C1orf111	AGFG1	ALDH16A1	AGFG1	C6orf154
	cg16363695	cg08194989	cg05172956	cg19107655	cg05065603	cg02176148		ARF1	C6orf173	ARL9	CACNA1C	AP1B1	C1orf14	AGFG2	ALDH1A2	AGFG2	C6orf173
	cg16370586	cg08273169	cg05603527	cg19502671	cg05118960	cg02192117		ARF3	C6orf217	ARMC10	CACNA1D	AP1G1	C1orf144	AGGF1	ALDH1A3	AGGF1	C6orf217
	cg16405019	cg08818798	cg05672223	cg24328944	cg05583921	cg02891728		ARF6	C6orf222	ARMC2	CACNA1G	AP1M1	C1orf173	AGK	ALDH1B1	AGK	C6orf222
	cg16411216	cg08827060	cg05714155	cg25650964	cg05620558	cg03277898		ARFRP1	C6orf25	ARMC9	CACNA2D3	AP1M2	C1orf174	AGL	ALDH1L1	AGL	C6orf25
	cg16419354	cg09177577	cg06109482	cg00813162	cg05726764	cg04344923		ARHGAP10	C6orf47	ARNT2	CACNA2D4	AP2A1	C1orf177	AGPAT1	ALDH1L2	AGPAT1	C6orf47
	cg16430279	cg09550697	cg06222937	cg11734401	cg07348809	cg06010390		ARHGAP17	C7orf25	ARNTL2	CACNB1	AP2A2	C1orf200	AGPAT2	ALDH2	AGPAT2	C7orf25
	cg16517702	cg12843874	cg06360703	cg12798040	cg07638500	cg06088639		ARHGAP18	C7orf50	ARPP-21	CACNB2	AP2B1	C1orf21	AGPAT3	ALDH3A1	AGPAT3	C7orf50
	cg16523380	cg13152952	cg06478504	cg13012899	cg08704934	cg06550177		ARHGAP21	C7orf53	ARRB1	CACNG6	AP2M1	C1orf226	AGPAT4	ALDH3B1	AGPAT4	C7orf53
	cg16563938	cg15232539	cg06531129	cg16409562	cg09355697	cg07459650		ARHGAP23	C8orf12	ARRDC2	CALHM3	AP2S1	C1orf227	AGPAT5	ALDH4A1	AGPAT5	C8orf12
	cg16578267	cg15707833	cg06745030	cg18107409	cg10460643	cg08398005		ARHGAP24	C8orf40	ARSD	CAMK2A	AP3D1	C1orf228	AGPAT6	ALDH5A1	AGPAT6	C8orf40
	cg16598600	cg17478893	cg06825448	cg18655522	cg10775230	cg10170504		ARHGAP25	C8orf45	ART3	CAMKK2	AP3M2	C1orf38	AGPHD1	ALDH7A1	AGPHD1	C8orf45
	cg16721191	cg17496794	cg06966083	cg19769147	cg11360689	cg10613546		ARHGAP26	C8orf77	ART4	CAND2	AP3S1	C1orf56	AGPS	ALDOA	AGPS	C8orf77
	cg16732616	cg19197915	cg07098902	cg23304605	cg11839681	cg10784668		ARHGAP27	C8ORFK29	ARTN	CAPG	AP4S1	C1orf69	AGR3	ALDOC	AGR3	C8ORFK29
	cg16967640	cg20148210	cg07679370	cg24996930	cg12120750	cg11001739		ARHGAP9	C9orf100	ARVCF	CAPN2	APBA1	C1orf89	AGRN	ALG11	AGRN	C9orf100
	cg16993043	cg22981104	cg07683388	cg26256521	cg12579534	cg11165752		ARHGDIG	C9orf139	ASAH1	CAPRIN2	APBA2	C1QTNF3	AGRP	ALG9	AGRP	C9orf139
	cg17028105	cg24704912	cg07782479	cg26326621	cg12678686	cg11867491		ARHGEF1	C9orf156	ASAM	CARD11	APBA3	C1QTNF6	AGT	ALK	AGT	C9orf156
	cg17142722	cg24885442	cg07815287	cg00870269	cg12976582	cg11994639		ARHGEF10	C9orf5	ASAP2	CARS2	APBB2	C20orf112	AGTPBP1	ALKBH3	AGTPBP1	C9orf5
	cg17173498	cg25047485	cg07926733	cg02119938	cg13341668	cg12500857		ARHGEF10L	C9orf50	ASAP3	CASK	APBB3	C20orf118	AGTR1	ALKBH5	AGTR1	C9orf50
	cg17239558	cg25325005	cg07935340	cg03442712	cg13460850	cg12803060		ARHGEF12	C9orf69	ASB1	CASR	APC	C20orf166	AGTRAP	ALKBH6	AGTRAP	C9orf69
	cg17243193	cg25832771	cg08076266	cg05951095	cg13514996	cg13065683		ARHGEF16	C9orf95	ASB13	CAST	APEH	C20orf195	AGXT	ALKBH8	AGXT	C9orf95
	cg17463149	cg26326633	cg08184652	cg07196571	cg14338526	cg14260083		ARHGEF17	C9orf98	ASB14	CASZ1	APEX1	C20orf202	AGXT2	ALOX12	AGXT2	C9orf98
	cg17477162	cg26966828	cg08310581	cg11077171	cg14969094	cg14267667		ARHGEF18	CAB39	ASB8	CBARA1	APLP1	C21orf122	AGXT2L2	ALOX12P2	AGXT2L2	CAB39
	cg17479716	cg27128883	cg08343042	cg12655112	cg15251319	cg15039797		ARHGEF3	CABLES1	ASCL1	CBFA2T3	APLP2	C21orf2	AHCY	ALOX15B	AHCY	CABLES1
	cg17480076	cg27320734	cg08355260	cg13039199	cg15431659	cg15600935		ARHGEF4	CACHD1	ASCL4	CBR4	APOA2	C21orf29	AHCYL1	ALOX5	AHCYL1	CACHD1
	cg17716664	cg02430183	cg08473199	cg13941978	cg15579376	cg15760709		ARHGEF6	CACNA1C	ASF1A	CCBL1	APOBEC4	C21orf56	AHCYL2	ALOX5AP	AHCYL2	CACNA1C
	cg17907238	cg13491139	cg08777095	cg19380303	cg15709989	cg15804231		ARHGEF7	CACNA1I	ASPHD2	CCBL2	APOC2	C21orf58	AHDC1	ALOXE3	AHDC1	CACNA1I
	cg18174258	cg13521156	cg08786077	cg20855160	cg15736553	cg16073408		ARID1A	CALCOCO2	ASPRV1	CCDC102A	APOC3	C21orf70	AHNAK	ALPI	AHNAK	CALCOCO2
	cg18262616	cg13637151	cg08813888	cg21241424	cg16636054	cg18048071		ARID1B	CALD1	ASXL1	CCDC108	APOL3	C21orf96	AHNAK2	ALPK1	AHNAK2	CALD1
	cg18271025	cg13832290	cg09019329	cg22365276	cg17572056	cg18064706		ARID2	CAMK1G	ASXL2	CCDC109A	APOLD1	C22orf15	AHR	ALPK2	AHR	CAMK1G
	cg18271913	cg13857210	cg09047034	cg00269245	cg18004856	cg18450582		ARID3A	CAMK2D	ATCAY	CCDC112	APP	C22orf25	AHRR	ALPK3	AHRR	CAMK2D
	cg18272461	cg14056656	cg09591830	cg00599219	cg18349298	cg19072291		ARID5B	CAMSAP1	ATF3	CCDC12	APPL2	C22orf41	AHSA2	ALPL	AHSA2	CAMSAP1
	cg18276638	cg14213105	cg09862219	cg00835825	cg18731398	cg19147218		ARIH1	CAMTA1	ATF6	CCDC13	AQP2	C2CD2	AHSG	ALPP	AHSG	CAMTA1
	cg18322569	cg14286292	cg10089801	cg01207684	cg19211880	cg19325139		ARL10	CAMTA2	ATF6B	CCDC130	AQP5	C2CD4D	AHSP	ALS2CL	AHSP	CAMTA2
	cg18348086	cg14299940	cg10398905	cg01803679	cg19434777	cg20556803		ARL15	CAPN1	ATF7	CCDC146	AQP6	C2orf16	AICDA	ALS2CR11	AICDA	CAPN1
	cg18375860	cg14522718	cg10513330	cg02016178	cg19946376	cg21155852		ARL3	CAPN12	ATG16L1	CCDC149	AQP9	C2orf34	AIF1	ALS2CR4	AIF1	CAPN12
	cg18381051	cg00287536	cg10640333	cg02736288	cg21394171	cg21375204		ARL4A	CAPN3	ATG2A	CCDC157	AQR	C2orf42	AIF1L	ALX4	AIF1L	CAPN3
	cg18438793	cg02669349	cg10735632	cg03485674	cg21442998	cg21770322		ARL4C	CAPN7	ATG2B	CCDC23	ARAP1	C2orf61	AIFM2	AMBP	AIFM2	CAPN7
	cg18565264	cg05714496	cg10749994	cg03574306	cg21574739	cg22240715		ARL5C	CAPZA2	ATG9B	CCDC33	ARAP3	C2orf82	AIFM3	AMBRA1	AIFM3	CAPZA2
	cg18789663	cg05730385	cg11064170	cg03963853	cg21810733	cg22255354		ARL6IP1	CAPZB	ATHL1	CCDC41	ARF5	C2orf85	AIG1	AMDHD1	AIG1	CAPZB
	cg18815943	cg08206657	cg11448068	cg05088892	cg22613854	cg22630939		ARMC7	CARD11	ATN1	CCDC47	ARFGAP3	C2orf88	AIM1	AMH	AIM1	CARD11
	cg18851795	cg08388111	cg11540341	cg05255168	cg22993195	cg22747501		ARMC9	CARD17	ATOH8	CCDC57	ARFGEF2	C3orf21	AIM1L	AMICA1	AIM1L	CARD17
	cg19084726	cg09341154	cg11657043	cg05344293	cg23189692	cg22923895		ARNT	CASC1	ATP10A	CCDC88B	ARFIP1	C3orf26	AIM2	AMIGO1	AIM2	CASC1
	cg19091116	cg10423113	cg11769456	cg05603784	cg23198707	cg23015664		ARNTL	CASC3	ATP11A	CCDC88C	ARG1	C3orf34	AIP	AMIGO3	AIP	CASC3
	cg19166660	cg10883542	cg12162377	cg06223834	cg23647554	cg23048001		ARPC1B	CASP1	ATP13A2	CCDC90A	ARG2	C3orf36	AIPL1	AMMECR1L	AIPL1	CASP1
	cg19206040	cg11019008	cg12344862	cg06367321	cg23819411	cg23345340		ARPP-21	CASQ2	ATP1A1	CCHCR1	ARGFXP2	C3orf37	AIRE	AMN	AIRE	CASQ2
	cg19313043	cg11679455	cg12463851	cg06988336	cg24768999	cg24007247		ARRB1	CATSPERB	ATP1A2	CCL2	ARHGAP1	C3orf52	AJAP1	AMN1	AJAP1	CATSPERB
	cg19356191	cg12327866	cg12606911	cg07272654	cg25120326	cg24297873		ARRB2	CBL	ATP1B1	CCL21	ARHGAP10	C3orf63	AK1	AMOTL1	AK1	CBL
	cg19356825	cg12531838	cg12619940	cg07784872	cg25752703	cg24730224		ARSD	CBLL1	ATP2A1	CCL22	ARHGAP15	C3orf75	AK2	AMOTL2	AK2	CBLL1
	cg19365673	cg13506288	cg12949975	cg09025071	cg26257265	cg24746677		ARSG	CBX2	ATP2B2	CCL23	ARHGAP18	C4orf10	AK3	AMPD2	AK3	CBX2
	cg19367540	cg14729344	cg12972447	cg09085220	cg26432350	cg24858417		ARSJ	CBX4	ATP2C1	CCL25	ARHGAP19	C4orf14	AK3L1	AMPD3	AK3L1	CBX4
	cg19380001	cg15986644	cg12991125	cg09602020	cg26436136	cg24902995		ART3	CBX7	ATP2C2	CCL8	ARHGAP21	C4orf22	AK5	AMPH	AK5	CBX7
	cg19414591	cg16323491	cg13025668	cg09756109	cg26460678	cg27287951		ART5	CC2D1B	ATP4A	CCND2	ARHGAP23	C5orf13	AKAP1	AMT	AKAP1	CC2D1B
	cg19624873	cg17384647	cg13491250	cg09816821	cg27314002	cg00892792		ARTN	CC2D2A	ATP4B	CCNY	ARHGAP24	C5orf27	AKAP10	AMZ1	AKAP10	CC2D2A
	cg19676238	cg17868340	cg13821978	cg10334323	cg00441899	cg02621357		ASAM	CCDC109B	ATP5B	CCR1	ARHGAP26	C5orf56	AKAP11	ANG	AKAP11	CCDC109B
	cg19704348	cg19307545	cg13888838	cg16510070	cg01537369	cg03070856		ASAP1	CCDC122	ATP5G2	CCRL2	ARHGAP27	C5orf62	AKAP12	ANGEL1	AKAP12	CCDC122
	cg19727439	cg20651218	cg14020052	cg16583186	cg01552919	cg03394159		ASAP2	CCDC137	ATP5S	CD14	ARHGDIA	C6orf103	AKAP13	ANGEL2	AKAP13	CCDC137
	cg19809499	cg24457649	cg14116139	cg26686361	cg02423659	cg03513643		ASAP3	CCDC146	ATP6V0A1	CD164L2	ARHGEF10	C6orf114	AKAP2	ANGPT1	AKAP2	CCDC146
	cg19810598	cg25394505	cg14383422	cg26756782	cg02722672	cg03726963		ASB1	CCDC17	ATP6V0E1	CD1B	ARHGEF10L	C6orf132	AKAP5	ANGPT2	AKAP5	CCDC17
	cg19901801	cg25737283	cg14482308	cg26765084	cg03190433	cg04234758		ASB10	CCDC42B	ATP6V0E2	CD1D	ARHGEF15	C6orf134	AKAP6	ANGPT4	AKAP6	CCDC42B
	cg19922137	cg26084258	cg14535980	cg26947831	cg03730969	cg06164440		ASB13	CCDC46	ATP6V1D	CD209	ARHGEF16	C6orf141	AKAP7	ANGPTL2	AKAP7	CCDC46
	cg20285128	cg27190138	cg14673618	cg27340723	cg03976543	cg07011778		ASB16	CCDC52	ATP8A1	CD244	ARHGEF17	C6orf25	AKAP8	ANGPTL5	AKAP8	CCDC52
	cg20298273	cg00414166	cg15138109	cg00443981	cg04195548	cg07471156		ASB18	CCDC57	ATP8A2	CD300C	ARHGEF18	C6orf27	AKAP8L	ANGPTL6	AKAP8L	CCDC57
	cg20318608	cg01252023	cg15162392	cg00646731	cg04254028	cg08228856		ASB2	CCDC6	ATP8B1	CD300E	ARHGEF2	C6orf48	AKAP9	ANK1	AKAP9	CCDC6
	cg20510207	cg01612681	cg15305538	cg00926657	cg04270982	cg08497772		ASCC1	CCDC62	ATPAF1	CD300LB	ARHGEF3	C6orf64	AKD1	ANK2	AKD1	CCDC62
	cg20701486	cg02740606	cg15311822	cg01186980	cg04360223	cg10961099		ASCL1	CCDC82	ATPBD4	CD36	ARID1A	C7orf20	AKIRIN1	ANKDD1A	AKIRIN1	CCDC82
	cg20707222	cg03494648	cg15562346	cg01554963	cg04477404	cg12468850		ASCL2	CCDC83	ATPGD1	CD3EAP	ARID1B	C7orf26	AKIRIN2	ANKFN1	AKIRIN2	CCDC83
	cg20828284	cg04434593	cg15650509	cg01628467	cg05498905	cg12847125		ASCL4	CCDC88C	ATRNL1	CD44	ARID3A	C7orf27	AKNA	ANKFY1	AKNA	CCDC88C
	cg20947082	cg05067926	cg15748555	cg01890836	cg05688348	cg14301348		ASGR2	CCL18	ATXN10	CD48	ARID4B	C7orf49	AKNAD1	ANKH	AKNAD1	CCL18
	cg20963995	cg05403469	cg15843262	cg02632542	cg05898174	cg14330479		ASH1L	CCL20	ATXN2	CD55	ARID5A	C7orf50	AKR1A1	ANKHD1-EIF4EBP3	AKR1A1	CCL20
	cg21170920	cg05509777	cg15970666	cg03069736	cg06148468	cg14332120		ASPG	CCL27	ATXN7L1	CD58	ARID5B	C7orf57	AKR1B1	ANKIB1	AKR1B1	CCL27
	cg21184320	cg05620821	cg16058765	cg03297901	cg06970472	cg14835938		ASPHD2	CCND3	AURKC	CD68	ARL2	C7orf58	AKR1C2	ANKLE1	AKR1C2	CCND3
	cg21290042	cg07019638	cg16234907	cg03739177	cg07134632	cg15316716		ASPN	CCNDBP1	AUTS2	CD79A	ARL5A	C7orf72	AKR1D1	ANKMY1	AKR1D1	CCNDBP1
	cg21306294	cg07304483	cg16327489	cg03882001	cg07658508	cg16485482		ASPSCR1	CCNG2	AVIL	CD86	ARL8B	C8A	AKR7A2	ANKMY2	AKR7A2	CCNG2
	cg21392341	cg07489413	cg16345795	cg05249744	cg07814567	cg17640147		ASS1	CCR4	AVPR1B	CD9	ARMC2	C8orf47	AKR7A3	ANKRD1	AKR7A3	CCR4
	cg21442419	cg08453750	cg16668359	cg05280806	cg07955126	cg22922403		ASXL2	CCR6	AXIN1	CD93	ARMC8	C8orf56	AKT1	ANKRD10	AKT1	CCR6
	cg21525592	cg08885142	cg16987524	cg05727573	cg08267183	cg23060465		ATAD3A	CCR7	AXIN2	CD96	ARMC9	C9orf153	AKT1S1	ANKRD11	AKT1S1	CCR7
	cg21526205	cg09762242	cg17048000	cg06375292	cg08297640	cg24138325		ATAD3C	CCR8	AZI1	CDA	ARNT	C9orf167	AKT2	ANKRD13A	AKT2	CCR8
	cg21578219	cg10573476	cg17246140	cg07126783	cg08758887	cg24525461		ATCAY	CCR9	AZIN1	CDC123	ARPP19	C9orf172	AKT3	ANKRD13C	AKT3	CCR9
	cg21683105	cg10782575	cg17518215	cg07943111	cg08947915	cg25017584		ATF3	CCRL2	B3GALNT1	CDC42BPB	ARRB1	C9orf173	AKTIP	ANKRD13D	AKTIP	CCRL2
	cg21775619	cg11465943	cg17593584	cg08488915	cg09125779	cg25489732		ATF6B	CD19	B3GALT4	CDC42BPG	ARRB2	C9orf5	ALAD	ANKRD16	ALAD	CD19
	cg21964551	cg11524400	cg17939889	cg08939850	cg09526122	cg27279876		ATG16L2	CD2	B3GALTL	CDC42EP1	ARRDC1	C9orf78	ALAS1	ANKRD17	ALAS1	CD2
	cg22014430	cg11606444	cg18206867	cg09489844	cg09865015	cg27617225		ATG7	CD200	B3GAT2	CDC42EP2	ARRDC2	C9orf84	ALDH16A1	ANKRD2	ALDH16A1	CD200
	cg22063989	cg12491594	cg18208842	cg09702698	cg10009224	cg13435795		ATG9B	CD22	B3GNT1	CDCP1	ARRDC5	C9orf89	ALDH1A1	ANKRD22	ALDH1A1	CD22
	cg22157239	cg13200188	cg18257814	cg10853949	cg10457066	cg13725899		ATOH1	CD226	B3GNT2	CDH1	ARSB	CA2	ALDH1A2	ANKRD23	ALDH1A2	CD226
	cg22333960	cg14328115	cg18552861	cg11186858	cg10876767	cg13899420		ATP10A	CD244	B3GNT5	CDH23	ARSE	CA5A	ALDH1A3	ANKRD24	ALDH1A3	CD244
	cg22341256	cg15618674	cg18867200	cg11597902	cg11104416	cg14021717		ATP10B	CD27	B3GNT7	CDH29	ARSF	CA8	ALDH1B1	ANKRD26	ALDH1B1	CD247
	cg22354782	cg15924868	cg18969008	cg12131208	cg11107262	cg14067244		ATP11A	CD28	B3GNT9	CDH5	ARSG	CABLES1	ALDH1L1	ANKRD27	ALDH1L1	CD27
	cg22396755	cg16143578	cg18984200	cg12700283	cg12379463	cg14245947		ATP12A	CD300A	B4GALT3	CDK17	ARSJ	CABP2	ALDH1L2	ANKRD28	ALDH1L2	CD28
	cg22524657	cg16373526	cg19051213	cg13773741	cg12716346	cg14327394		ATP13A4	CD300LB	B4GALT4	CDK18	ART3	CACNA1C	ALDH2	ANKRD29	ALDH2	CD300A
	cg22606205	cg16394018	cg19184455	cg16638092	cg13523568	cg14391148		ATP1B1	CD34	B4GALT6	CDK20	ART4	CACNA1H	ALDH3A1	ANKRD31	ALDH3A1	CD300LB
	cg22736787	cg16549085	cg19216563	cg17812026	cg13785473	cg14408173		ATP1B2	CD38	B4GALT7	CDK9	ASAH1	CACNB1	ALDH3B1	ANKRD32	ALDH3B1	CD34
	cg22796507	cg16612998	cg19302979	cg18121066	cg13978156	cg14435098		ATP2B1	CD4	BAALC	CDR2	ASAM	CALHM1	ALDH3B2	ANKRD33	ALDH3B2	CD38
	cg22902824	cg16817237	cg19524624	cg18767057	cg14127947	cg01062504		ATP2B2	CD40LG	BAAT	CDS1	ASAP1	CAMK1D	ALDH4A1	ANKRD33B	ALDH4A1	CD4
	cg23002761	cg18081375	cg19576736	cg19683800	cg14717666	cg02399900		ATP2B4	CD44	BACE2	CEACAM20	ASAP1IT1	CAMK2D	ALDH7A1	ANKRD34A	ALDH7A1	CD40LG
	cg23020486	cg18151345	cg19642470	cg21486834	cg15794856	cg02909929		ATP2C2	CD47	BACH2	CECR4	ASAP2	CAMKK1	ALDOA	ANKRD35	ALDOA	CD44
	cg23087108	cg18729298	cg20341504	cg22563987	cg16000989	cg03015672		ATP4B	CD5	BAD	CECR5	ASB1	CAMTA1	ALDOB	ANKRD36BL1	ALDOB	CD47
	cg23089825	cg22206745	cg20387815	cg23514211	cg16361705	cg03330490		ATP5J2	CD58	BAI1	CECR6	ASB10	CAPN1	ALDOC	ANKRD39	ALDOC	CD5
	cg23098020	cg22210337	cg20536041	cg23968286	cg16411668	cg03541338		ATP6V0A1	CD5L	BAI2	CENPA	ASB14	CAPN12	ALG11	ANKRD40	ALG11	CD58
	cg23114616	cg24068972	cg20599798	cg23989336	cg17266278	cg04150954		ATP6V0A4	CD6	BAIAP2	CEP63	ASB2	CAPN14	ALG14	ANKRD44	ALG14	CD5L
	cg23166857	cg24301930	cg20647735	cg24136318	cg17694130	cg06296597		ATP6V0D1	CD72	BAIAP2L1	CEP68	ASB6	CAPN2	ALG1L2	ANKRD45	ALG1L2	CD6
	cg23349790	cg24390938	cg20951642	cg24366564	cg18244487	cg06400428		ATP6V1C2	CD82	BAMBI	CES1	ASB7	CAPN3	ALG3	ANKRD46	ALG3	CD72
	cg23472215	cg24904788	cg20994660	cg25680645	cg18280125	cg07261186		ATP6V1E2	CD8A	BANF2	CETP	ASB8	CAPN5	ALG6	ANKRD50	ALG6	CD82
	cg23590525	cg25503804	cg21384492	cg26416159	cg18541077	cg07616879		ATP6V1G2	CD96	BANK1	CFD	ASCC2	CAPZA2	ALG9	ANKRD52	ALG9	CD8A
	cg23599716	cg25893560	cg21514164	cg27102649	cg18586891	cg08259506		ATP6V1G3	CDC14A	BARD1	CFI	ASGR1	CAPZB	ALK	ANKRD53	ALK	CD96
	cg23603891	cg26540315	cg21642176	cg27576485	cg18630748	cg08642731		ATP8A2	CDC37	BARX1	CFP	ASH1L	CARD10	ALKBH1	ANKRD55	ALKBH1	CDC14A
	cg23651812	cg26579892	cg21663666	cg27658601	cg18912103	cg08876481		ATP8B1	CDC42BPB	BASP1	CGN	ASPH	CARD14	ALKBH2	ANKRD58	ALKBH2	CDC37
	cg23666378	cg26665035	cg22157027	cg01041239	cg19563433	cg09598552		ATP9B	CDC42EP1	BAT1	CHI3L1	ASPHD1	CARD8	ALKBH3	ANKRD6	ALKBH3	CDC42BPB
	cg23693169	cg27655512	cg22199658	cg06784563	cg19937210	cg09893465		ATXN1	CDC42EP3	BAT2L2	CHI3L2	ASPHD2	CARKD	ALKBH4	ANKRD9	ALKBH4	CDC42EP1
	cg23723903	cg00254608	cg22242238	cg11977716	cg20160197	cg10355814		ATXN1L	CDH22	BATF2	CHID1	ASPRV1	CARS	ALKBH5	ANKS1A	ALKBH5	CDC42EP3
	cg23731742	cg00357958	cg22490254	cg20450689	cg21957905	cg12141979		ATXN2	CDH23	BAX	CHKB	ASPSCR1	CARS2	ALKBH6	ANKS1B	ALKBH6	CDH22
	cg23807924	cg00609630	cg22675745	cg03281139	cg22512256	cg13292607		ATXN7	CDK12	BAZ2B	CHKB-CPT1B	ASRGL1	CASKIN1	ALKBH8	ANLN	ALKBH8	CDH23
	cg23924306	cg00912164	cg22699676	cg08827584	cg22660609	cg13350140		ATXN7L1	CDK17	BBC3	CHMP7	ASTL	CASKIN2	ALLC	ANO10	ALLC	CDK12
	cg23959366	cg03434624	cg22707446	cg10730370	cg22777513	cg13682598		ATXN8OS	CDK2	BBS10	CHN2	ASXL1	CAST	ALOX12	ANO6	ALOX12	CDK17
	cg23996948	cg04011247	cg22855933	cg12028674	cg23447233	cg13967414		AUP1	CDK5	BBS4	CHRNG	ASXL2	CASZ1	ALOX12B	ANO7	ALOX12B	CDK2
	cg24002071	cg04929759	cg22976585	cg12156512	cg23757056	cg14371731		AURKB	CDK6	BBS7	CHST11	ATAD2B	CAV1	ALOX12P2	ANO8	ALOX12P2	CDK5
	cg24085809	cg04938456	cg23153680	cg13705556	cg24492202	cg15293582		AUTS2	CDKAL1	BBS9	CHST15	ATAD3C	CBFA2T2	ALOX15	ANP32A	ALOX15	CDK6
	cg24106636	cg05769889	cg23415434	cg14733855	cg25354617	cg16183122		AVP	CDKN1A	BBX	CIRBP	ATAD5	CBFA2T3	ALOX15B	ANP32B	ALOX15B	CDKAL1
	cg24306982	cg06850996	cg23477168	cg14976569	cg26401028	cg16657244		AXIN1	CDKN1C	BCAM	CIT	ATF3	CBR4	ALOX5	ANP32E	ALOX5	CDKN1A
	cg24334174	cg07141605	cg23523711	cg15224348	cg00098175	cg16854826		AXL	CDR2	BCAN	CKAP4	ATF6B	CC2D2A	ALOX5AP	ANPEP	ALOX5AP	CDKN1C
	cg24371534	cg07640390	cg23678058	cg15576517	cg01171355	cg16904399		AZI1	CENPF	BCAR1	CLCC1	ATF7	CCDC109B	ALOXE3	ANTXR1	ALOXE3	CDR2
	cg24379252	cg07679948	cg23718924	cg19430423	cg01192077	cg17127309		B3GALT4	CENPM	BCAR3	CLCN1	ATG12	CCDC116	ALPI	ANTXR2	ALPI	CENPF
	cg24425838	cg07986199	cg24127874	cg19805238	cg01393945	cg17519479		B3GALT6	CENPT	BCAS1	CLCN5	ATG16L1	CCDC12	ALPK1	ANTXRL	ALPK1	CENPM
	cg24434800	cg08980987	cg24441810	cg19825589	cg01561304	cg17566718		B3GAT1	CEP63	BCAS3	CLCN7	ATG16L2	CCDC120	ALPK2	ANXA11	ALPK2	CENPT
	cg24465469	cg10592478	cg24890054	cg23661483	cg01603247	cg17893934		B3GAT2	CEP76	BCAS4	CLDN15	ATG2A	CCDC13	ALPK3	ANXA13	ALPK3	CEP63
	cg24516259	cg11161597	cg25012185	cg24828746	cg02244204	cg20571761		B3GAT3	CHCHD6	BCAT1	CLEC12A	ATG4B	CCDC135	ALPL	ANXA2	ALPL	CEP76
	cg24544320	cg13133835	cg25243455	cg25264268	cg02270010	cg23426945		B3GNT3	CHD2	BCCIP	CLEC16A	ATG5	CCDC137	ALPP	ANXA4	ALPP	CHCHD6
	cg24637364	cg13442495	cg25265126	cg26305504	cg02767634	cg24060874		B3GNT4	CHD3	BCL11A	CLEC17A	ATG7	CCDC33	ALS2CL	ANXA5	ALS2CL	CHD2
	cg24638326	cg13644282	cg25314706	cg26522368	cg03219838	cg24754199		B3GNT5	CHD7	BCL11B	CLIC1	ATL2	CCDC41	ALS2CR11	ANXA6	ALS2CR11	CHD3
	cg24662698	cg15046818	cg25371919	cg26909981	cg04071689	cg26033520		B3GNT7	CHFR	BCL2	CLIC4	ATL3	CCDC42	ALX1	ANXA9	ALX1	CHD7
	cg24666702	cg16721194	cg25476129	cg10486610	cg04136748	cg26191313		B3GNT8	CHI3L2	BCL2L11	CLIP4	ATN1	CCDC48	ALX3	AOAH	ALX3	CHFR
	cg24884961	cg16871561	cg25476312	cg12037947	cg04586126	cg26245549		B3GNTL1	CHMP4B	BCL2L2	CLMN	ATOH7	CCDC50	ALX4	AOC2	ALX4	CHI3L2
	cg25018801	cg17346246	cg25534953	cg15309910	cg04652536	cg26819718		B4GALNT2	CHMP7	BCL6B	CLPB	ATOH8	CCDC57	AMACR	AOC3	AMACR	CHMP4B
	cg25020286	cg17367616	cg25607121	cg20918393	cg06048662	cg26878209		B4GALNT3	CHN2	BCL7C	CLPTM1L	ATP10A	CCDC6	AMBP	AOX1	AMBP	CHMP7
	cg25067242	cg17824906	cg25611756	cg21034324	cg06627334	cg26971585		B4GALNT4	CHRM3	BCL9	CLRN3	ATP11A	CCDC64	AMBRA1	AP1AR	AMBRA1	CHN2
	cg25104105	cg19014335	cg25736183	cg22209723	cg06834916	cg27215768		BAALC	CHRNA3	BCLAF1	CLUL1	ATP13A2	CCDC85C	AMD1	AP1B1	AMD1	CHRM3
	cg25191628	cg20074699	cg25785397	cg27274542	cg06873401	cg00270878		BACE1	CHRNB3	BCOR	CMAH	ATP1A1	CCDC88B	AMDHD1	AP1G1	AMDHD1	CHRNA3
	cg25379026	cg22135566	cg25925023	cg27508960	cg07438494	cg01714160		BACH2	CHRNE	BCR	CMIP	ATP1A4	CCDC88C	AMH	AP1G2	AMH	CHRNB3
	cg25397076	cg22479546	cg26008007	cg04217515	cg08294136	cg03470671		BAG3	CHST11	BCYRN1	CMKLR1	ATP1B1	CCDC92	AMHR2	AP1M1	AMHR2	CHRNE
	cg25469923	cg23508184	cg26095658	cg07003407	cg08537847	cg03553914		BAHCC1	CHST12	BDH2	CMTM4	ATP2A2	CCDC93	AMICA1	AP1M2	AMICA1	CHST11
	cg25470758	cg23884120	cg26097549	cg13591648	cg08767686	cg04089426		BAHD1	CHSY1	BEGAIN	CMTM7	ATP2A3	CCKBR	AMIGO1	AP1S1	AMIGO1	CHST12
	cg25723050	cg25598159	cg26146617	cg14906976	cg09452568	cg04521279		BAI1	CIAO1	BEND3	CNDP2	ATP2B2	CCL1	AMIGO3	AP1S2	AMIGO3	CHSY1
	cg25725823	cg25922751	cg26307926	cg00390484	cg09660894	cg04672275		BAIAP2	CIB3	BEND4	CNIH3	ATP2B4	CCL16	AMMECR1	AP1S3	AMMECR1	CIAO1
	cg25730685	cg27451610	cg26467631	cg02237342	cg09844342	cg04731448		BAIAP2L1	CIITA	BEND5	COASY	ATP2C1	CCL18	AMN	AP2A1	AMN	CIB3
	cg25979559	cg27655716	cg26641076	cg07795766	cg10564791	cg04925085		BAIAP2L2	CILP	BFSP2	COL11A2	ATP2C2	CCL22	AMN1	AP2A2	AMN1	CIITA
	cg26029682	cg00841725	cg26988215	cg07855639	cg11671363	cg05190072		BAIAP3	CILP2	BHLHE41	COL14A1	ATP5A1	CCL4	AMOTL1	AP2B1	AMOTL1	CILP
	cg26034375	cg01188314	cg27583037	cg12793123	cg12595026	cg06665913		BANK1	CIT	BICD1	COL23A1	ATP6AP2	CCL5	AMOTL2	AP2M1	AMOTL2	CILP2
	cg26067203	cg01830053	cg27583307	cg17137457	cg13325904	cg07873178		BANP	CLC	BID	COL24A1	ATP6V0A1	CCM2	AMPD2	AP2S1	AMPD2	CIT
	cg26337312	cg02003272	cg00054472	cg19035792	cg13712023	cg08266839		BARHL2	CLCF1	BIK	COL4A1	ATP6V0B	CCND2	AMPD3	AP3B1	AMPD3	CLC
	cg26349606	cg03641640	cg00112465	cg20061654	cg14443301	cg08306303		BARX1	CLDN1	BIN1	COL5A1	ATP6V0C	CCND3	AMPH	AP3B2	AMPH	CLCF1
	cg26562638	cg04214430	cg00229368	cg20660269	cg14956201	cg08380440		BARX2	CLDN2	BIRC2	COL7A1	ATP6V0D1	CCNF	AMT	AP3D1	AMT	CLDN1
	cg26682094	cg06133910	cg00323305	cg21935981	cg15197065	cg09181559		BASP1	CLDND2	BLID	COLQ	ATP6V0E1	CCNG2	AMZ1	AP3M1	AMZ1	CLDN2
	cg26839871	cg06329392	cg00774149	cg25898577	cg15197657	cg09797913		BAT2	CLEC16A	BLOC1S1	COMP	ATP6V1C1	CCNJL	ANAPC10	AP3M2	ANAPC10	CLDND2
	cg26903053	cg19300307	cg00841408	cg27115863	cg15916350	cg10980495		BAT4	CLEC3B	BLVRA	COPG	ATP6V1C2	CCR3	ANAPC13	AP3S1	ANAPC13	CLEC16A
	cg26912890	cg19928955	cg01005211	cg27619353	cg16230626	cg11846598		BAT5	CLIP2	BMI1	COQ6	ATP6V1E2	CCR8	ANAPC2	AP3S2	ANAPC2	CLEC3B
	cg26917828	cg21565496	cg01139553	cg00366674	cg16264214	cg12332083		BATF	CLIP4	BMP10	CORO1C	ATP8A2	CD160	ANAPC4	AP4B1	ANAPC4	CLIP2
	cg26926612	cg21968535	cg01313977	cg00714323	cg16673806	cg12471171		BATF3	CLNK	BMP2	CORO2B	ATP8B2	CD177	ANAPC5	AP4M1	ANAPC5	CLIP4
	cg27047243	cg22488891	cg01328500	cg01058932	cg16684117	cg14476630		BBX	CLOCK	BMP3	CORO7	ATP8B3	CD200R1	ANG	AP4S1	ANG	CLNK
	cg27181349	cg24199463	cg01357135	cg01336098	cg17500228	cg14907310		BCAR1	CLTC	BMP4	CORT	ATP8B4	CD226	ANGEL1	APAF1	ANGEL1	CLOCK
	cg27229484	cg00705661	cg01519765	cg02183297	cg17662369	cg15045356		BCAR3	CLYBL	BMP6	COTL1	ATP9B	CD247	ANGEL2	APBA1	ANGEL2	CLTC
	cg27265170	cg01055824	cg01896761	cg02779592	cg17809377	cg15079934		BCAS1	CMIP	BMP7	COX19	ATPAF1	CD248	ANGPT1	APBA2	ANGPT1	CLYBL
	cg27304110	cg01121022	cg02321062	cg04544154	cg18316500	cg15356553		BCAS3	CNIH2	BMP8A	CPEB3	ATPAF2	CD300A	ANGPT2	APBA3	ANGPT2	CMIP
	cg27425612	cg01790464	cg02333852	cg04710661	cg18373318	cg15617336		BCAS4	CNIH3	BMP8B	CPNE1	ATXN1	CD300C	ANGPT4	APBB1	ANGPT4	CNIH2
	cg27447868	cg01933695	cg02504211	cg07004932	cg18416096	cg15939253		BCAT1	CNIH4	BMPR1A	CPNE5	ATXN1L	CD300LF	ANGPTL2	APBB1IP	ANGPTL2	CNIH3
	cg27528222	cg02963266	cg02741521	cg08159444	cg18487309	cg16361543		BCDIN3D	CNKSR3	BMPR2	CPNE9	ATXN2	CD3E	ANGPTL4	APBB2	ANGPTL4	CNIH4
	cg27538686	cg03535253	cg02771240	cg08967108	cg18634090	cg16499416		BCKDK	CNNM3	BNIP1	CPT1B	ATXN7	CD44	ANGPTL5	APBB3	ANGPTL5	CNKSR3
	cg00001747	cg04267345	cg02861441	cg10587989	cg19696103	cg16554981		BCL11A	CNR2	BNIP2	CPVL	ATXN7L1	CD47	ANGPTL6	APC	ANGPTL6	CNNM3
	cg00153110	cg07015803	cg02970696	cg13716034	cg19718508	cg16649728		BCL11B	CNTF	BNIP3	CRAMP1L	AURKA	CD5	ANK1	APCDD1	ANK1	CNR2
	cg00289546	cg07025989	cg03022680	cg13811328	cg20952452	cg17018661		BCL2L1	COG4	BOC	CRAT	AURKAIP1	CD63	ANK2	APH1B	ANK2	CNTF
	cg00292986	cg07137751	cg03277049	cg13987126	cg21474842	cg17256234		BCL2L10	COL17A1	BPHL	CREB1	AUTS2	CD7	ANK3	APIP	ANK3	COG4
	cg00318320	cg09257735	cg03553786	cg14455991	cg21515023	cg18479798		BCL2L11	COL18A1	BRAF	CREBBP	AVEN	CD81	ANKAR	APITD1	ANKAR	COL17A1
	cg00360761	cg13496119	cg03792947	cg15319295	cg21741223	cg19323951		BCL2L12	COL19A1	BRD1	CREM	AVIL	CD84	ANKDD1A	APLP2	ANKDD1A	COL18A1
	cg00394494	cg16062483	cg03921696	cg15819935	cg22941668	cg19642168		BCL2L15	COL23A1	BRD8	CRISPLD1	AVPI1	CD86	ANKFN1	APOA1	ANKFN1	COL19A1
	cg00441027	cg16274899	cg04132452	cg18456549	cg23491391	cg20022862		BCL3	COL5A1	BRDT	CRISPLD2	AVPR1B	CD9	ANKFY1	APOA1BP	ANKFY1	COL23A1
	cg00506811	cg16278496	cg04246526	cg20063407	cg23506143	cg20152152		BCL6	COL5A2	BRE	CRTAC1	AXIN1	CD93	ANKH	APOA2	ANKH	COL5A1
	cg00543073	cg16425038	cg04474990	cg20214316	cg24585035	cg20204701		BCL7A	COL9A2	BRF1	CRY2	AZI1	CDC14A	ANKHD1-EIF4EBP3	APOA5	ANKHD1-EIF4EBP3	COL5A2
	cg00590670	cg16452866	cg04913979	cg20860642	cg24830898	cg21893358		BCL7B	COMMD7	BRSK1	CRYBB1	AZI2	CDC42	ANKIB1	APOB48R	ANKIB1	COL9A2
	cg00690148	cg16597391	cg04924511	cg22534545	cg25153741	cg21918561		BCL7C	CORO1B	BRUNOL5	CSF1R	AZU1	CDC5L	ANKK1	APOBEC2	ANKK1	COMMD7
	cg00705280	cg16725948	cg04998375	cg23725323	cg25518571	cg22348001		BCL9	COX10	BSN	CSGALNACT1	B3GALNT1	CDCA7L	ANKLE1	APOBEC3A	ANKLE1	CORO1B
	cg00790098	cg18181923	cg05134945	cg24735671	cg26279822	cg22619810		BCL9L	COX18	BSPRY	CSGALNACT2	B3GALT4	CDH13	ANKLE2	APOBEC3B	ANKLE2	COX10
	cg00803453	cg18556834	cg05776704	cg24877449	cg26513519	cg23373850		BCOR	CPM	BST1	CSNK1G2	B3GALTL	CDH17	ANKMY1	APOBEC3F	ANKMY1	COX18
	cg00882685	cg19611441	cg05924489	cg27360158	cg26675379	cg23930334		BCORL1	CPNE4	BTBD10	CSRP1	B3GAT1	CDH23	ANKMY2	APOBEC3H	ANKMY2	CPM
	cg00926215	cg19730972	cg05935571	cg00056754	cg26994283	cg23951171		BCR	CPNE5	BTBD17	CTBP1	B3GAT2	CDH4	ANKRD1	APOBEC4	ANKRD1	CPNE4
	cg00926400	cg19961800	cg06137072	cg00058291	cg00339769	cg24193659		BDH1	CPT1A	BTBD18	CTSB	B3GNT2	CDK10	ANKRD10	APOC2	ANKRD10	CPNE5
	cg00997611	cg19989295	cg06858559	cg00059459	cg00364051	cg24285942		BDKRB2	CREB3L4	BTBD3	CTSZ	B3GNT5	CDK11B	ANKRD11	APOC3	ANKRD11	CPT1A
	cg01042246	cg21526750	cg07096110	cg00101629	cg00657529	cg24713122		BDNF	CREBBP	BTBD7	CTXN1	B3GNT8	CDK6	ANKRD12	APOC4	ANKRD12	CREB3L4
	cg01075095	cg21927177	cg07108579	cg00112588	cg01174743	cg24759599		BDNFOS	CREG2	BTBD9	CUBN	B3GNTL1	CDKL5	ANKRD13A	APOE	ANKRD13A	CREBBP
	cg01128642	cg23479730	cg07135614	cg00177203	cg01225850	cg25840179		BEAN	CRTC3	BTG3	CUEDC1	B4GALT1	CDKN1B	ANKRD13C	APOL3	ANKRD13C	CREG2
	cg01157126	cg23520688	cg07448319	cg00215182	cg01242196	cg25925177		BEGAIN	CRYBB1	BTG4	CUGBP1	B4GALT2	CDKN2D	ANKRD13D	APOL6	ANKRD13D	CRTC3
	cg01196744	cg23934700	cg07449069	cg00295780	cg01536956	cg26090849		BEND4	CRYL1	BTK	CUL4A	B4GALT5	CDON	ANKRD16	APOLD1	ANKRD16	CRYBB1
	cg01270424	cg02573468	cg07451080	cg00383081	cg01866551	cg26255314		BEND7	CSDE1	BTN1A1	CUX1	B4GALT7	CDYL	ANKRD17	APOM	ANKRD17	CRYL1
	cg01288372	cg03278514	cg07700837	cg00426377	cg01882991	cg26993251		BEST3	CSF3R	BTN3A1	CUX2	B9D2	CEACAM1	ANKRD2	APOO	ANKRD2	CSDE1
	cg01380906	cg04004345	cg07755390	cg00452835	cg02362020	cg01407332		BET3L	CSGALNACT1	BTN3A3	CXCL10	BACE1	CEACAM16	ANKRD22	APP	ANKRD22	CSF3R
	cg01382153	cg04093323	cg07892785	cg00490406	cg02368812	cg01684361		BFSP1	CTAGE5	BTNL2	CXCR4	BACH1	CEBPE	ANKRD23	APPL1	ANKRD23	CSGALNACT1
	cg01414185	cg07576135	cg08195983	cg00519208	cg02867242	cg02399044		BFSP2	CTDSP1	BTRC	CXCR7	BACH2	CELSR1	ANKRD24	APRT	ANKRD24	CTAGE5
	cg01419831	cg07699351	cg08207895	cg00583068	cg03068319	cg02426739		BHLHA9	CTDSPL	BUB3	CYB561	BAG3	CEMP1	ANKRD26	AQP1	ANKRD26	CTDSP1
	cg01591579	cg10533331	cg08230332	cg00785482	cg03329755	cg04797323		BHLHE23	CTF1	BZRAP1	CYB561D1	BAHCC1	CEND1	ANKRD27	AQP10	ANKRD27	CTDSPL
	cg01602690	cg11592786	cg08535600	cg00830850	cg03422527	cg04911679		BHLHE40	CTLA4	C10orf10	CYB5R3	BAI1	CENPO	ANKRD28	AQP11	ANKRD28	CTF1
	cg01604404	cg12486493	cg08668199	cg00889227	cg03426762	cg04956511		BHLHE41	CTNNBIP1	C10orf105	CYBRD1	BAI2	CENPP	ANKRD29	AQP2	ANKRD29	CTLA4
	cg01615704	cg13149245	cg08929133	cg00913954	cg03566814	cg05957567		BHMT	CTSB	C10orf107	CYFIP2	BAIAP2	CFDP1	ANKRD30B	AQP3	ANKRD30B	CTNNBIP1
	cg01693539	cg17864041	cg08932381	cg00961792	cg03657281	cg06287140		BICD2	CTSD	C10orf114	CYMP	BAIAP2L1	CFLAR	ANKRD32	AQP5	ANKRD32	CTSB
	cg01741999	cg18077387	cg09246203	cg00981945	cg03679544	cg07066369		BID	CTSL1	C10orf116	CYP19A1	BANP	CHCHD3	ANKRD33	AQP6	ANKRD33	CTSD
	cg01821967	cg20927731	cg09401099	cg00989036	cg03930485	cg07687131		BIK	CTTN	C10orf119	CYP2S1	BAP1	CHCHD6	ANKRD33B	AQP9	ANKRD33B	CTSL1
	cg01866606	cg21702011	cg09596674	cg00997264	cg04595446	cg09001549		BIN2	CUBN	C10orf128	CYTH1	BARX2	CHD5	ANKRD34A	AQR	ANKRD34A	CTTN
	cg01898698	cg26411015	cg09650575	cg01015663	cg04628692	cg09130035		BLCAP	CUGBP2	C10orf140	CYTH3	BASP1	CHD9	ANKRD34C	ARAP1	ANKRD34C	CUBN
	cg01953819	cg00052588	cg09805010	cg01022916	cg04651583	cg09158990		BLK	CUL3	C10orf26	CYTSB	BAT1	CHERP	ANKRD35	ARAP2	ANKRD35	CUGBP2
	cg02004418	cg00345343	cg09866743	cg01048810	cg04744301	cg10319629		BLNK	CUL9	C10orf41	DAAM2	BAT2	CHID1	ANKRD36BL1	ARAP3	ANKRD36BL1	CUL3
	cg02144874	cg00585818	cg10137084	cg01057552	cg05282260	cg10966873		BLOC1S2	CUX1	C10orf58	DAB2	BAT2L1	CHMP1A	ANKRD39	ARF3	ANKRD39	CUL9
	cg02347074	cg01083549	cg10173186	cg01076495	cg05673638	cg12196045		BMF	CUX2	C10orf62	DAB2IP	BAT3	CHN2	ANKRD40	ARF5	ANKRD40	CUX1
	cg02487130	cg01741056	cg10603275	cg01097408	cg06321045	cg12690127		BMP2	CWF19L1	C10orf67	DAG1	BAT5	CHRM3	ANKRD43	ARFGAP2	ANKRD43	CUX2
	cg02558364	cg02261541	cg10658438	cg01208873	cg06430632	cg13406893		BMP2K	CXCR6	C10orf76	DAGLA	BAZ1B	CHRNA6	ANKRD44	ARFGAP3	ANKRD44	CWF19L1
	cg02610058	cg02264459	cg10779423	cg01393234	cg07094194	cg13523236		BMP3	CXorf36	C10orf90	DAGLB	BBS1	CHRNE	ANKRD45	ARFGEF1	ANKRD45	CXCR6
	cg02683759	cg02791338	cg10958002	cg01394461	cg07188523	cg13617280		BMP7	CXXC5	C11orf16	DAPK1	BBS12	CHST10	ANKRD46	ARFGEF2	ANKRD46	CXorf36
	cg02699332	cg03816625	cg11642106	cg01417714	cg07216133	cg14777342		BMPR1B	CYFIP2	C11orf20	DAXX	BBS2	CHST11	ANKRD5	ARFIP1	ANKRD5	CXXC5
	cg02711647	cg03848483	cg11828621	cg01467503	cg07417146	cg15324978		BNC1	CYLD	C11orf34	DBNL	BBS9	CHST12	ANKRD50	ARFIP2	ANKRD50	CYFIP2
	cg02739346	cg04365973	cg12140441	cg01569295	cg07714812	cg15956469		BNC2	CYP2S1	C11orf35	DCAF5	BBX	CHST2	ANKRD52	ARFRP1	ANKRD52	CYLD
	cg02746725	cg04554272	cg12193622	cg01588592	cg08421271	cg16483611		BOC	CYP46A1	C11orf53	DCP1A	BCAM	CHSY1	ANKRD53	ARG2	ANKRD53	CYP2S1
	cg02766770	cg04742550	cg12258785	cg01598007	cg08594281	cg16611278		BOK	CYTH3	C11orf88	DCPS	BCAP29	CIAO1	ANKRD55	ARHGAP1	ANKRD55	CYP46A1
	cg02869459	cg04809453	cg12349858	cg01636910	cg08672023	cg17410412		BOLL	CYTIP	C11orf92	DCUN1D2	BCAP31	CIB3	ANKRD58	ARHGAP10	ANKRD58	CYTH3
	cg02931058	cg05501742	cg12431087	cg01715025	cg08839808	cg17724627		BPIL1	DAB2IP	C11orf93	DDAH2	BCAR3	CIDEC	ANKRD6	ARHGAP12	ANKRD6	CYTIP
	cg02968890	cg05542681	cg12708802	cg01792532	cg08929197	cg18584387		BRAF	DALRD3	C11orf95	DDB2	BCAS3	CIRH1A	ANKRD9	ARHGAP15	ANKRD9	DAB2IP
	cg03064626	cg06074534	cg13445604	cg01869896	cg09221482	cg19761594		BRCC3	DAZAP2	C12orf23	DEDD	BCAT1	CKMT2	ANKS1A	ARHGAP18	ANKS1A	DALRD3
	cg03076319	cg06393589	cg13607248	cg01881525	cg09279942	cg20973476		BRD1	DBH	C12orf29	DEDD2	BCDIN3D	CLASP1	ANKS1B	ARHGAP21	ANKS1B	DAZAP2
	cg03181248	cg06430465	cg13790603	cg01902845	cg09571972	cg21477985		BRD4	DBNDD1	C12orf34	DEF8	BCKDHA	CLCN7	ANKS3	ARHGAP22	ANKS3	DBH
	cg03249947	cg06777194	cg14098532	cg01905489	cg09579704	cg22564731		BRE	DBNDD2	C12orf35	DEFB1	BCL10	CLDN20	ANLN	ARHGAP24	ANLN	DBNDD1
	cg03292754	cg06965409	cg14310703	cg01911529	cg09591519	cg22977745		BRF1	DCBLD2	C12orf39	DEGS1	BCL11A	CLDN22	ANO1	ARHGAP25	ANO1	DBNDD2
	cg03303633	cg07165260	cg14779951	cg01917259	cg09621572	cg23474890		BRF2	DCHS1	C12orf42	DEGS2	BCL2	CLDND2	ANO10	ARHGAP26	ANO10	DCBLD2
	cg03383508	cg07313523	cg14784335	cg01949002	cg09667606	cg24094200		BRP44	DCHS2	C12orf51	DENND1B	BCL2A1	CLEC10A	ANO2	ARHGAP27	ANO2	DCHS1
	cg03405781	cg07585257	cg14992144	cg02068356	cg09783253	cg25083933		BRPF1	DCP2	C12orf62	DENND3	BCL2L15	CLEC11A	ANO3	ARHGAP30	ANO3	DCHS2
	cg03450948	cg07778534	cg15511625	cg02153855	cg10017105	cg26940807		BRSK1	DCST2	C12orf65	DENND4B	BCL3	CLEC12A	ANO4	ARHGAP8	ANO4	DCP2
	cg03674127	cg07809831	cg15730967	cg02289754	cg10308611	cg26988146		BRSK2	DCTN1	C12orf66	DEPDC6	BCL6	CLEC4F	ANO5	ARHGAP9	ANO5	DCST2
	cg03699182	cg07877900	cg16046493	cg02332117	cg10502563	cg01561807		BRUNOL4	DDAH2	C12orf72	DFNB59	BCL7B	CLIC3	ANO6	ARHGDIA	ANO6	DCTN1
	cg03782202	cg08055663	cg16342439	cg02478603	cg10647833	cg01682917		BSCL2	DDIT4	C13orf16	DGKQ	BCL7C	CLIP2	ANO7	ARHGDIB	ANO7	DDAH2
	cg03817939	cg08202399	cg16358565	cg02488934	cg10768316	cg04341097		BSN	DDOST	C13orf18	DGKZ	BCOR	CLMN	ANO8	ARHGDIG	ANO8	DDIT4
	cg03964958	cg08297616	cg16376000	cg02627682	cg10816283	cg08248134		BSND	DDR1	C13orf35	DHCR24	BCORL1	CLN3	ANO9	ARHGEF1	ANO9	DDOST
	cg03970036	cg08324115	cg16579438	cg02635260	cg10895184	cg09271065		BSPRY	DDX19B	C13orf36	DHRS3	BCR	CLN5	ANP32A	ARHGEF10	ANP32A	DDR1
	cg04201253	cg08401628	cg16952345	cg02661372	cg10975897	cg09519134		BSX	DDX42	C14orf105	DHRS4	BDH1	CLNK	ANP32B	ARHGEF10L	ANP32B	DDX19B
	cg04221886	cg09104284	cg17054674	cg02736746	cg11230112	cg11182893		BTBD10	DEFB129	C14orf115	DHRS9	BEGAIN	CLP1	ANP32E	ARHGEF11	ANP32E	DDX42
	cg04316624	cg10244976	cg17054708	cg02829654	cg11381564	cg14688299		BTBD11	DENND1C	C14orf132	DHX29	BEND3	CLPTM1L	ANPEP	ARHGEF12	ANPEP	DEFB129
	cg04397433	cg10292154	cg17092624	cg02861504	cg11405200	cg15426006		BTBD12	DENND5A	C14orf143	DIDO1	BEND5	CLRN2	ANTXR1	ARHGEF15	ANTXR1	DENND1C
	cg04415176	cg16690037	cg17164827	cg02901136	cg11460110	cg17541290		BTBD16	DEPDC1B	C14orf166	DIO1	BEND7	CMIP	ANTXR2	ARHGEF16	ANTXR2	DENND5A
	cg04617755	cg16745829	cg17534540	cg02927042	cg11557932	cg20691608		BTBD17	DGAT2	C14orf166B	DIP2C	BEST3	CMKLR1	ANTXRL	ARHGEF17	ANTXRL	DEPDC1B
	cg04663790	cg16750777	cg17859426	cg02928345	cg11982471	cg20699157		BTBD18	DGKA	C14orf176	DKK4	BEST4	CMPK2	ANUBL1	ARHGEF18	ANUBL1	DGAT2
	cg04786857	cg26505691	cg18005280	cg02957197	cg12257344	cg21469707		BTBD2	DGKD	C14orf177	DLEU7	BFSP1	CMTM7	ANXA1	ARHGEF19	ANXA1	DGKA
	cg04935434	cg26547698	cg18011163	cg02995493	cg12297590	cg22620858		BTBD3	DGKZ	C14orf43	DLGAP4	BFSP2	CNBP	ANXA11	ARHGEF2	ANXA11	DGKD
	cg05021643	cg27150870	cg18067793	cg03145482	cg12427444	cg26573274		BTBD6	DHRS3	C14orf79	DMC1	BHLHE40	CNGA4	ANXA13	ARHGEF3	ANXA13	DGKZ
	cg05096436	cg27436995	cg18143243	cg03258927	cg12465250	cg27657439		BTBD8	DHRS7	C15orf17	DMRT1	BICD1	CNGB1	ANXA2	ARHGEF4	ANXA2	DHRS3
	cg05137450	cg00286104	cg18149689	cg03318469	cg13026550	cg00687612		BTG2	DHX15	C15orf26	DNA2	BIK	CNIH2	ANXA3	ARHGEF6	ANXA3	DHRS7
	cg05214685	cg00971050	cg18159840	cg03511957	cg13027183	cg01849466		BTG3	DHX34	C15orf29	DNAH1	BIN1	CNN2	ANXA4	ARHGEF7	ANXA4	DHX15
	cg05240479	cg01019875	cg18249634	cg03593358	cg13471009	cg01994290		BTK	DHX36	C15orf34	DNAH2	BIN3	CNNM2	ANXA5	ARHGEF9	ANXA5	DHX34
	cg05289022	cg02262923	cg18337222	cg03693486	cg13567392	cg02918593		BTN3A1	DHX58	C15orf38	DNAI1	BIRC2	CNOT2	ANXA6	ARID1A	ANXA6	DHX36
	cg05633391	cg03744440	cg18603228	cg03731202	cg13832604	cg02982237		BTN3A3	DHX8	C15orf39	DNAJC11	BIRC3	CNOT6	ANXA9	ARID1B	ANXA9	DHX58
	cg05861971	cg03769704	cg19033906	cg03818307	cg13872880	cg03021344		BTNL2	DHX9	C15orf44	DNAJC15	BIRC8	CNOT6L	AOAH	ARID3A	AOAH	DHX8
	cg05864326	cg04162316	cg19388776	cg03884543	cg14016554	cg05875239		BTNL9	DIP2A	C15orf50	DNAJC5B	BLCAP	CNP	AOC2	ARID3B	AOC2	DHX9
	cg05868445	cg04587617	cg19505136	cg03944375	cg14029001	cg09314734		BTRC	DIP2B	C15orf52	DNAJC7	BLOC1S1	CNPY3	AOC3	ARID3C	AOC3	DIP2A
	cg06007282	cg04738888	cg19547144	cg04128065	cg14066298	cg10040594		BUB1B	DIP2C	C16orf35	DNM2	BLVRA	CNR2	AOX1	ARID4B	AOX1	DIP2B
	cg06008912	cg04858553	cg19547629	cg04131063	cg14296274	cg10422233		BUB3	DIRC3	C16orf48	DNMT3A	BMP1	CNTD1	AOX2P	ARID5A	AOX2P	DIP2C
	cg06010459	cg05277504	cg19554389	cg04156896	cg14437551	cg11115622		BZW1	DIS3L	C16orf52	DOCK2	BMP10	CNTNAP2	AP1AR	ARID5B	AP1AR	DIRC3
	cg06040206	cg05978306	cg19762797	cg04230117	cg14514483	cg11151251		C10orf104	DLC1	C16orf53	DOCK3	BMP6	COASY	AP1B1	ARIH2	AP1B1	DIS3L
	cg06093719	cg06650256	cg19768599	cg04245131	cg14533068	cg12072028		C10orf105	DLG5	C16orf54	DOCK5	BMPR1A	COG5	AP1G1	ARL11	AP1G1	DLC1
	cg06122635	cg06679494	cg19815327	cg04276058	cg14534142	cg13763345		C10orf110	DLGAP2	C16orf74	DOT1L	BMPR1B	COL18A1	AP1G2	ARL15	AP1G2	DLG5
	cg06157334	cg06840930	cg20293716	cg04295372	cg14669361	cg15483436		C10orf2	DLGAP4	C16orf78	DPP4	BMX	COL1A1	AP1M1	ARL3	AP1M1	DLGAP2
	cg06266613	cg07697428	cg20985755	cg04306220	cg16291917	cg16256390		C10orf26	DLL4	C16orf86	DPYSL2	BNIP2	COL23A1	AP1M2	ARL4C	AP1M2	DLGAP4
	cg06382344	cg07739179	cg21145524	cg04364764	cg16679543	cg16317947		C10orf28	DNAH1	C17orf100	DQX1	BNIP3	COL28A1	AP1S1	ARL5C	AP1S1	DLL4
	cg06496261	cg08009275	cg21200353	cg04482628	cg17310882	cg16467990		C10orf35	DNAH10	C17orf108	DSE	BNIP3L	COL5A1	AP1S2	ARL6IP5	AP1S2	DNAH1
	cg06546806	cg08089518	cg21303011	cg04489548	cg17937620	cg19571360		C10orf41	DNAI2	C17orf28	DSG2	BPESC1	COL6A2	AP1S3	ARL8A	AP1S3	DNAH10
	cg06641415	cg08332908	cg21496658	cg04508951	cg17956964	cg20242499		C10orf47	DNAJB14	C17orf39	DST	BPIL2	COLQ	AP2A1	ARL9	AP2A1	DNAI2
	cg06652632	cg08661469	cg21846808	cg04510459	cg17969853	cg23549534		C10orf53	DNM1P35	C17orf47	DSTYK	BPTF	COMT	AP2A2	ARMC10	AP2A2	DNAJB14
	cg06696800	cg08991401	cg21847393	cg04560534	cg18082788	cg25580656		C10orf55	DNMT1	C17orf54	DTNB	BRAF	COPZ1	AP2B1	ARMC2	AP2B1	DNM1P35
	cg06697536	cg09858022	cg21937377	cg04574732	cg18188328	cg26396443		C10orf75	DNMT3A	C17orf58	DTNBP1	BRCA2	COQ9	AP2M1	ARMC4	AP2M1	DNMT1
	cg06704122	cg10426084	cg22222413	cg04605532	cg18305324	cg26916576		C10orf79	DOCK10	C17orf60	DUSP10	BRD1	CORO2B	AP2S1	ARMC5	AP2S1	DNMT3A
	cg06857614	cg10490202	cg22229016	cg04705952	cg18590015	cg27043010		C10orf81	DOCK9	C17orf61	DUSP22	BRD2	COX4I2	AP3B1	ARMC7	AP3B1	DOCK10
	cg06906472	cg10696787	cg22306344	cg04851465	cg19582538	cg27663123		C10orf82	DOHH	C17orf66	DUSP27	BRD3	COX4NB	AP3B2	ARMC8	AP3B2	DOCK9
	cg07045816	cg11164649	cg22481960	cg04875062	cg19743406	cg02793656		C10orf88	DOT1L	C17orf73	DUSP3	BRD4	COX6A2	AP3D1	ARMC9	AP3D1	DOHH
	cg07150777	cg11644815	cg22955973	cg04891053	cg19850024	cg03321553		C10orf91	DPF2	C17orf76	DYNC1H1	BRE	CPA2	AP3M2	ARMCX2	AP3M2	DOT1L
	cg07185131	cg12077963	cg23513930	cg04934519	cg20052079	cg05397010		C10orf93	DPF3	C17orf79	DYNC1LI2	BREA2	CPEB3	AP3S1	ARMCX3	AP3S1	DPF2
	cg07300178	cg12097883	cg24892362	cg04982834	cg20133890	cg07576135		C10orf99	DPP4	C17orf91	DYSFIP1	BRF1	CPNE6	AP3S2	ARMCX4	AP3S2	DPF3
	cg07529575	cg12160600	cg24962827	cg05038881	cg20914659	cg09164206		C11orf1	DRAM1	C17orf93	DZIP1	BRI3	CPNE7	AP4B1	ARNT	AP4B1	DPP4
	cg07536910	cg12315892	cg25183613	cg05046020	cg21513254	cg09803413		C11orf2	DSCC1	C17orf95	EARS2	BRP44	CPSF1	AP4E1	ARNTL	AP4E1	DRAM1
	cg07537917	cg13562841	cg25207828	cg05122040	cg21769444	cg11358405		C11orf24	DSCR3	C17orf96	EBF1	BRSK2	CPT1A	AP4M1	ARNTL2	AP4M1	DSCC1
	cg07547000	cg15227911	cg25235397	cg05308819	cg22321572	cg11652496		C11orf53	DSE	C17orf97	ECE1	BRUNOL6	CPZ	AP4S1	ARPC2	AP4S1	DSCR3
	cg07558704	cg15566554	cg25528121	cg05350315	cg22570970	cg13166748		C11orf63	DTNBP1	C18orf1	ECH1	BSCL2	CRADD	APBA1	ARPC4	APBA1	DSE
	cg07582470	cg16786868	cg25598371	cg05398036	cg22875823	cg14206962		C11orf68	DTX3L	C18orf16	ECHDC1	BSDC1	CRAMP1L	APBA2	ARPC5L	APBA2	DTNBP1
	cg07636117	cg17932802	cg25611057	cg05800639	cg22954978	cg16214653		C11orf70	DTX4	C19orf18	ECHS1	BSG	CRCP	APBA3	ARPP-21	APBA3	DTX3L
	cg07813142	cg17939040	cg25737410	cg05889266	cg22985172	cg18247172		C11orf73	DUSP16	C19orf23	ECM1	BSN	CREB3L3	APBB1	ARPP19	APBB1	DTX4
	cg07835424	cg18758433	cg25783173	cg05957749	cg23228481	cg18256640		C11orf74	DUSP5	C19orf26	EDARADD	BSPRY	CREBBP	APBB1IP	ARRB1	APBB1IP	DUSP16
	cg07902749	cg18984002	cg26325335	cg05962781	cg23271099	cg19111408		C11orf75	DUSP6	C19orf30	EDNRB	BST1	CRELD1	APBB2	ARRB2	APBB2	DUSP5
	cg07921384	cg19001909	cg27022956	cg06096015	cg23671901	cg22423363		C11orf84	DUT	C19orf38	EEF1DP3	BST2	CREM	APBB3	ARRDC1	APBB3	DUSP6
	cg08008931	cg19163395	cg27609113	cg06121507	cg24018948	cg23029573		C11orf85	DVWA	C19orf39	EEFSEC	BTBD11	CRHBP	APC	ARRDC2	APC	DUT
	cg08012278	cg19709355	cg27622506	cg06207961	cg24873410	cg23058194		C11orf9	DYM	C19orf42	EFCAB2	BTBD12	CRIM1	APC2	ARRDC5	APC2	DVWA
	cg08042975	cg21348406	cg27642784	cg06212760	cg25004838	cg23198793		C11orf94	DYNC1LI1	C19orf46	EFCAB4B	BTBD18	CRIP3	APCDD1	ARSB	APCDD1	DYM
	cg08077337	cg21562071	cg00178864	cg06216065	cg25990985	cg23597015		C11orf95	DYRK2	C19orf59	EFNB1	BTBD19	CROCCL2	APCDD1L	ARSD	APCDD1L	DYNC1LI1
	cg08236767	cg23216654	cg00818473	cg06323521	cg26076724	cg24660635		C12orf11	E2F2	C19orf66	EGLN1	BTBD2	CRTC1	APCS	ARSF	APCS	DYRK2
	cg08245702	cg23224090	cg00875805	cg06511330	cg27051937	cg00335908		C12orf12	ECE1	C19orf77	EGLN2	BTBD7	CRTC3	APEX1	ARSG	APEX1	E2F2
	cg08364772	cg23716141	cg01089498	cg06538293	cg27198497	cg00346244		C12orf27	ECHDC2	C1GALT1	EHD1	BTBD9	CSDA	APH1B	ARSJ	APH1B	ECE1
	cg08430329	cg24048517	cg01166145	cg06615154	cg27629753	cg00347882		C12orf49	EDAR	C1orf104	EHD4	BTF3	CSE1L	APIP	ARSK	APIP	ECHDC2
	cg08431536	cg24457026	cg01503299	cg06621080	cg01581050	cg00553527		C12orf52	EDARADD	C1orf106	EHF	BTG1	CSF2	APITD1	ART3	APITD1	EDAR
	cg08517126	cg24550644	cg01653942	cg06719042	cg01886004	cg00711896		C12orf53	EEF1DP3	C1orf113	EHMT1	BTN1A1	CSGALNACT1	APLP1	ART4	APLP1	EDARADD
	cg08575330	cg24709951	cg02397768	cg06779113	cg01952989	cg00943124		C12orf56	EEFSEC	C1orf115	EIF2C1	BTN3A3	CSGALNACT2	APLP2	ARTN	APLP2	EEF1DP3
	cg08803791	cg25270886	cg02971575	cg06808585	cg02279108	cg00950706		C12orf62	EFCAB4A	C1orf116	EIF2C2	BTNL2	CSK	APOA1	ARV1	APOA1	EEFSEC
	cg08879111	cg25294526	cg03248158	cg06872185	cg02443148	cg01768446		C12orf68	EFHD2	C1orf127	EIF2C4	BTRC	CSNK1D	APOA1BP	ARVCF	APOA1BP	EFCAB4A
	cg08911275	cg26003388	cg03327307	cg06874172	cg02543993	cg01984854		C12orf72	EFNA5	C1orf130	EIF4G1	BUB1B	CSNK1G2	APOA2	AS3MT	APOA2	EFHD2
	cg08957652	cg27551440	cg03729204	cg06963192	cg02820566	cg02167678		C12orf74	EFR3A	C1orf144	EIF4G3	BUD13	CSPG4	APOA4	ASAH1	APOA4	EFNA5
	cg08992911	cg27627381	cg04523524	cg06974143	cg03032053	cg02190597		C12orf76	EGLN2	C1orf150	ELF2	BUD31	CSRNP1	APOA5	ASAM	APOA5	EFR3A
	cg09035284	cg14846965	cg05068452	cg06974662	cg03310874	cg02256631		C12orf77	EGLN3	C1orf159	ELF4	C10orf105	CST7	APOB	ASAP1	APOB	EGLN2
	cg09059267	cg15260951	cg06696815	cg07008938	cg03426615	cg02267536		C13orf1	EGR1	C1orf162	ELOVL5	C10orf107	CTAG2	APOB48R	ASAP1IT1	APOB48R	EGLN3
	cg09161446	cg17249268	cg06775361	cg07136905	cg03493211	cg02383666		C13orf15	EGR2	C1orf172	EMILIN1	C10orf11	CTBP1	APOBEC2	ASAP2	APOBEC2	EGR1
	cg09238180	cg00733683	cg07409418	cg07168232	cg03834767	cg02512021		C13orf18	EHD1	C1orf173	EMP1	C10orf110	CTBP2	APOBEC3A	ASB1	APOBEC3A	EGR2
	cg09385093	cg00832567	cg07536144	cg07181843	cg03894119	cg02569718		C13orf27	EHMT1	C1orf175	EMP3	C10orf116	CTDP1	APOBEC3F	ASB10	APOBEC3F	EHD1
	cg09410607	cg02605007	cg08055924	cg07198150	cg03932904	cg02687026		C13orf33	EIF2AK2	C1orf183	ENC1	C10orf125	CTDSP2	APOBEC3H	ASB13	APOBEC3H	EHMT1
	cg09423703	cg02711397	cg08218101	cg07223106	cg04191989	cg02691035		C13orf35	EIF2B3	C1orf187	ENOSF1	C10orf128	CTNNA1	APOBEC4	ASB2	APOBEC4	EIF2AK2
	cg09462445	cg02993991	cg08358983	cg07233343	cg04212285	cg02804114		C14orf166B	EIF4G1	C1orf190	ENOX1	C10orf140	CTNNB1	APOC2	ASB3	APOC2	EIF2B3
	cg09588792	cg03256597	cg10457397	cg07242931	cg04388919	cg02959006		C14orf177	ELFN1	C1orf192	EPAS1	C10orf18	CTRL	APOC3	ASB8	APOC3	EIF4G1
	cg09601912	cg04728310	cg10514658	cg07243548	cg04572930	cg03316628		C14orf178	ELK3	C1orf194	EPDR1	C10orf25	CTSC	APOC4	ASCC2	APOC4	ELFN1
	cg09799039	cg05345285	cg12180270	cg07311631	cg04610667	cg03431067		C14orf181	ELOVL5	C1orf198	EPHB3	C10orf26	CTSD	APOE	ASCL4	APOE	ELK3
	cg09907720	cg07628073	cg12291509	cg07353685	cg05031187	cg03517226		C14orf182	ELOVL6	C1orf203	EPS8	C10orf27	CTSG	APOF	ASF1A	APOF	ELOVL5
	cg09927251	cg08263398	cg13117164	cg07356549	cg05551825	cg03660377		C14orf4	ELP3	C1orf204	ERCC1	C10orf41	CTTN	APOL1	ASGR1	APOL1	ELOVL6
	cg09997497	cg10591771	cg13625875	cg07502417	cg05569854	cg03831847		C14orf43	EML4	C1orf21	ERI3	C10orf46	CTU1	APOL3	ASGR2	APOL3	ELP3
	cg10000424	cg10761804	cg14101193	cg07571745	cg05891292	cg03999452		C14orf49	ENAM	C1orf210	ERICH1	C10orf53	CUEDC1	APOL5	ASH1L	APOL5	EML4
	cg10042319	cg11859584	cg14451728	cg07586285	cg05920870	cg04044356		C14orf50	ENTHD1	C1orf213	ERMAP	C10orf55	CUGBP2	APOL6	ASPH	APOL6	ENAM
	cg10067737	cg12149986	cg15061981	cg07793148	cg06112335	cg04509100		C14orf64	ENTPD1	C1orf216	ESPNL	C10orf58	CUL1	APOLD1	ASPHD1	APOLD1	ENTHD1
	cg10135640	cg14191279	cg15543566	cg07794010	cg06123807	cg04593780		C14orf68	ENTPD4	C1orf220	ESR1	C10orf68	CUTA	APOM	ASPHD2	APOM	ENTPD1
	cg10136354	cg14224545	cg15846316	cg07833951	cg06372887	cg04910877		C14orf73	EOMES	C1orf228	ETS2	C10orf72	CUX1	APOO	ASPRV1	APOO	ENTPD4
	cg10150686	cg15001636	cg16026922	cg07965774	cg06387496	cg04983687		C14orf86	EP400	C1orf26	ETV3L	C10orf91	CUX2	APP	ASPSCR1	APP	EOMES
	cg10165847	cg18226098	cg16647921	cg08106792	cg06436185	cg04987122		C15orf27	EPB49	C1orf43	ETV6	C10orf93	CX3CR1	APPL1	ASS1	APPL1	EP400
	cg10177207	cg19242688	cg17121747	cg08127462	cg06496454	cg05208399		C15orf50	EPGN	C1orf50	EVI5	C10orf95	CXCR1	APRT	ASXL1	APRT	EPB49
	cg10429608	cg20459022	cg17187287	cg08202226	cg06688763	cg05408203		C15orf53	EPHB3	C1orf53	EXD3	C11orf16	CXCR4	APTX	ASXL2	APTX	EPGN
	cg10456541	cg21073520	cg17445145	cg08371190	cg07095530	cg05446615		C15orf57	EPHB6	C1orf55	EXOC2	C11orf30	CXXC5	AQP1	ATAD3B	AQP1	EPHB3
	cg10508295	cg21560142	cg17719317	cg08425678	cg07352054	cg05472587		C15orf59	EPHX4	C1orf59	EXOC8	C11orf36	CYB561	AQP10	ATAD3C	AQP10	EPHB6
	cg10529075	cg22065498	cg18129755	cg08454015	cg08024992	cg05507697		C15orf61	EPS15	C1orf70	EXT1	C11orf41	CYB5B	AQP11	ATAD5	AQP11	EPHX4
	cg10549986	cg22266001	cg18670770	cg08456420	cg08370546	cg05749642		C15orf62	ERCC4	C1orf77	EXTL3	C11orf42	CYHR1	AQP2	ATF3	AQP2	EPS15
	cg10601940	cg22708738	cg18823647	cg08480461	cg08454687	cg05749855		C15orf63	ERGIC1	C1orf83	F13A1	C11orf49	CYP11A1	AQP4	ATF6	AQP4	ERCC4
	cg10645314	cg23479742	cg18866267	cg08538581	cg08607108	cg06212670		C16orf3	ERI2	C1orf86	F2RL3	C11orf51	CYP27B1	AQP5	ATF6B	AQP5	ERGIC1
	cg10660909	cg24166457	cg19049165	cg08550523	cg08607625	cg06233301		C16orf45	ERO1LB	C1orf88	FABP4	C11orf59	CYP2E1	AQP6	ATF7	AQP6	ERI2
	cg10708221	cg24331853	cg19107815	cg08654091	cg08973950	cg06245181		C16orf5	ESD	C1orf89	FAM102A	C11orf68	CYP2F1	AQP8	ATF7IP	AQP8	ERO1LB
	cg10775273	cg25307468	cg20276585	cg08707476	cg09537553	cg06460328		C16orf52	ESPN	C1orf96	FAM107B	C11orf80	CYTH1	AQP9	ATG10	AQP9	ESD
	cg10825876	cg25360761	cg20740157	cg08712669	cg09679690	cg06685949		C16orf68	ESR1	C1orf97	FAM109A	C11orf86	CYTH3	AQR	ATG12	AQR	ESPN
	cg10846682	cg25527770	cg20948258	cg08741842	cg09697999	cg06706068		C16orf72	ESYT2	C1QL1	FAM110B	C11orf88	CYTH4	ARAP1	ATG16L1	ARAP1	ESR1
	cg10907025	cg25586175	cg21722242	cg08823182	cg09848638	cg06832898		C16orf73	ETFB	C1QL3	FAM113B	C11orf9	CYTIP	ARAP2	ATG16L2	ARAP2	ESYT2
	cg10908460	cg26019472	cg22274829	cg08894273	cg10196995	cg07063890		C16orf74	ETS1	C1QL4	FAM129B	C11orf91	CYTSB	ARAP3	ATG2A	ARAP3	ETFB
	cg11027058	cg26269802	cg23855030	cg08922729	cg10421188	cg07499673		C16orf81	ETV6	C1QTNF2	FAM13A	C12orf24	D2HGDH	ARC	ATG4A	ARC	ETS1
	cg11107669	cg26705765	cg23884076	cg08928189	cg10475014	cg07599366		C16orf89	EVPLL	C1QTNF4	FAM161B	C12orf26	DAAM1	ARF1	ATG4B	ARF1	ETV6
	cg11120927	cg26858540	cg24530432	cg08943375	cg10657965	cg07729082		C16orf91	EXD3	C1QTNF7	FAM165B	C12orf41	DAB1	ARF3	ATG4D	ARF3	EVPLL
	cg11281641	cg26972937	cg25002788	cg09033006	cg10791343	cg07753939		C17orf101	EXOC2	C20orf103	FAM175B	C12orf43	DAB2IP	ARF5	ATG5	ARF5	EXD3
	cg11284316	cg27586885	cg25054754	cg09072502	cg10928426	cg07812289		C17orf102	EXOC3	C20orf107	FAM178B	C12orf48	DAG1	ARFGAP2	ATG7	ARFGAP2	EXOC2
	cg11376339	cg00199007	cg25777912	cg09140274	cg11765671	cg07904900		C17orf104	EXOC4	C20orf117	FAM179A	C12orf59	DAPK2	ARFGAP3	ATG9B	ARFGAP3	EXOC3
	cg11418477	cg00845204	cg25801701	cg09235788	cg11937033	cg07971894		C17orf46	EXOC6B	C20orf12	FAM189B	C12orf60	DAPK3	ARFGEF1	ATHL1	ARFGEF1	EXOC4
	cg11509341	cg01817521	cg25943096	cg09247619	cg12305431	cg08134324		C17orf49	EXOC8	C20orf141	FAM18B2	C12orf66	DAZAP1	ARFGEF2	ATL1	ARFGEF2	EXOC6B
	cg11555335	cg01966791	cg26004759	cg09264489	cg12538435	cg08149859		C17orf54	EXOSC4	C20orf151	FAM190B	C12orf69	DBNDD1	ARFIP1	ATL3	ARFIP1	EXOC8
	cg11702639	cg02997755	cg26832294	cg09366519	cg12565057	cg08404702		C17orf58	EYA3	C20orf160	FAM193A	C12orf70	DCAF5	ARFIP2	ATN1	ARFIP2	EXOSC4
	cg11706467	cg04478428	cg26871372	cg09372525	cg13024471	cg08480774		C17orf59	EZH1	C20orf177	FAM193B	C12orf71	DCDC2B	ARG1	ATOH7	ARG1	EYA3
	cg11726648	cg06222087	cg26926138	cg09473455	cg13051700	cg08480854		C17orf62	EZR	C20orf199	FAM196B	C12orf73	DCLRE1B	ARG2	ATOH8	ARG2	EZH1
	cg11805669	cg07173972	cg27140058	cg09502149	cg13069322	cg08684535		C17orf66	F2	C20orf201	FAM198A	C12orf77	DCP1B	ARGFXP2	ATOX1	ARGFXP2	EZR
	cg11855516	cg12149609	cg27270116	cg09856274	cg13266018	cg08697180		C17orf72	F2R	C20orf79	FAM198B	C13orf30	DDAH2	ARGLU1	ATP10A	ARGLU1	F2
	cg11912765	cg15677087	cg00078221	cg09866695	cg13435834	cg08854185		C17orf75	F2RL1	C20orf96	FAM19A5	C13orf36	DDHD1	ARHGAP1	ATP10D	ARHGAP1	F2R
	cg11969556	cg16552454	cg00104845	cg09871424	cg13694927	cg08880369		C17orf82	F2RL3	C21orf121	FAM20C	C13orf39	DDR1	ARHGAP10	ATP11A	ARHGAP10	F2RL1
	cg12044685	cg18848959	cg00234384	cg10045881	cg13720395	cg08920252		C17orf87	F5	C21orf128	FAM26F	C14orf102	DDX10	ARHGAP12	ATP11B	ARHGAP12	F2RL3
	cg12045337	cg21426218	cg00251610	cg10104487	cg13879047	cg09061454		C17orf88	FABP5	C21orf29	FAM38A	C14orf106	DEAF1	ARHGAP15	ATP11C	ARHGAP15	F5
	cg12206199	cg23353432	cg00426310	cg10128479	cg14012925	cg09115713		C17orf93	FADS1	C21orf33	FAM3D	C14orf126	DEDD2	ARHGAP18	ATP12A	ARHGAP18	FABP5
	cg12231969	cg24083367	cg01251434	cg10177197	cg14433314	cg09117448		C17orf99	FAIM	C21orf56	FAM46B	C14orf159	DEF6	ARHGAP20	ATP13A2	ARHGAP20	FADS1
	cg12436738	cg26329715	cg01610165	cg10219789	cg14879981	cg09141835		C18orf1	FAM100A	C21orf62	FAM49A	C14orf162	DENND1B	ARHGAP21	ATP13A4	ARHGAP21	FAIM
	cg12451869	cg26347170	cg01799653	cg10330057	cg14933494	cg09396032		C19orf34	FAM102A	C21orf84	FAM53B	C14orf169	DENND1C	ARHGAP22	ATP1A1	ARHGAP22	FAM100A
	cg12565637	cg06342416	cg01874869	cg10377510	cg14983777	cg09495939		C19orf35	FAM105B	C21orf91	FAM65A	C14orf181	DENND2D	ARHGAP23	ATP1A2	ARHGAP23	FAM102A
	cg12571629	cg10851763	cg02034689	cg10447615	cg15388107	cg09596260		C19orf43	FAM107B	C22orf24	FAM70A	C14orf182	DENND3	ARHGAP24	ATP1A3	ARHGAP24	FAM105B
	cg12573849	cg11554566	cg02326568	cg10495683	cg15787227	cg10100556		C19orf51	FAM108B1	C22orf29	FAM82B	C14orf183	DFNA5	ARHGAP25	ATP1B1	ARHGAP25	FAM107B
	cg12903638	cg15220969	cg02505827	cg10523000	cg15952483	cg10464418		C19orf57	FAM114A1	C22orf45	FAM83A	C14orf184	DFNB31	ARHGAP26	ATP2A1	ARHGAP26	FAM108B1
	cg12974388	cg16004390	cg02549492	cg10528484	cg16993108	cg16594273		C19orf6	FAM115A	C2CD2	FAM83G	C14orf34	DGKD	ARHGAP27	ATP2A2	ARHGAP27	FAM114A1
	cg12999636	cg20460554	cg02579022	cg10574566	cg16998831	cg16650073		C19orf61	FAM117B	C2CD2L	FAM89A	C14orf45	DGKQ	ARHGAP29	ATP2A3	ARHGAP29	FAM115A
	cg13006424	cg01141459	cg03719509	cg10671066	cg17001958	cg16791016		C19orf62	FAM118A	C2CD4A	FAM92B	C14orf49	DGKZ	ARHGAP30	ATP2B1	ARHGAP30	FAM117B
	cg13024709	cg03318904	cg04453180	cg10768932	cg17069437	cg16791218		C19orf66	FAM124B	C2CD4C	FANCE	C14orf50	DHCR24	ARHGAP8	ATP2B2	ARHGAP8	FAM118A
	cg13092806	cg05513908	cg04600466	cg10916651	cg17291500	cg26616258		C19orf69	FAM125A	C2orf18	FAR1	C14orf68	DHRS12	ARHGAP9	ATP2B4	ARHGAP9	FAM124B
	cg13137176	cg07734358	cg04816394	cg11078875	cg17475136	cg26648465		C19orf76	FAM125B	C2orf29	FARS2	C14orf70	DHRS3	ARHGDIA	ATP2C1	ARHGDIA	FAM125A
	cg13144059	cg10122452	cg05573381	cg11132913	cg17593625	cg26916609		C1orf100	FAM134B	C2orf3	FBLN5	C14orf73	DHRS9	ARHGDIB	ATP2C2	ARHGDIB	FAM125B
	cg13394305	cg10195901	cg05901765	cg11143671	cg17681447	cg26934402		C1orf101	FAM167A	C2orf34	FBXL13	C14orf79	DHX15	ARHGDIG	ATP4A	ARHGDIG	FAM134B
	cg13411038	cg10788213	cg05978154	cg11742472	cg18291703	cg26940479		C1orf105	FAM171A1	C2orf39	FBXL20	C14orf86	DHX30	ARHGEF1	ATP4B	ARHGEF1	FAM167A
	cg13895867	cg12444390	cg06418871	cg11790673	cg18404559	cg26996656		C1orf127	FAM175A	C2orf40	FBXO10	C15orf17	DIABLO	ARHGEF10	ATP5A1	ARHGEF10	FAM171A1
	cg13946520	cg13223858	cg06861426	cg11806633	cg18419175	cg27172745		C1orf133	FAM178B	C2orf43	FBXO34	C15orf2	DIAPH3	ARHGEF10L	ATP5D	ARHGEF10L	FAM175A
	cg14102128	cg15209808	cg06889971	cg11825431	cg18549575	cg27262054		C1orf157	FAM184A	C2orf50	FBXO38	C15orf27	DIDO1	ARHGEF11	ATP5E	ARHGEF11	FAM178B
	cg14142007	cg16686158	cg07222505	cg11844530	cg18582362	cg27309702		C1orf159	FAM18A	C2orf54	FBXW7	C15orf34	DIP2C	ARHGEF12	ATP5G1	ARHGEF12	FAM184A
	cg14153319	cg18467551	cg07233159	cg11939496	cg18641463	cg27316939		C1orf173	FAM195B	C2orf57	FCAMR	C15orf42	DIRC3	ARHGEF15	ATP5G2	ARHGEF15	FAM18A
	cg14168530	cg19657174	cg07234569	cg11958827	cg19240213	cg00321082		C1orf174	FAM38A	C2orf63	FCER1A	C15orf5	DIXDC1	ARHGEF16	ATP5I	ARHGEF16	FAM195B
	cg14209299	cg23635663	cg07287030	cg12075498	cg19242568	cg00776208		C1orf177	FAM49A	C2orf65	FCER2	C15orf52	DLGAP2	ARHGEF17	ATP5J	ARHGEF17	FAM38A
	cg14274989	cg25276892	cg07362800	cg12160664	cg19336198	cg00910503		C1orf183	FAM53B	C2orf7	FCGBP	C15orf60	DLGAP4	ARHGEF18	ATP5L	ARHGEF18	FAM49A
	cg14301932	cg27653384	cg07406498	cg12167564	cg19434164	cg01038738		C1orf186	FAM63A	C2orf73	FCRLB	C15orf63	DNAH10	ARHGEF19	ATP5L2	ARHGEF19	FAM53B
	cg14334298	cg00290944	cg07564962	cg12220376	cg19465268	cg01306824		C1orf187	FAM65B	C2orf81	FER	C16orf38	DNAH11	ARHGEF2	ATP5S	ARHGEF2	FAM63A
	cg14379854	cg00292305	cg07613945	cg12222277	cg19487819	cg01449677		C1orf198	FAM69A	C2orf85	FGF7	C16orf45	DNAH6	ARHGEF3	ATP5SL	ARHGEF3	FAM65B
	cg14383135	cg00466819	cg08307469	cg12547807	cg19566658	cg01910527		C1orf204	FANCA	C2orf88	FIGNL2	C16orf5	DNAI1	ARHGEF4	ATP6AP1	ARHGEF4	FAM69A
	cg14447606	cg00768158	cg08470180	cg12609063	cg19594666	cg02080909		C1orf21	FANCE	C2orf89	FILIP1L	C16orf57	DNAJB14	ARHGEF6	ATP6V0A1	ARHGEF6	FANCA
	cg14459130	cg02195925	cg08564172	cg12630576	cg20164226	cg02097604		C1orf213	FASN	C3orf15	FKBP5	C16orf67	DNAJB6	ARHGEF7	ATP6V0A2	ARHGEF7	FANCE
	cg14510926	cg02590287	cg08754654	cg12689752	cg20253855	cg02747412		C1orf228	FASTKD3	C3orf16	FKRP	C16orf68	DNAJC4	ARID1A	ATP6V0A4	ARID1A	FASN
	cg14556303	cg02992767	cg08763705	cg12705326	cg20328736	cg02806739		C1orf229	FASTKD5	C3orf18	FLJ13197	C16orf70	DNER	ARID1B	ATP6V0C	ARID1B	FASTKD3
	cg14598373	cg03709474	cg08891071	cg12708287	cg20336172	cg02870816		C1orf38	FBLIM1	C3orf20	FLJ23867	C16orf79	DNM3	ARID3A	ATP6V0E1	ARID3A	FASTKD5
	cg14688579	cg03962288	cg09547099	cg12710152	cg20782252	cg03419646		C1orf49	FBLN5	C3orf21	FLJ42289	C16orf80	DNMBP	ARID3B	ATP6V0E2	ARID3B	FBLIM1
	cg14715696	cg05158109	cg09575258	cg12764201	cg21077578	cg04307297		C1orf51	FBLN7	C3orf25	FLJ43663	C16orf81	DNMT3A	ARID3C	ATP6V1C1	ARID3C	FBLN5
	cg14923640	cg07919695	cg10190863	cg12796135	cg21405786	cg04313875		C1orf64	FBP1	C3orf26	FLJ44606	C16orf88	DNMT3B	ARID4B	ATP6V1C2	ARID4B	FBLN7
	cg15019790	cg08627270	cg10680621	cg13054070	cg21422361	cg04371818		C1orf70	FBRSL1	C3orf27	FLNB	C16orf89	DNTT	ARID5A	ATP6V1D	ARID5A	FBP1
	cg15034345	cg11944101	cg10737521	cg13098855	cg21637392	cg04428071		C1orf86	FBXL14	C3orf39	FLRT2	C16orf93	DOCK10	ARID5B	ATP6V1E2	ARID5B	FBRSL1
	cg15054725	cg12274524	cg10978355	cg13101705	cg22366933	cg04482798		C1orf92	FBXL16	C3orf43	FMN1	C17orf101	DOCK4	ARIH1	ATP6V1G2	ARIH1	FBXL14
	cg15341833	cg14232368	cg11309237	cg13311440	cg22500518	cg04483289		C1orf93	FBXL17	C3orf50	FMNL2	C17orf103	DOK2	ARIH2	ATP6V1H	ARIH2	FBXL16
	cg15459695	cg14781905	cg11482794	cg13373343	cg22528270	cg04650676		C1orf94	FBXL18	C3orf51	FNBP1	C17orf105	DOM3Z	ARL11	ATP7B	ARL11	FBXL17
	cg15579817	cg15029285	cg11648730	cg13378649	cg23112563	cg05578865		C1QL1	FBXL5	C3orf52	FNDC3B	C17orf106	DOPEY2	ARL15	ATP8A1	ARL15	FBXL18
	cg15680720	cg15317375	cg11893951	cg13430807	cg23157290	cg05827546		C1QL2	FBXL6	C3orf57	FOSL2	C17orf44	DOT1L	ARL16	ATP8A2	ARL16	FBXL5
	cg15724256	cg17537348	cg11901248	cg13545909	cg23392845	cg06146665		C1QL3	FBXO10	C3orf58	FOXK1	C17orf46	DPEP2	ARL2	ATP8B1	ARL2	FBXL6
	cg15765724	cg18983126	cg12080675	cg13781869	cg23871276	cg06407111		C1QTNF1	FBXO11	C3orf59	FOXN4	C17orf49	DPF3	ARL3	ATP8B2	ARL3	FBXO10
	cg15808943	cg20205061	cg12145394	cg13997435	cg23906191	cg06636541		C1QTNF5	FBXO16	C3orf62	FOXO3	C17orf51	DPYSL5	ARL4A	ATP8B4	ARL4A	FBXO11
	cg15831060	cg20651980	cg12687157	cg14074486	cg23946286	cg06715330		C1QTNF7	FBXO18	C3orf67	FOXP1	C17orf59	DRAP1	ARL4C	ATP9A	ARL4C	FBXO16
	cg16200531	cg20830094	cg12827530	cg14284394	cg24399467	cg06804311		C1QTNF8	FBXO21	C4BPA	FPR1	C17orf62	DSCR3	ARL5A	ATP9B	ARL5A	FBXO18
	cg16638523	cg21224730	cg13290745	cg14556762	cg24695071	cg07101841		C1R	FBXO32	C4orf10	FRMD4A	C17orf63	DSCR6	ARL5C	ATPAF1	ARL5C	FBXO21
	cg16676200	cg21302055	cg13372456	cg14649566	cg25020666	cg07267550		C20orf111	FBXO36	C4orf19	FTO	C17orf72	DSCR9	ARL6IP4	ATPBD4	ARL6IP4	FBXO32
	cg16912150	cg24536120	cg13674369	cg14661139	cg25385322	cg08186671		C20orf123	FBXO47	C4orf22	FTSJ2	C17orf74	DSN1	ARL6IP5	ATPGD1	ARL6IP5	FBXO36
	cg17082803	cg24548265	cg13904970	cg14663278	cg25397054	cg08367465		C20orf144	FBXO6	C4orf3	FUT7	C17orf76	DTHD1	ARL8A	ATR	ARL8A	FBXO47
	cg17161250	cg26239772	cg14088142	cg14780070	cg25435714	cg08384146		C20orf151	FBXW8	C4orf31	FXC1	C17orf77	DTNBP1	ARL8B	ATRIP	ARL8B	FBXO6
	cg17163729	cg26419091	cg14135025	cg14789529	cg25689539	cg09195593		C20orf166	FCGRT	C4orf44	FXYD3	C17orf79	DTX1	ARL9	ATXN1	ARL9	FBXW8
	cg17177632	cg00043599	cg14587604	cg14827807	cg25825008	cg11625077		C20orf195	FGD2	C4orf45	FXYD4	C17orf80	DUS4L	ARMC10	ATXN10	ARMC10	FCGRT
	cg17178336	cg00048381	cg14808329	cg14843030	cg26045524	cg11976222		C20orf197	FGF11	C4orf49	FXYD7	C17orf81	DUSP10	ARMC2	ATXN1L	ARMC2	FGD2
	cg17186168	cg00063982	cg15168727	cg14851700	cg26104384	cg11989942		C20orf200	FGFBP2	C5orf13	FYCO1	C17orf85	DUSP22	ARMC4	ATXN2	ARMC4	FGF11
	cg17460441	cg00073543	cg15197065	cg15096505	cg26203136	cg12561474		C20orf24	FGFR1	C5orf20	FYN	C17orf90	DUSP3	ARMC5	ATXN7	ARMC5	FGFBP2
	cg17511968	cg00085790	cg15613420	cg15288326	cg26205751	cg12681784		C20orf26	FGGY	C5orf24	GABARAP	C17orf95	DUSP4	ARMC7	ATXN7L1	ARMC7	FGFR1
	cg17512364	cg00087884	cg15889797	cg15388210	cg26240231	cg13416007		C20orf54	FGR	C5orf35	GABARAPL2	C17orf99	DUSP6	ARMC8	AUH	ARMC8	FGGY
	cg17529832	cg00095688	cg15890707	cg15395971	cg26311610	cg13652281		C20orf56	FHIT	C5orf4	GABRR2	C18orf1	DUSP7	ARMC9	AUP1	ARMC9	FGR
	cg17532753	cg00122659	cg16180821	cg15447017	cg26312950	cg13749379		C20orf85	FHL3	C5orf40	GADD45B	C18orf10	DYNC1I1	ARMCX4	AURKA	ARMCX4	FHIT
	cg17536603	cg00147307	cg16354091	cg15466952	cg26337914	cg13917614		C21orf125	FHOD1	C5orf42	GALNT2	C18orf21	DYNC1I2	ARNT	AURKAIP1	ARNT	FHL3
	cg18077307	cg00161124	cg16521454	cg15490070	cg26551200	cg14090409		C21orf128	FILIP1L	C5orf62	GALNTL1	C18orf26	DYNLRB1	ARNT2	AURKB	ARNT2	FHOD1
	cg18101022	cg00168835	cg17329494	cg15516558	cg26694724	cg14134128		C21orf130	FITM1	C6orf106	GALNTL6	C18orf45	DYNLT1	ARNTL	AUTS2	ARNTL	FILIP1L
	cg18150439	cg00176043	cg17629929	cg15554023	cg26814075	cg14235273		C21orf2	FKBP1A	C6orf115	GAS7	C19orf12	DYSF	ARNTL2	AVEN	ARNTL2	FITM1
	cg18173235	cg00178850	cg17839166	cg15673896	cg27405731	cg14698339		C21orf29	FKBP5	C6orf124	GATAD2B	C19orf22	E2F3	ARPC2	AVIL	ARPC2	FKBP1A
	cg18182399	cg00187465	cg18428006	cg15701149	cg27598340	cg15212295		C21orf33	FKBPL	C6orf126	GATS	C19orf23	E2F7	ARPC3	AVP	ARPC3	FKBP5
	cg18252360	cg00300046	cg18643445	cg15708127	cg27640064	cg15220605		C21orf49	FLJ12825	C6orf132	GBP5	C19orf25	EBAG9	ARPC4	AVPI1	ARPC4	FKBPL
	cg18277754	cg00330370	cg18663063	cg15732451	cg00139947	cg15690475		C21orf57	FLJ14107	C6orf145	GCNT2	C19orf26	EBF4	ARPC5L	AVPR1B	ARPC5L	FLJ12825
	cg18395327	cg00330518	cg18837292	cg15934095	cg00163372	cg16299813		C21orf62	FLJ22536	C6orf15	GDPD3	C19orf28	ECE1	ARPP-21	AVPR2	ARPP-21	FLJ14107
	cg18396137	cg00356916	cg19078576	cg16019273	cg00219816	cg16444001		C21orf63	FLJ23834	C6orf154	GDPD4	C19orf29	ECM2	ARPP19	AXIN1	ARPP19	FLJ22536
	cg18406852	cg00362285	cg19598567	cg16053064	cg00682103	cg16455894		C21orf67	FLJ37307	C6orf170	GDPD5	C19orf33	EDC3	ARRB1	AXIN2	ARRB1	FLJ23834
	cg18482303	cg00365524	cg20403557	cg16104276	cg01599714	cg16520238		C21orf7	FLJ37453	C6orf174	GFAP	C19orf34	EDEM1	ARRB2	AXL	ARRB2	FLJ37307
	cg18623980	cg00404394	cg21109192	cg16305094	cg01695620	cg16779839		C21orf70	FLJ39653	C6orf186	GFRA2	C19orf35	EED	ARRDC1	AZI1	ARRDC1	FLJ37453
	cg18669186	cg00421624	cg22158992	cg16315020	cg02346342	cg16892887		C21orf82	FLJ43663	C6orf225	GGA3	C19orf38	EEF1G	ARRDC2	AZIN1	ARRDC2	FLJ39653
	cg18798922	cg00456651	cg23064601	cg16356622	cg02996583	cg17211761		C22orf25	FLJ44635	C6orf25	GINS1	C19orf39	EEFSEC	ARRDC5	AZU1	ARRDC5	FLJ43663
	cg19001226	cg00463840	cg23323158	cg16501235	cg03171419	cg17479501		C22orf29	FLOT1	C6orf35	GIT1	C19orf43	EFCAB8	ARSB	B2M	ARSB	FLJ44635
	cg19047707	cg00479101	cg24093411	cg16527057	cg03569283	cg17881910		C22orf34	FLT1	C6orf48	GJB6	C19orf45	EFHD2	ARSD	B3GALNT1	ARSD	FLOT1
	cg19052272	cg00534255	cg24194467	cg16596317	cg03631656	cg18517961		C22orf36	FLT3LG	C6orf62	GLB1	C19orf47	EFNA1	ARSE	B3GALNT2	ARSE	FLT1
	cg19052355	cg00547365	cg24613691	cg16597737	cg03979241	cg18602928		C22orf39	FMN1	C6orf64	GLIPR1	C19orf48	EFNA5	ARSF	B3GALT2	ARSF	FLT3LG
	cg19145730	cg00563926	cg24769403	cg16619193	cg04639241	cg18915099		C22orf40	FMNL1	C6orf97	GLT25D1	C19orf50	EGFL8	ARSG	B3GALT4	ARSG	FMN1
	cg19186145	cg00581017	cg24842753	cg16908123	cg04836151	cg19159404		C22orf45	FMNL3	C7orf16	GLTP	C19orf56	EGFLAM	ARSJ	B3GALTL	ARSJ	FMNL1
	cg19210770	cg00725089	cg24908166	cg16908740	cg05716724	cg19467964		C22orf46	FNTB	C7orf27	GLUD1	C19orf60	EGLN2	ARSK	B3GAT1	ARSK	FMNL3
	cg19224201	cg00754357	cg25198654	cg16996266	cg05753693	cg19468946		C22orf9	FOLR2	C7orf31	GLUL	C19orf71	EHD4	ART1	B3GAT2	ART1	FNTB
	cg19324714	cg00782828	cg25613061	cg17016101	cg06009267	cg19618897		C2CD2	FOSL2	C7orf34	GMDS	C19orf76	EHMT1	ART3	B3GNT1	ART3	FOLR2
	cg19333114	cg00783712	cg25648267	cg17036007	cg06120235	cg20133788		C2CD4C	FOXK1	C7orf40	GMEB2	C19orf77	EHMT2	ART4	B3GNT2	ART4	FOSL2
	cg19390934	cg00786138	cg25916993	cg17078656	cg06620390	cg20467929		C2CD4D	FOXK2	C7orf46	GNA12	C1orf100	EIF2AK2	ART5	B3GNT3	ART5	FOXK1
	cg19538089	cg00833394	cg26214742	cg17107867	cg06623899	cg21030970		C2orf16	FOXN2	C7orf50	GNA13	C1orf101	EIF2C2	ARTN	B3GNT5	ARTN	FOXK2
	cg19540797	cg00857921	cg26370729	cg17216385	cg06768079	cg21316236		C2orf18	FOXN3	C7orf51	GNAO1	C1orf103	EIF3B	ARV1	B3GNT6	ARV1	FOXN2
	cg19738283	cg00868131	cg26422488	cg17246606	cg06997767	cg21323494		C2orf34	FOXP1	C7orf58	GNAS	C1orf105	EIF3G	ARVCF	B3GNT7	ARVCF	FOXN3
	cg19846040	cg00961640	cg26584337	cg17285883	cg07013148	cg21453758		C2orf40	FRMD4A	C7orf60	GNE	C1orf106	EIF4E2	ARX	B3GNT8	ARX	FOXP1
	cg19850959	cg00978203	cg00123762	cg17443007	cg07152894	cg22230229		C2orf48	FRYL	C7orf65	GNG7	C1orf109	EIF4G1	AS3MT	B3GNT9	AS3MT	FRMD4A
	cg20174636	cg01017395	cg00142670	cg17456097	cg07594831	cg23415212		C2orf54	FUT10	C7orf69	GNL3	C1orf122	ELF2	ASAH1	B3GNTL1	ASAH1	FRYL
	cg20267441	cg01347529	cg00472801	cg17475467	cg07744547	cg23716141		C2orf70	FUT7	C8orf44	GOLGA5	C1orf123	ELFN2	ASAM	B4GALNT1	ASAM	FUT10
	cg20311673	cg01415937	cg00512454	cg17722012	cg07873290	cg23842572		C2orf74	FUZ	C8orf56	GOLPH3	C1orf125	ELK3	ASAP1	B4GALNT3	ASAP1	FUT7
	cg20357910	cg01429933	cg00983948	cg17787876	cg09578937	cg23847069		C2orf81	FXR2	C8orf58	GORASP2	C1orf135	ELMO1	ASAP1IT1	B4GALT1	ASAP1IT1	FUZ
	cg20359285	cg01438286	cg01047555	cg17814814	cg10173586	cg23892310		C2orf88	FXYD7	C8orf74	GOSR2	C1orf141	ELMO2	ASAP2	B4GALT2	ASAP2	FXR2
	cg20398486	cg01440333	cg01247537	cg17894435	cg10349844	cg23908407		C2orf89	FYB	C8orf75	GPBAR1	C1orf144	ELOVL5	ASAP3	B4GALT3	ASAP3	FXYD7
	cg20417128	cg01490733	cg01405582	cg17898069	cg10640168	cg24042899		C3	FYCO1	C8orf77	GPD1L	C1orf159	EMCN	ASB1	B4GALT5	ASB1	FYB
	cg20491914	cg01518279	cg01502872	cg17907003	cg11461670	cg24612059		C3orf21	FYN	C8orf79	GPER	C1orf161	EME2	ASB10	B4GALT6	ASB10	FYCO1
	cg20505223	cg01521258	cg01537665	cg18192602	cg11497131	cg25288807		C3orf24	FZD1	C8orf86	GPHN	C1orf174	EMID2	ASB13	B4GALT7	ASB13	FYN
	cg20539752	cg01534871	cg01639524	cg18196063	cg11589287	cg26102082		C3orf26	G6PD	C8ORFK29	GPNMB	C1orf175	EML6	ASB14	B9D2	ASB14	FZD1
	cg20585358	cg01580044	cg01740766	cg18202412	cg11691535	cg27200824		C3orf30	GAB2	C9orf103	GPR120	C1orf182	ENGASE	ASB16	BAALC	ASB16	G6PD
	cg20676716	cg01627483	cg01945183	cg18231025	cg11737172	cg27410601		C3orf32	GABRD	C9orf11	GPR128	C1orf183	ENTPD1	ASB18	BACE1	ASB18	GAB2
	cg20729301	cg01729262	cg02135488	cg18233538	cg11849798	cg00445548		C3orf37	GAK	C9orf116	GPR148	C1orf187	EOMES	ASB2	BACE2	ASB2	GABRD
	cg20732478	cg01768001	cg02297541	cg18266783	cg12179380	cg00625131		C3orf42	GAL	C9orf135	GPR20	C1orf190	EP400	ASB3	BACH1	ASB3	GAK
	cg20793665	cg01782486	cg02433882	cg18283844	cg13372862	cg02935272		C3orf55	GALM	C9orf144B	GPR31	C1orf200	EP400NL	ASB6	BACH2	ASB6	GAL
	cg20803857	cg01791441	cg02446647	cg18342866	cg13518537	cg07165529		C3orf57	GALNS	C9orf167	GPR82	C1orf201	EPB49	ASB7	BAD	ASB7	GALM
	cg20804050	cg01806956	cg02667414	cg18395935	cg14231959	cg13456321		C3orf72	GALNT2	C9orf24	GPR98	C1orf203	EPC1	ASB8	BAG5	ASB8	GALNS
	cg20804191	cg01826025	cg02690609	cg18645493	cg14480530	cg15521572		C3orf79	GALNT5	C9orf25	GPSM2	C1orf204	EPHA1	ASCC1	BAHCC1	ASCC1	GALNT2
	cg20872630	cg01901101	cg02733847	cg18770149	cg14843143	cg16246200		C4orf19	GALNT6	C9orf3	GPT	C1orf21	EPHA4	ASCC2	BAHD1	ASCC2	GALNT5
	cg20919680	cg01906994	cg02775469	cg18964582	cg15247169	cg16960291		C4orf22	GALNTL4	C9orf47	GPT2	C1orf216	EPHB2	ASCL1	BAI1	ASCL1	GALNT6
	cg20925841	cg01938025	cg02919564	cg18973101	cg16499923	cg23549472		C4orf26	GALR2	C9orf71	GPX1	C1orf228	EPHB3	ASCL2	BAI2	ASCL2	GALNTL4
	cg21011133	cg02086349	cg02976309	cg19082496	cg16815625	cg25474399		C4orf27	GALT	C9orf75	GPX4	C1orf229	EPN2	ASCL4	BAIAP2	ASCL4	GALR2
	cg21022949	cg02275294	cg03605610	cg19204946	cg16860882	cg25743490		C4orf29	GAPVD1	C9orf86	GRASP	C1orf26	EPS8L3	ASF1A	BAIAP2L1	ASF1A	GALT
	cg21117668	cg02304233	cg03771840	cg19258177	cg17082719	cg00510025		C4orf31	GAS7	C9orf89	GRB2	C1orf35	ERGIC1	ASFMR1	BAIAP2L2	ASFMR1	GAPVD1
	cg21243919	cg02343275	cg03949284	cg19260606	cg17159699	cg01395261		C4orf32	GAS8	C9orf9	GREB1	C1orf38	ERLEC1	ASGR1	BAIAP3	ASGR1	GAS7
	cg21357361	cg02385474	cg04116545	cg19267205	cg17896243	cg01427575		C4orf34	GATA3	C9orf93	GRHL1	C1orf52	ERMP1	ASGR2	BANF2	ASGR2	GAS8
	cg21401879	cg02395363	cg04249605	cg19273683	cg17928819	cg01432753		C4orf36	GATAD2B	C9orf98	GRHL3	C1orf65	ERN1	ASH1L	BANK1	ASH1L	GATA3
	cg21426003	cg02590572	cg04250991	cg19306970	cg18814314	cg01542019		C4orf38	GDF10	CA11	GRIK2	C1orf69	ESD	ASH2L	BANP	ASH2L	GATAD2B
	cg21430539	cg02690117	cg04505252	cg19318653	cg19089701	cg01592687		C4orf41	GEMIN7	CA12	GRIK4	C1orf70	ESR2	ASIP	BAP1	ASIP	GDF10
	cg21463349	cg02693688	cg04585694	cg19372602	cg19883388	cg02302043		C4orf42	GFI1	CA13	GRIN2D	C1orf83	ESRP2	ASL	BARD1	ASL	GEMIN7
	cg21541833	cg02928840	cg04600618	cg19403943	cg20036996	cg02669964		C5	GFOD1	CA2	GRK5	C1orf84	ESYT2	ASNA1	BARX1	ASNA1	GFI1
	cg21563597	cg02988775	cg04962282	cg19412669	cg20100745	cg02707162		C5orf13	GFRA3	CA3	GRK6	C1orf85	ETV6	ASPG	BASP1	ASPG	GFOD1
	cg21568106	cg03018771	cg04974062	cg19589131	cg20657864	cg03032253		C5orf15	GGA1	CA4	GSG1	C1orf86	EVI5	ASPH	BAT1	ASPH	GFRA3
	cg21615583	cg03042633	cg05032934	cg19636224	cg21161403	cg03052794		C5orf20	GGH	CA6	GSN	C1orf9	EVL	ASPHD1	BAT2	ASPHD1	GGA1
	cg21637670	cg03058163	cg05210804	cg19716542	cg21340320	cg03301579		C5orf33	GGT1	CA7	GSR	C1orf92	EXOC2	ASPHD2	BAT2L2	ASPHD2	GGH
	cg21711862	cg03199014	cg05447008	cg19907725	cg21618751	cg03344109		C5orf38	GHITM	CA8	GSX2	C1QL3	EXOC4	ASPRV1	BAT3	ASPRV1	GGT1
	cg21773665	cg03257417	cg05628366	cg20262818	cg22202929	cg05648345		C5orf45	GIMAP1	CA9	GTF2E2	C1QTNF1	EXPH5	ASPSCR1	BAT4	ASPSCR1	GHITM
	cg22061831	cg03263730	cg05857999	cg20310759	cg22637435	cg05667101		C5orf49	GIMAP5	CAB39	H2AFY	C1QTNF3	EXT1	ASRGL1	BAT5	ASRGL1	GIMAP1
	cg22076123	cg03391657	cg05876591	cg20416769	cg22995724	cg05926784		C5orf56	GIMAP7	CAB39L	HAL	C1QTNF5	EXTL3	ASS1	BATF	ASS1	GIMAP5
	cg22085335	cg03466562	cg05877104	cg20464155	cg23245289	cg06470424		C5orf62	GIMAP8	CABLES1	HCCA2	C1RL	EZH2	ASTN1	BATF2	ASTN1	GIMAP7
	cg22098115	cg03467001	cg05946694	cg20697417	cg25036357	cg06564132		C6orf1	GIPC1	CABP1	HCFC1R1	C1S	EZR	ASTN2	BATF3	ASTN2	GIMAP8
	cg22279027	cg03517919	cg05956076	cg20699701	cg25037335	cg06673536		C6orf10	GJB6	CABP4	HCG27	C20orf111	F13A1	ASXL1	BAX	ASXL1	GIPC1
	cg22306928	cg03547355	cg05996538	cg20701183	cg25261361	cg06706159		C6orf106	GJC1	CABYR	HCG9	C20orf117	F2RL3	ASXL2	BAZ2A	ASXL2	GJB6
	cg22350835	cg03649284	cg06363559	cg20706196	cg26232553	cg06936631		C6orf125	GLB1L2	CACHD1	HCN3	C20orf135	FAIM3	ATAD2B	BAZ2B	ATAD2B	GJC1
	cg22403344	cg03702975	cg06460587	cg20941184	cg26286961	cg07381806		C6orf129	GLCCI1	CACNA1A	HCP5	C20orf144	FAM100B	ATAD3B	BBC3	ATAD3B	GLB1L2
	cg22413209	cg03750587	cg06482498	cg20946037	cg26547058	cg07614018		C6orf132	GLIS3	CACNA1B	HDAC3	C20orf186	FAM101B	ATAD3C	BBS1	ATAD3C	GLCCI1
	cg22437074	cg03920729	cg06924241	cg20989443	cg26921611	cg07769588		C6orf136	GLT1D1	CACNA1C	HDAC4	C20orf196	FAM102A	ATAD5	BBS10	ATAD5	GLIS3
	cg22528044	cg03985415	cg07122553	cg21210020	cg26952928	cg07843568		C6orf141	GLTPD1	CACNA1D	HDAC7	C20orf26	FAM105B	ATCAY	BBS2	ATCAY	GLT1D1
	cg22541735	cg04017672	cg07519536	cg21385052	cg26963146	cg08056716		C6orf145	GLUL	CACNA1E	HDHD1A	C20orf27	FAM107B	ATF1	BBS7	ATF1	GLTPD1
	cg22674699	cg04027328	cg07544796	cg21686632	cg26969786	cg08143701		C6orf147	GMPR2	CACNA1H	HECW1	C20orf3	FAM108A1	ATF3	BBS9	ATF3	GLUL
	cg22830113	cg04065347	cg07654762	cg21696012	cg27272679	cg08287334		C6orf162	GNAQ	CACNA1S	HECW2	C20orf54	FAM117A	ATF5	BBX	ATF5	GMPR2
	cg22856512	cg04077692	cg07895437	cg21806273	cg27319216	cg08447324		C6orf174	GNG3	CACNA2D2	HEG1	C20orf72	FAM118A	ATF6B	BCAM	ATF6B	GNAQ
	cg22882665	cg04116354	cg07939626	cg21813101	cg01618660	cg08514957		C6orf176	GNG8	CACNA2D3	HEXIM1	C20orf96	FAM120B	ATF7	BCAN	ATF7	GNG3
	cg23064609	cg04136456	cg08481075	cg21824010	cg13397898	cg09284949		C6orf204	GNPDA1	CACNA2D4	HGF	C21orf2	FAM129A	ATF7IP	BCAP29	ATF7IP	GNG8
	cg23237183	cg04212092	cg08548396	cg21913886	cg13432906	cg09293614		C6orf222	GNPNAT1	CACNB2	HGSNAT	C21orf29	FAM131A	ATG10	BCAP31	ATG10	GNPDA1
	cg23240213	cg04233521	cg08550353	cg21943268	cg13458609	cg09507386		C6orf223	GOLGA3	CACNB4	HIP1R	C21orf33	FAM131C	ATG12	BCAR1	ATG12	GNPNAT1
	cg23246885	cg04236915	cg08624648	cg22013370	cg13541353	cg09769958		C6orf227	GOLGA7	CACNG2	HIPK1	C21orf34	FAM134B	ATG16L1	BCAR3	ATG16L1	GOLGA3
	cg23279522	cg04244970	cg08752994	cg22020227	cg13706315	cg09776718		C6orf26	GOLIM4	CACNG7	HIVEP2	C21orf59	FAM159A	ATG16L2	BCAS3	ATG16L2	GOLGA7
	cg23291301	cg04275506	cg08956463	cg22034203	cg13718827	cg10107671		C6orf27	GP5	CADM1	HK1	C21orf62	FAM160B2	ATG2A	BCAS4	ATG2A	GOLIM4
	cg23302603	cg04276953	cg09313931	cg22226024	cg13722999	cg10181414		C6orf41	GPC1	CADM3	HLA-DMB	C21orf70	FAM167A	ATG4A	BCAT1	ATG4A	GP5
	cg23348270	cg04311403	cg09506504	cg22373770	cg13754915	cg10755044		C6orf59	GPD1	CADPS	HLA-DOA	C21orf84	FAM167B	ATG4B	BCAT2	ATG4B	GPC1
	cg23393521	cg04400131	cg09708959	cg22381395	cg13819552	cg11573093		C6orf62	GPD1L	CADPS2	HLA-E	C21orf96	FAM178B	ATG4D	BCCIP	ATG4D	GPD1
	cg23420260	cg04508951	cg09844474	cg22437405	cg13860981	cg11666446		C6orf81	GPR107	CALCA	HLX	C22orf13	FAM180B	ATG5	BCDIN3D	ATG5	GPD1L
	cg23468897	cg04542977	cg09863441	cg22534374	cg13876222	cg12011479		C6orf94	GPR114	CALCOCO1	HMGA2	C22orf15	FAM184A	ATG7	BCKDHA	ATG7	GPR107
	cg23524735	cg04682133	cg10041635	cg22597058	cg13948456	cg12103219		C6orf97	GPR126	CALCRL	HMGCL	C22orf25	FAM186B	ATG9B	BCKDHB	ATG9B	GPR114
	cg23541422	cg04682580	cg10234998	cg22678092	cg13969662	cg12117703		C7orf10	GPR128	CALD1	HMGN4	C22orf34	FAM188A	ATHL1	BCKDK	ATHL1	GPR126
	cg23547017	cg04724540	cg10893014	cg22716190	cg14018024	cg12298955		C7orf16	GPR157	CALML5	HMOX1	C22orf9	FAM189B	ATL1	BCL10	ATL1	GPR128
	cg23683528	cg04724659	cg11011640	cg22787719	cg14035202	cg13084669		C7orf20	GPR17	CALN1	HMOX2	C2CD4B	FAM193A	ATL3	BCL11A	ATL3	GPR157
	cg23729050	cg04865113	cg11034626	cg22801949	cg14105458	cg13365901		C7orf26	GPR172B	CAMK1	HNMT	C2orf29	FAM20B	ATMIN	BCL11B	ATMIN	GPR17
	cg23808946	cg04984556	cg11062798	cg22858630	cg14121282	cg13389652		C7orf41	GPR183	CAMK1D	HNRNPC	C2orf34	FAM20C	ATN1	BCL2	ATN1	GPR172B
	cg23820770	cg04991639	cg11359543	cg22932427	cg14126328	cg13536060		C7orf42	GPR44	CAMK2B	HNRNPF	C2orf39	FAM38A	ATOH1	BCL2A1	ATOH1	GPR183
	cg23836904	cg05340048	cg11764900	cg23040782	cg14175330	cg13620110		C7orf43	GPR56	CAMK2D	HNRNPH1	C2orf40	FAM46C	ATOH7	BCL2L1	ATOH7	GPR44
	cg23962528	cg05371506	cg12332674	cg23088157	cg14294859	cg13761375		C7orf44	GPR81	CAMK2N1	HNRNPUL1	C2orf48	FAM49A	ATOH8	BCL2L10	ATOH8	GPR56
	cg24068299	cg05598010	cg12477370	cg23213217	cg14326472	cg14055655		C7orf50	GPRIN3	CAMKK1	HOPX	C2orf55	FAM53A	ATOX1	BCL2L11	ATOX1	GPR81
	cg24154951	cg05599158	cg12537337	cg23251798	cg14342850	cg14654587		C7orf52	GPSM3	CAMKK2	HOXB2	C2orf63	FAM53B	ATP10A	BCL2L12	ATP10A	GPRIN3
	cg24221947	cg05603985	cg12588917	cg23253460	cg14352586	cg14712058		C8orf12	GPX2	CAMKV	HOXB5	C2orf65	FAM60A	ATP10B	BCL2L14	ATP10B	GPSM3
	cg24416513	cg05705605	cg13098318	cg23609672	cg14353391	cg14798382		C8orf42	GPX4	CAMLG	HPCAL1	C2orf67	FAM65B	ATP10D	BCL2L2	ATP10D	GPX2
	cg24436906	cg05749969	cg13099117	cg23633330	cg14361672	cg15697902		C8orf46	GRAMD3	CAMP	HPS4	C2orf68	FAM81B	ATP11A	BCL3	ATP11A	GPX4
	cg24437715	cg05756685	cg13307058	cg23698560	cg14369981	cg16658931		C8orf74	GRAMD4	CAMSAP1L1	HPSE2	C2orf85	FAM83G	ATP11B	BCL6	ATP11B	GRAMD3
	cg24472231	cg05768558	cg13357602	cg23738708	cg14461547	cg16886828		C8orf80	GRASP	CAMTA1	HRASLS5	C2orf86	FAM89B	ATP11C	BCL6B	ATP11C	GRAMD4
	cg24541426	cg05805297	cg13683990	cg23956499	cg14462432	cg17683336		C8orf84	GRB10	CAND2	HRH1	C3AR1	FAM92B	ATP12A	BCL7A	ATP12A	GRASP
	cg24561661	cg05927068	cg13796250	cg23981702	cg14511652	cg17714703		C9	GRIN3A	CAP1	HRH2	C3orf19	FANCA	ATP13A1	BCL7B	ATP13A1	GRB10
	cg24603464	cg05928980	cg13912224	cg24197477	cg14520832	cg17804112		C9orf103	GRIP2	CAPG	HS6ST1	C3orf20	FANCG	ATP13A2	BCL7C	ATP13A2	GRIN3A
	cg24618467	cg05931551	cg14309283	cg24306962	cg14548802	cg18411150		C9orf130	GRK4	CAPN1	HSBP1	C3orf21	FARP1	ATP13A5	BCL9	ATP13A5	GRIP2
	cg24743778	cg05954918	cg14473643	cg24312792	cg14608454	cg18698382		C9orf139	GRK5	CAPN11	HSD11B1	C3orf22	FARS2	ATP1A1	BCL9L	ATP1A1	GRK4
	cg24744172	cg06086731	cg14703002	cg24365837	cg21182108	cg19423175		C9orf140	GRK6	CAPN13	HSD17B14	C3orf23	FASLG	ATP1A2	BCLAF1	ATP1A2	GRK5
	cg24772753	cg06155710	cg14747086	cg24375627	cg00588614	cg19851563		C9orf156	GRLF1	CAPN14	HSF2BP	C3orf24	FBLN2	ATP1A3	BCMO1	ATP1A3	GRK6
	cg24906525	cg06170941	cg14757228	cg24394336	cg00890632	cg20702802		C9orf170	GRM2	CAPN2	HSP90AA1	C3orf26	FBRSL1	ATP1A4	BCO2	ATP1A4	GRLF1
	cg24927800	cg06176608	cg14807793	cg24461171	cg01079118	cg20748533		C9orf171	GRN	CAPN3	HSPA4	C3orf27	FBXL14	ATP1B1	BCOR	ATP1B1	GRM2
	cg25013095	cg06204665	cg14951598	cg24474852	cg01330312	cg20952901		C9orf45	GRPEL2	CAPN5	HSPB7	C3orf33	FBXL17	ATP1B2	BCR	ATP1B2	GRN
	cg25048344	cg06360604	cg14996490	cg24486958	cg02165095	cg22278901		C9orf64	GSDMA	CAPN9	HSPBAP1	C3orf35	FBXL2	ATP2A1	BCYRN1	ATP2A1	GRPEL2
	cg25137403	cg06364417	cg15076318	cg24524470	cg02921623	cg22291265		C9orf75	GSG1	CAPZB	HTR3D	C3orf36	FBXO11	ATP2A2	BDH1	ATP2A2	GSDMA
	cg25138484	cg06366107	cg15117372	cg24585000	cg03440556	cg22352434		C9orf9	GSG1L	CARD14	HTRA1	C3orf37	FBXO22	ATP2A3	BDH2	ATP2A3	GSG1
	cg25153196	cg06426831	cg15123562	cg24642483	cg04453124	cg22521333		C9orf91	GSK3A	CARD6	HUS1	C3orf64	FBXO36	ATP2B2	BEAN	ATP2B2	GSG1L
	cg25393284	cg06540458	cg15490715	cg24678869	cg05587400	cg22626858		CA10	GSTM4	CASC4	HYAL3	C3orf66	FBXW8	ATP2B3	BEGAIN	ATP2B3	GSK3A
	cg25517810	cg06600287	cg15666214	cg24680570	cg05796331	cg22984992		CA12	GTF2F2	CASKIN1	ICA1	C3orf72	FCAMR	ATP2B4	BEND3	ATP2B4	GSTM4
	cg25562306	cg06649639	cg15818307	cg24699699	cg05898188	cg23482747		CA4	GTF2H3	CASKIN2	ICAM2	C3orf74	FCER1G	ATP2C1	BEND4	ATP2C1	GTF2F2
	cg25567448	cg06759845	cg16088539	cg24715105	cg05971678	cg24039816		CA5A	GTF2IRD1	CASP10	ICAM3	C4BPA	FCRL3	ATP2C2	BEND5	ATP2C2	GTF2H3
	cg25586305	cg06780308	cg16458153	cg24880665	cg06041695	cg24137511		CA7	GTF3C5	CASP6	ICAM4	C4orf10	FCRL6	ATP4A	BEND6	ATP4A	GTF2IRD1
	cg25596297	cg06788764	cg16587616	cg24925701	cg06078467	cg24143611		CABC1	GUCY2D	CASQ1	IER5	C4orf23	FER	ATP4B	BEND7	ATP4B	GTF3C5
	cg25623768	cg06796611	cg17037491	cg24931346	cg06218787	cg24226281		CABLES1	GYPC	CASR	IFFO1	C4orf33	FES	ATP5A1	BEST1	ATP5A1	GUCY2D
	cg25711575	cg06801857	cg17384889	cg25005374	cg06259934	cg24372485		CABLES2	H2AFV	CAST	IFFO2	C4orf34	FFAR2	ATP5E	BEST2	ATP5E	GYPC
	cg25721366	cg06807117	cg17536595	cg25010752	cg06421257	cg24906410		CABP4	H3F3B	CASZ1	IFI6	C4orf45	FGD3	ATP5G1	BEST3	ATP5G1	H2AFV
	cg25740565	cg06828613	cg17598713	cg25103275	cg06474225	cg24940701		CABP7	HADHA	CAV1	IFIT2	C4orf46	FGFR3	ATP5G2	BEST4	ATP5G2	H3F3B
	cg25746499	cg06872036	cg17772171	cg25192081	cg06889183	cg25247177		CACNA1A	HAGHL	CBFA2T3	IFITM1	C5AR1	FGGY	ATP5I	BET3L	ATP5I	HADHA
	cg25849196	cg06899522	cg18131626	cg25213452	cg07053114	cg25383568		CACNA1C	HBS1L	CBLC	IFNGR1	C5orf13	FGR	ATP5J	BFSP1	ATP5J	HAGHL
	cg25927708	cg06899530	cg18264486	cg25214914	cg07097725	cg26831409		CACNA1D	HCCA2	CBLN2	IFT140	C5orf27	FHAD1	ATP5J2	BFSP2	ATP5J2	HBS1L
	cg25928603	cg06932256	cg18357048	cg25306932	cg07143043	cg27287944		CACNA1E	HCFC1	CBR3	IFT80	C5orf32	FHDC1	ATP5L	BGLAP	ATP5L	HCCA2
	cg25946059	cg06978604	cg18466674	cg25344376	cg07514159	cg27422372		CACNA1G	HDAC3	CBS	IGF1R	C5orf33	FHIT	ATP5L2	BHLHA9	ATP5L2	HCFC1
	cg26084700	cg07015554	cg18576957	cg25346117	cg07733920	cg27563174		CACNA1H	HDAC4	CBX1	IGF2BP2	C5orf34	FHL3	ATP5S	BHLHE40	ATP5S	HDAC3
	cg26092233	cg07017737	cg18580274	cg25361506	cg07808967	cg00414077		CACNA1I	HDAC5	CBX2	IGF2BP3	C5orf37	FILIP1L	ATP5SL	BHMT2	ATP5SL	HDAC4
	cg26344233	cg07111834	cg18656132	cg25369262	cg07910065	cg01334549		CACNA2D1	HDAC7	CBX5	IGFBP6	C5orf4	FKBP1A	ATP6AP1	BICC1	ATP6AP1	HDAC5
	cg26422059	cg07114422	cg18749015	cg25463688	cg08787083	cg09915983		CACNA2D2	HDGFRP3	CBX6	IGFL3	C5orf42	FKBP5	ATP6AP1L	BICD1	ATP6AP1L	HDAC7
	cg26425256	cg07121795	cg18849840	cg25605289	cg08995871	cg11021321		CACNA2D4	HEATR2	CC2D2B	IGHMBP2	C5orf43	FKSG29	ATP6V0A1	BICD2	ATP6V0A1	HDGFRP3
	cg26572548	cg07145988	cg18912728	cg25616043	cg09590852	cg11152033		CACNB1	HEATR4	CCBP2	IGSF21	C5orf48	FLI1	ATP6V0A2	BID	ATP6V0A2	HEATR2
	cg26577201	cg07175580	cg18924324	cg25674286	cg10013455	cg11632685		CACNB4	HECA	CCDC104	IGSF6	C5orf51	FLJ14107	ATP6V0A4	BIK	ATP6V0A4	HEATR4
	cg26766005	cg07202320	cg19178742	cg25678231	cg10607485	cg11837293		CACNG1	HECW2	CCDC106	IGSF8	C5orf56	FLJ22536	ATP6V0B	BIN1	ATP6V0B	HECA
	cg26820055	cg07312601	cg19182289	cg25978327	cg10692363	cg12043732		CACNG4	HELQ	CCDC110	IGSF9	C5orf62	FLJ35024	ATP6V0C	BIN2	ATP6V0C	HECW2
	cg26990102	cg07367302	cg19223299	cg26028440	cg10780367	cg14895298		CACNG8	HELZ	CCDC112	IKBKE	C6orf10	FLJ40125	ATP6V0D1	BIN3	ATP6V0D1	HELQ
	cg27005794	cg07556888	cg19356389	cg26033504	cg10849393	cg15636859		CADM1	HEMK1	CCDC113	IKZF1	C6orf103	FLJ43663	ATP6V0D2	BIRC2	ATP6V0D2	HELZ
	cg27050057	cg07570898	cg19387310	cg26121730	cg10909801	cg16416603		CADM3	HERC1	CCDC126	IL10	C6orf105	FLJ45079	ATP6V0E1	BIRC5	ATP6V0E1	HEMK1
	cg27051315	cg07598341	cg19687985	cg26292918	cg11376341	cg16762979		CALB1	HERPUD1	CCDC13	IL12B	C6orf106	FLNA	ATP6V0E2	BIRC6	ATP6V0E2	HERC1
	cg27116912	cg07785552	cg20105257	cg26303281	cg11900509	cg18896458		CALCB	HERV-FRD	CCDC136	IL17RD	C6orf114	FLNB	ATP6V1A	BIRC7	ATP6V1A	HERPUD1
	cg27580026	cg07793807	cg20419110	cg26315985	cg11914795	cg19266578		CALCOCO1	HES1	CCDC146	IL18	C6orf122	FLOT1	ATP6V1B1	BIVM	ATP6V1B1	HERV-FRD
	cg27629977	cg07813265	cg20582800	cg26354191	cg11970204	cg19357305		CALCR	HFE	CCDC151	IL18RAP	C6orf124	FLOT2	ATP6V1B2	BLCAP	ATP6V1B2	HES1
	cg27664844	cg07824636	cg20655068	cg26514552	cg12227660	cg21251385		CALD1	HFM1	CCDC159	IL1A	C6orf126	FLT4	ATP6V1C1	BLK	ATP6V1C1	HFE
	cg00375819	cg07837085	cg20681931	cg26572165	cg12691572	cg23001725		CALHM3	HGSNAT	CCDC28B	IL1F6	C6orf134	FMNL1	ATP6V1D	BLM	ATP6V1D	HFM1
	cg00387704	cg07844563	cg20980653	cg26617272	cg12708799	cg25525535		CALM2	HHLA2	CCDC33	IL1F7	C6orf136	FMNL2	ATP6V1E2	BLMH	ATP6V1E2	HGSNAT
	cg00730653	cg07913153	cg21026257	cg26669397	cg12800012	cg26787381		CALM3	HIPK1	CCDC40	IL1RN	C6orf145	FMNL3	ATP6V1G1	BLNK	ATP6V1G1	HHLA2
	cg00890840	cg07948875	cg21151335	cg26677431	cg13424029	cg27262236		CALML4	HIPK2	CCDC41	IL20RB	C6orf153	FNBP4	ATP6V1G2	BLOC1S1	ATP6V1G2	HIPK1
	cg00908291	cg07969497	cg21340170	cg26721382	cg13914486	cg05349624		CALY	HIST1H1A	CCDC42	IL21R	C6orf154	FNDC3B	ATP6V1H	BLOC1S2	ATP6V1H	HIPK2
	cg00989160	cg08055786	cg21467614	cg26817972	cg13918042	cg06377222		CAMK1	HIVEP2	CCDC48	IL23A	C6orf170	FNIP2	ATP7B	BLVRA	ATP7B	HIST1H1A
	cg01314252	cg08056629	cg21597802	cg26894297	cg14567917	cg10878966		CAMK1D	HIVEP3	CCDC50	IL27	C6orf182	FNTA	ATP8A2	BLVRB	ATP8A2	HIVEP2
	cg01336855	cg08123045	cg21632158	cg27230067	cg15213732	cg12424694		CAMK2A	HLA-DMB	CCDC56	IL2RA	C6orf186	FOSL2	ATP8B2	BMF	ATP8B2	HIVEP3
	cg01360618	cg08168580	cg21639114	cg27300194	cg16026813	cg14685006		CAMK2N1	HLA-DOA	CCDC57	IL4I1	C6orf192	FOXC1	ATP8B3	BMI1	ATP8B3	HLA-DMB
	cg01379240	cg08259083	cg21640187	cg27310092	cg16087940	cg15684772		CAMKK2	HLA-DPA1	CCDC61	ILDR1	C6orf204	FOXE3	ATP8B4	BMP1	ATP8B4	HLA-DOA
	cg01396065	cg08424184	cg21683708	cg27544405	cg16284674	cg21385606		CAMTA1	HLA-DPB1	CCDC62	ILVBL	C6orf208	FOXK1	ATP9A	BMP2K	ATP9A	HLA-DPA1
	cg01518889	cg08439149	cg22190028	cg00021275	cg16903885	cg26735294		CAND2	HLA-DRA	CCDC64	IMPDH1	C6orf223	FOXK2	ATP9B	BMP3	ATP9B	HLA-DPB1
	cg01566526	cg08452964	cg22305167	cg00050692	cg17720259	cg00219303		CANT1	HLA-E	CCDC64B	INF2	C6orf26	FOXN3	ATPAF1	BMP4	ATPAF1	HLA-DRA
	cg01636650	cg08484188	cg22325294	cg00270460	cg17940587	cg01945840		CAPN2	HLA-H	CCDC67	INPP4A	C6orf27	FOXO3	ATPAF2	BMP6	ATPAF2	HLA-E
	cg01815671	cg08529825	cg22389949	cg00316800	cg18372739	cg03068030		CAPN5	HLCS	CCDC70	INPP5A	C6orf35	FOXP1	ATPBD4	BMPR1A	ATPBD4	HLA-H
	cg02032097	cg08540100	cg22400291	cg00392155	cg18537205	cg04392554		CAPN8	HLTF	CCDC78	INPP5B	C6orf47	FRAS1	ATPGD1	BMPR1B	ATPGD1	HLCS
	cg02062140	cg08634082	cg22541378	cg00460704	cg18643199	cg04873169		CAPZB	HM13	CCDC80	INPP5D	C6orf58	FRRS1	ATR	BMPR2	ATR	HLTF
	cg02067846	cg08865695	cg22786465	cg00534022	cg19576422	cg05152764		CARD11	HMGN1	CCDC83	INPP5K	C6orf70	FSD1	ATRIP	BMX	ATRIP	HM13
	cg02220837	cg08870281	cg23001918	cg00602811	cg19974131	cg05335030		CARD9	HMGN3	CCDC88A	INSR	C6orf81	FSIP1	ATRNL1	BNC2	ATRNL1	HMGN1
	cg02264082	cg08884752	cg23003315	cg00816240	cg20133200	cg06319288		CARHSP1	HMGXB4	CCDC88C	INTS12	C6orf89	FTO	ATXN1	BNIP1	ATXN1	HMGN3
	cg02334314	cg08916374	cg23093754	cg00839584	cg20162240	cg09561280		CARM1	HMHA1	CCDC9	INTS9	C6orf94	FUCA1	ATXN1L	BNIP2	ATXN1L	HMGXB4
	cg02337349	cg08936461	cg23146472	cg00883689	cg20205477	cg12260990		CARS	HNRPLL	CCDC92	IPCEF1	C7orf10	FUK	ATXN2	BNIP3	ATXN2	HMHA1
	cg02496728	cg09012001	cg23969311	cg00912580	cg20239333	cg13909895		CARS2	HOOK1	CCL2	IQCE	C7orf20	FURIN	ATXN7	BNIP3L	ATXN7	HNRPLL
	cg02569554	cg09027133	cg24276787	cg00940977	cg20671781	cg14697880		CARTPT	HOPX	CCL23	IQGAP2	C7orf27	FXN	ATXN7L1	BOC	ATXN7L1	HOOK1
	cg02604524	cg09085216	cg24301066	cg01095157	cg20738433	cg16674248		CASD1	HORMAD2	CCL24	IQGAP3	C7orf29	FXYD2	ATXN7L2	BOLA3	ATXN7L2	HOPX
	cg02700891	cg09119494	cg24660009	cg01112020	cg22688012	cg18045556		CASKIN1	HOXB7	CCL28	IQSEC1	C7orf31	FXYD6	ATXN7L3	BOP1	ATXN7L3	HORMAD2
	cg02745211	cg09149784	cg24691069	cg01231381	cg22874264	cg18263559		CASKIN2	HPCAL1	CCL5	IRAK2	C7orf36	FYN	ATXN8OS	BPHL	ATXN8OS	HOXB7
	cg03024619	cg09165041	cg24720688	cg01439754	cg23128584	cg19552441		CASP12	HRH2	CCNA1	IRF2	C7orf41	FZR1	AUH	BPIL2	AUH	HPCAL1
	cg03363248	cg09182189	cg24738779	cg01447702	cg23169883	cg21821726		CASP5	HS3ST3B1	CCND1	IRF8	C7orf44	GABARAPL2	AUP1	BRAF	AUP1	HRH2
	cg03382743	cg09469355	cg24945231	cg01577187	cg23622322	cg00124708		CASS4	HSD11B1	CCNH	IRS2	C7orf49	GABARAPL3	AURKA	BRCA2	AURKA	HS3ST3B1
	cg03387092	cg09516523	cg25025235	cg01611777	cg24055178	cg00369058		CASZ1	HSF2	CCNI2	ISG20	C7orf50	GABRB3	AURKAIP1	BRD1	AURKAIP1	HSD11B1
	cg03496122	cg09586191	cg25188387	cg01622606	cg25074794	cg01490258		CAV1	HSH2D	CCNJL	ISL2	C7orf53	GAL3ST2	AURKAPS1	BRD2	AURKAPS1	HSF2
	cg03540622	cg09761367	cg25343990	cg01751245	cg25594319	cg02775256		CBFA2T2	HSPA4	CCNL1	ISYNA1	C7orf60	GAL3ST4	AUTS2	BRD3	AUTS2	HSH2D
	cg03900143	cg09814029	cg25417675	cg01761729	cg25828207	cg03544771		CBFA2T3	HSPA9	CCNO	ITGA4	C7orf61	GALE	AVEN	BRD4	AVEN	HSPA4
	cg04072910	cg09820519	cg25459558	cg01762315	cg26426564	cg03662494		CBL	HSPG2	CCNY	ITGA7	C7orf65	GALM	AVIL	BRD8	AVIL	HSPA9
	cg04361551	cg09845093	cg25473438	cg01777397	cg26664254	cg04569165		CBLL1	HTR6	CCPG1	ITGA9	C7orf69	GALNT2	AVL9	BRD9	AVL9	HSPG2
	cg04408595	cg09863950	cg25513610	cg01898867	cg26782539	cg07489003		CBLN1	HVCN1	CCR10	ITGAD	C7orf71	GALNT3	AVP	BRDT	AVP	HTR6
	cg04583043	cg09888012	cg25521481	cg02116437	cg27141489	cg07590102		CBS	HYMAI	CCR5	ITGB1BP2	C8orf37	GALNT4	AVPI1	BRE	AVPI1	HVCN1
	cg04894619	cg10053507	cg25728685	cg02286857	cg27278668	cg07809144		CBX4	ICAM1	CCR9	ITGB2	C8orf38	GALNT9	AVPR1A	BRF1	AVPR1A	HYMAI
	cg04945331	cg10055231	cg26106778	cg02338840	cg00212979	cg10786986		CBX6	ICAM3	CCT4	ITGB5	C8orf41	GALR3	AVPR1B	BRI3	AVPR1B	ICAM1
	cg05063999	cg10106388	cg26279783	cg02377053	cg00233028	cg11336696		CBY1	ICOS	CD109	ITIH4	C8orf44	GAMT	AVPR2	BRMS1	AVPR2	ICAM3
	cg05304177	cg10204320	cg26358286	cg02413938	cg00344445	cg12600371		CCBE1	IDH3A	CD14	ITM2C	C8orf47	GAN	AXIN1	BRP44	AXIN1	ICOS
	cg05386493	cg10230257	cg26379258	cg02541444	cg00370047	cg14376241		CCDC101	IFFO2	CD1B	ITPK1	C8orf55	GANAB	AXIN2	BRPF1	AXIN2	IDH3A
	cg05480110	cg10230885	cg26450717	cg02571054	cg00406023	cg16772022		CCDC105	IFI30	CD1C	ITPRIP	C8orf59	GARS	AXL	BRS3	AXL	IFFO2
	cg05890243	cg10316899	cg26552572	cg02596427	cg00500359	cg19227561		CCDC106	IFRD1	CD1D	ITPRIPL2	C8orf71	GAS5	AZI1	BRSK2	AZI1	IFI30
	cg05970311	cg10325497	cg26845300	cg02599006	cg00509451	cg19491742		CCDC108	IFT122	CD1E	JAK1	C8orf73	GAS7	AZI2	BRUNOL5	AZI2	IFRD1
	cg06040998	cg10489672	cg26919618	cg02740308	cg01142676	cg20578501		CCDC110	IFT140	CD2	JAM3	C8orf80	GATAD2A	AZIN1	BRUNOL6	AZIN1	IFT122
	cg06288251	cg10505580	cg26942169	cg02749511	cg01657758	cg21028499		CCDC115	IFT88	CD200	JARID2	C9orf117	GBE1	AZU1	BSCL2	AZU1	IFT140
	cg06304401	cg10512203	cg27144224	cg02804722	cg02506324	cg23987198		CCDC124	IGDCC4	CD247	JAZF1	C9orf122	GBP5	B2M	BSDC1	B2M	IFT88
	cg06597895	cg10555744	cg27530576	cg02879423	cg02838784	cg24738321		CCDC126	IGF1R	CD248	KANK1	C9orf131	GCHFR	B3GALNT1	BSG	B3GALNT1	IGDCC4
	cg06671690	cg10622536	cg00140447	cg02893429	cg03044471	cg27497831		CCDC140	IGF2R	CD276	KBTBD4	C9orf139	GEM	B3GALNT2	BSN	B3GALNT2	IGF1R
	cg06804344	cg10667970	cg00507727	cg03154580	cg03075605	cg00004667		CCDC146	IGFBP5	CD2AP	KBTBD5	C9orf16	GFI1B	B3GALT2	BSPRY	B3GALT2	IGF2R
	cg07134065	cg10717869	cg00579868	cg03375371	cg03146219	cg00039326		CCDC147	IGFL2	CD300LB	KCMF1	C9orf167	GFOD1	B3GALT4	BST1	B3GALT4	IGFBP5
	cg07139301	cg10959672	cg00622010	cg03403093	cg03155200	cg00045114		CCDC154	IGSF11	CD300LG	KCNA3	C9orf25	GFPT2	B3GALT5	BST2	B3GALT5	IGFL2
	cg07185068	cg10978799	cg01275669	cg03458099	cg03411376	cg00092992		CCDC155	IKBKB	CD302	KCNA7	C9orf30	GGA3	B3GALTL	BTBD1	B3GALTL	IGSF11
	cg07272305	cg11139878	cg01841651	cg03514843	cg03571383	cg00120948		CCDC28B	IKBKG	CD320	KCNAB1	C9orf46	GHSR	B3GAT1	BTBD10	B3GAT1	IKBKB
	cg07393736	cg11227141	cg01914455	cg03549739	cg03652715	cg00149213		CCDC33	IKZF1	CD38	KCNAB2	C9orf6	GIGYF1	B3GAT2	BTBD11	B3GAT2	IKBKG
	cg07466705	cg11246447	cg01975495	cg03771282	cg03695871	cg00153101		CCDC37	IKZF3	CD3D	KCNE1	C9orf69	GINS4	B3GNT1	BTBD12	B3GNT1	IKZF1
	cg07665466	cg11257888	cg02229607	cg03887528	cg03707169	cg00154554		CCDC40	IL10	CD3E	KCNE1L	C9orf86	GJC2	B3GNT2	BTBD16	B3GNT2	IKZF3
	cg07802917	cg11404945	cg02568153	cg03959186	cg03821443	cg00246451		CCDC48	IL15RA	CD3EAP	KCNIP1	C9orf9	GLB1L2	B3GNT3	BTBD17	B3GNT3	IL10
	cg07852840	cg11424375	cg02588321	cg04132288	cg03837292	cg00261668		CCDC49	IL16	CD3G	KCNJ5	C9orf96	GLCCI1	B3GNT5	BTBD18	B3GNT5	IL15RA
	cg08013557	cg11525252	cg02768721	cg04144521	cg04258133	cg00294940		CCDC50	IL18RAP	CD4	KCNJ9	C9orf98	GLI1	B3GNT6	BTBD19	B3GNT6	IL16
	cg08060454	cg11526665	cg02820836	cg04335293	cg04523868	cg00301726		CCDC57	IL19	CD40	KCNMA1	CA13	GLI4	B3GNT8	BTBD2	B3GNT8	IL18RAP
	cg08065241	cg11529437	cg03086893	cg04521543	cg04608933	cg00348992		CCDC6	IL1F7	CD44	KCNMB1	CA2	GLT25D2	B3GNT9	BTBD3	B3GNT9	IL19
	cg08066943	cg11580897	cg03190219	cg04781916	cg04757806	cg00420347		CCDC62	IL1F8	CD5	KCNQ1	CA5A	GLT8D1	B3GNTL1	BTBD6	B3GNTL1	IL1F7
	cg08072251	cg11587640	cg03730533	cg04809904	cg04988729	cg00423486		CCDC78	IL1F9	CD59	KCNQ1OT1	CA6	GLTSCR2	B4GALNT3	BTBD7	B4GALNT3	IL1F8
	cg08154107	cg11589567	cg04086097	cg04871472	cg05226335	cg00449738		CCDC8	IL1R2	CD6	KCTD19	CA7	GMDS	B4GALNT4	BTBD9	B4GALNT4	IL1F9
	cg08162476	cg11794649	cg04126760	cg05009605	cg05300717	cg00491404		CCDC80	IL1RAP	CD70	KCTD2	CA8	GMEB2	B4GALT1	BTC	B4GALT1	IL1R2
	cg08276289	cg11804335	cg04612073	cg05058748	cg05509359	cg00515905		CCDC85A	IL21	CD79B	KDM2A	CAB39	GMPR	B4GALT2	BTD	B4GALT2	IL1RAP
	cg08348121	cg11840035	cg05083033	cg05208178	cg05942508	cg00532936		CCDC85C	IL21R	CD82	KDM2B	CAB39L	GNA11	B4GALT3	BTF3	B4GALT3	IL21
	cg08659357	cg11959697	cg05470643	cg05242065	cg05949667	cg00543840		CCDC88C	IL23A	CD86	KDM4C	CABC1	GNA12	B4GALT4	BTF3L1	B4GALT4	IL21R
	cg08768852	cg11961255	cg05848863	cg05295703	cg06106599	cg00611192		CCDC89	IL24	CD8A	KDM5B	CABIN1	GNA14	B4GALT5	BTG1	B4GALT5	IL23A
	cg08813099	cg12067421	cg06110297	cg05306029	cg06219103	cg00699898		CCDC90B	IL27	CD8B	KEL	CABLES1	GNAL	B4GALT6	BTG2	B4GALT6	IL24
	cg09022422	cg12101498	cg06352730	cg05360477	cg06243084	cg00713294		CCHCR1	IL27RA	CD96	KHNYN	CABLES2	GNAQ	B4GALT7	BTG3	B4GALT7	IL27
	cg09024435	cg12271433	cg06548193	cg05386769	cg06264922	cg00719568		CCK	IL6R	CDAN1	KIAA0146	CACHD1	GNAS	B9D1	BTG4	B9D1	IL27RA
	cg09087110	cg12275981	cg06864047	cg05415606	cg07104417	cg00830283		CCKBR	IL6ST	CDC14B	KIAA0182	CACNA1B	GNASAS	B9D2	BTK	B9D2	IL6R
	cg09396181	cg12336540	cg07208703	cg05418395	cg07241660	cg00853979		CCL11	IL7R	CDC2	KIAA0226	CACNA1C	GNB1	BAALC	BTLA	BAALC	IL6ST
	cg09591072	cg12403889	cg07340580	cg05471495	cg07675998	cg00866953		CCL14-CCL15	ILDR1	CDC20B	KIAA0319L	CACNA1H	GNG12	BACE1	BTN1A1	BACE1	IL7R
	cg09685182	cg12424598	cg07871590	cg05564251	cg08111960	cg00881010		CCL15	ILDR2	CDC40	KIAA0391	CACNA2D4	GNG2	BACE2	BTN2A3	BACE2	ILDR1
	cg09686443	cg12465678	cg08512365	cg05654103	cg08151654	cg00913818		CCL17	IMMP2L	CDC42BPB	KIAA0513	CACNB1	GNG7	BACH1	BTN3A1	BACH1	ILDR2
	cg09688601	cg12750917	cg08551725	cg05669832	cg08315145	cg00917251		CCL22	IMMT	CDC42BPG	KIAA0754	CACNB2	GNGT2	BACH2	BTN3A2	BACH2	IMMP2L
	cg09868336	cg13077150	cg08610901	cg05704183	cg08356637	cg00936728		CCNB1	INCA1	CDC42EP1	KIAA0922	CACNB3	GNLY	BAD	BTN3A3	BAD	IMMT
	cg10144104	cg13084345	cg08986016	cg06242216	cg08498597	cg00952342		CCNC	INPP1	CDC42EP5	KIAA1026	CACNG1	GNPTAB	BAG3	BTNL2	BAG3	INCA1
	cg10245988	cg13104185	cg09160231	cg06353069	cg08508455	cg01002508		CCND1	INPP4B	CDC42SE1	KIAA1257	CACNG2	GNS	BAG5	BTRC	BAG5	INPP1
	cg10527010	cg13151751	cg09162751	cg06541968	cg08594651	cg01104425		CCND2	INPP5A	CDC42SE2	KIAA1530	CADM1	GOLGA1	BAHCC1	BUB1	BAHCC1	INPP4B
	cg10630880	cg13284574	cg09469432	cg06682024	cg08632909	cg01336162		CCND3	INPP5B	CDCA7	KIAA1549	CADM3	GOLGA3	BAHD1	BUB1B	BAHD1	INPP5A
	cg10678427	cg13400249	cg09596116	cg06721411	cg08863777	cg01416168		CCNG2	INPP5D	CDCP1	KIAA1598	CADPS	GOPC	BAI1	BUB3	BAI1	INPP5B
	cg10755058	cg13430819	cg09937438	cg06755438	cg08932343	cg01421611		CCNI2	INPP5E	CDGAP	KIAA1614	CADPS2	GP9	BAI2	BUD13	BAI2	INPP5D
	cg10901368	cg13549904	cg10028348	cg07002540	cg09258981	cg01447281		CCNJL	INPP5F	CDH16	KIAA1683	CALD1	GPC6	BAIAP2	BUD31	BAIAP2	INPP5E
	cg11009245	cg13550410	cg10536999	cg07011538	cg09545730	cg01465596		CCNY	INTS1	CDH17	KIAA1751	CALM1	GPR116	BAIAP2L1	BYSL	BAIAP2L1	INPP5F
	cg11235498	cg13869942	cg10589443	cg07091529	cg09548275	cg01567509		CCR10	INTS6	CDH23	KIF13A	CALM2	GPR123	BAIAP3	BZRAP1	BAIAP3	INTS1
	cg11591485	cg13909826	cg10684547	cg07177115	cg09779044	cg01710351		CCR2	IP6K1	CDH26	KIF13B	CALML4	GPR128	BAMBI	BZW2	BAMBI	INTS6
	cg11630154	cg13917151	cg11315449	cg07215695	cg09854615	cg01711322		CCR4	IPCEF1	CDH29	KIF21B	CALR	GPR132	BANF2	C10orf10	BANF2	IP6K1
	cg11934688	cg14027204	cg11470337	cg07467716	cg10287137	cg01726465		CCR6	IQCE	CDH3	KIF26B	CALU	GPR133	BANP	C10orf104	BANP	IPCEF1
	cg12023911	cg14163311	cg11697111	cg07480446	cg10900641	cg01809639		CCT5	IQGAP2	CDH4	KIF7	CAMK1D	GPR146	BAP1	C10orf105	BAP1	IQCE
	cg12085101	cg14167389	cg11765288	cg07505901	cg11468085	cg01833122		CCT6B	IQSEC1	CDK1	KIF9	CAMK2D	GPR150	BARD1	C10orf107	BARD1	IQGAP2
	cg12146386	cg14252661	cg11828163	cg07546078	cg11832717	cg01834541		CD101	IRAK3	CDK11B	KIFC3	CAMK2G	GPR152	BARHL1	C10orf108	BARHL1	IQSEC1
	cg12146673	cg14254419	cg11996209	cg07714319	cg12198913	cg01881062		CD180	IRAK4	CDK14	KLC1	CAMK2N2	GPR156	BARHL2	C10orf11	BARHL2	IRAK3
	cg12177944	cg14519150	cg12172057	cg07719512	cg12526471	cg01909681		CD19	IRF4	CDK15	KLF12	CAMKK1	GPR17	BARX1	C10orf114	BARX1	IRAK4
	cg12219082	cg14525270	cg13538648	cg07757007	cg12658897	cg01941586		CD1C	IRF5	CDK19	KLF4	CAMKK2	GPR25	BARX2	C10orf116	BARX2	IRF4
	cg12412079	cg14656441	cg14141459	cg07784959	cg12865939	cg01960300		CD1D	IRF7	CDK2	KLF7	CAMP	GPR55	BAT1	C10orf118	BAT1	IRF5
	cg12417685	cg14736905	cg14525935	cg07893916	cg12889594	cg02101812		CD1E	IRS1	CDK2AP1	KLHDC7B	CAMSAP1	GPR56	BAT2	C10orf119	BAT2	IRF7
	cg12433479	cg14855124	cg14999001	cg07970146	cg12965338	cg02295992		CD207	ITGA11	CDK5	KLHL18	CAMSAP1L1	GPR65	BAT3	C10orf125	BAT3	IRS1
	cg12497564	cg14980020	cg15337700	cg08092258	cg13040691	cg02484476		CD22	ITGA2	CDKN1C	KLHL31	CAMTA1	GPR68	BAT4	C10orf128	BAT4	ITGA11
	cg12687897	cg15009294	cg15381475	cg08168141	cg13052101	cg02506753		CD226	ITGA4	CDKN2B	KLK10	CAMTA2	GPRC5C	BAT5	C10orf129	BAT5	ITGA2
	cg12843448	cg15070710	cg15778457	cg08239375	cg13234275	cg02755455		CD247	ITGA6	CDKN2BAS	KPNA5	CANT1	GPS2	BATF	C10orf140	BATF	ITGA4
	cg13142700	cg15110463	cg15991262	cg08467103	cg13642149	cg02890896		CD27	ITGAM	CDO1	KRT16	CANX	GPX2	BATF2	C10orf18	BATF2	ITGA6
	cg13153394	cg15118606	cg16476975	cg08726863	cg13734833	cg02906823		CD276	ITGAX	CDON	KRT18	CAP1	GPX7	BATF3	C10orf25	BATF3	ITGAM
	cg13209567	cg15132013	cg16767506	cg08736813	cg13763952	cg02935097		CD28	ITGB1BP1	CDR2	KRT36	CAP2	GRAMD1B	BAX	C10orf26	BAX	ITGAX
	cg13323489	cg15158106	cg17695504	cg08973382	cg13802316	cg02971470		CD2AP	ITGB2	CDS1	KRT7	CAPN1	GRAMD3	BAZ1B	C10orf27	BAZ1B	ITGB1BP1
	cg13347257	cg15357156	cg17827650	cg09039163	cg13980609	cg02997316		CD300A	ITGB6	CDSN	KRT80	CAPN10	GRAMD4	BAZ2A	C10orf40	BAZ2A	ITGB2
	cg13473356	cg15553397	cg18209323	cg09152259	cg14249520	cg03006077		CD37	ITGB7	CDYL	KRTAP2-4	CAPN12	GRAP2	BAZ2B	C10orf41	BAZ2B	ITGB6
	cg13475665	cg15632862	cg18270113	cg09198200	cg14289294	cg03036777		CD3E	ITGBL1	CEACAM21	KSR1	CAPN14	GREB1	BBC3	C10orf46	BBC3	ITGB7
	cg13496041	cg15647364	cg18362281	cg09245319	cg14689317	cg03047059		CD3G	ITM2C	CEACAM6	LACTB2	CAPN2	GREM2	BBS1	C10orf54	BBS1	ITGBL1
	cg13562542	cg15676418	cg19041648	cg09298484	cg14705010	cg03048488		CD40	ITPA	CEACAM7	LAMA3	CAPN3	GRHL2	BBS10	C10orf55	BBS10	ITM2C
	cg13613891	cg15687600	cg19238824	cg09308580	cg14981432	cg03055021		CD53	ITPK1	CELA1	LAMA4	CAPN5	GRHL3	BBS12	C10orf58	BBS12	ITPA
	cg13874817	cg15705203	cg19521279	cg09391405	cg15002761	cg03059896		CD55	ITPKB	CELSR1	LAMB3	CAPN9	GRIK4	BBS2	C10orf67	BBS2	ITPK1
	cg14567877	cg15935965	cg19547972	cg09464466	cg15015340	cg03127388		CD58	ITPR3	CELSR2	LANCL2	CAPS	GRK5	BBS5	C10orf72	BBS5	ITPKB
	cg14637144	cg15937641	cg19725553	cg09613192	cg15701612	cg03136646		CD5L	ITPRIPL1	CELSR3	LAPTM5	CAPZB	GRK6	BBS9	C10orf76	BBS9	ITPR3
	cg14786024	cg16006738	cg20397034	cg09884146	cg15964132	cg03208044		CD63	ITSN2	CENPE	LARP4B	CARD11	GRM2	BBX	C10orf79	BBX	ITPRIPL1
	cg14875327	cg16022904	cg20481909	cg09907068	cg16149628	cg03216355		CD69	IVD	CENPT	LASS2	CARD14	GSG2	BCAM	C10orf90	BCAM	ITSN2
	cg15111475	cg16096311	cg20697025	cg09977847	cg16977596	cg03325407		CD72	JAG2	CEP120	LBX2	CARD6	GSPT1	BCAN	C10orf91	BCAN	IVD
	cg15593298	cg16177187	cg21282539	cg10136008	cg16997203	cg03330022		CD74	JARID2	CEP135	LCK	CARD8	GSTCD	BCAP29	C10orf93	BCAP29	JAG2
	cg15720669	cg16260424	cg22491548	cg10278149	cg17125472	cg03335128		CD79A	JAZF1	CEP170	LCLAT1	CARD9	GTDC1	BCAP31	C10orf95	BCAP31	JARID2
	cg15987088	cg16297569	cg22599769	cg10480329	cg17142743	cg03393802		CD79B	JDP2	CERKL	LCN6	CARKD	GTF3C1	BCAR1	C11orf16	BCAR1	JAZF1
	cg15993383	cg16362305	cg22630713	cg10614445	cg17168238	cg03516026		CD80	JMJD1C	CES2	LDLR	CARM1	GTPBP8	BCAR3	C11orf17	BCAR3	JDP2
	cg16182936	cg16371229	cg23191354	cg10663897	cg17622952	cg03536711		CD81	JMJD6	CES8	LDLRAD2	CARS2	GTSE1	BCAS3	C11orf20	BCAS3	JMJD1C
	cg16241218	cg16410115	cg23263937	cg10723020	cg18023065	cg03538296		CD82	JPH2	CETP	LEPR	CASKIN1	GTSF1L	BCAS4	C11orf24	BCAS4	JMJD6
	cg16419629	cg16417028	cg23672472	cg10818566	cg18114708	cg03603260		CD83	JUP	CGNL1	LEPRE1	CASKIN2	GUK1	BCAT1	C11orf34	BCAT1	JPH2
	cg16435571	cg16417118	cg23694492	cg10818657	cg18170454	cg03652564		CD84	KALRN	CGRRF1	LEPROT	CASP10	GXYLT1	BCCIP	C11orf35	BCCIP	JUP
	cg16657164	cg16549957	cg23991636	cg10881225	cg18481342	cg03819515		CD86	KCNG3	CH25H	LEPROTL1	CASP6	GYPC	BCDIN3D	C11orf41	BCDIN3D	KALRN
	cg16921083	cg16555505	cg24227081	cg10929178	cg18555746	cg03885055		CD8A	KCNH2	CHAC1	LGALS1	CASQ2	GZMA	BCKDHA	C11orf45	BCKDHA	KCNG3
	cg16924010	cg16585234	cg24631845	cg11135381	cg18877271	cg03937290		CD93	KCNJ1	CHAD	LGALS2	CAST	GZMB	BCKDHB	C11orf48	BCKDHB	KCNH2
	cg16927040	cg16585911	cg24845380	cg11206634	cg19025811	cg03950923		CD96	KCNJ10	CHCHD6	LHFPL2	CASZ1	GZMH	BCKDK	C11orf49	BCKDK	KCNJ1
	cg16943529	cg16672421	cg25495650	cg11345976	cg19126169	cg03956353		CDC16	KCNJ15	CHD6	LHPP	CAT	H3F3A	BCL10	C11orf52	BCL10	KCNJ10
	cg16953297	cg16679650	cg25495685	cg11505026	cg19223782	cg04065086		CDC20B	KCNJ5	CHD7	LILRB1	CATSPER1	H6PD	BCL11A	C11orf53	BCL11A	KCNJ15
	cg17025620	cg16685586	cg25987194	cg11608958	cg19255554	cg04136449		CDC34	KCNK12	CHD8	LILRB4	CBFA2T2	HAUS8	BCL11B	C11orf66	BCL11B	KCNJ5
	cg17189465	cg16698212	cg26053480	cg11706849	cg19338197	cg04158878		CDC42	KCNK15	CHD9	LILRB5	CBFA2T3	HAVCR1	BCL2	C11orf68	BCL2	KCNK12
	cg17277892	cg16904686	cg26122451	cg11775828	cg19546372	cg04213163		CDC42BPA	KCNK3	CHDH	LIMCH1	CBLN3	HCCA2	BCL2A1	C11orf75	BCL2A1	KCNK15
	cg17385936	cg16985778	cg26173847	cg11902543	cg19679397	cg04218548		CDC42BPB	KCNN3	CHFR	LIMD1	CBR3	HCFC1	BCL2L1	C11orf84	BCL2L1	KCNK3
	cg17552116	cg17001034	cg26180191	cg11938718	cg19905880	cg04221461		CDC42BPG	KCNQ1	CHIT1	LIMS2	CBS	HCG18	BCL2L10	C11orf86	BCL2L10	KCNN3
	cg17626022	cg17001153	cg26667586	cg11986760	cg20160996	cg04222933		CDC42EP3	KCTD10	CHL1	LIPA	CBX2	HCG9	BCL2L11	C11orf88	BCL2L11	KCNQ1
	cg17631972	cg17042439	cg27317017	cg12001357	cg20887442	cg04233054		CDC42EP5	KCTD2	CHMP2A	LIPC	CBX4	HCRTR1	BCL2L12	C11orf9	BCL2L12	KCTD10
	cg17802942	cg17093466	cg27527798	cg12073466	cg21741284	cg04314414		CDC42SE1	KCTD21	CHMP4C	LITAF	CBX6	HDAC11	BCL2L14	C11orf92	BCL2L14	KCTD2
	cg17823751	cg17223520	cg27626790	cg12151150	cg21810245	cg04356968		CDC5L	KCTD5	CHMP7	LLGL2	CCDC102A	HDAC4	BCL2L15	C11orf93	BCL2L15	KCTD21
	cg17978425	cg17233819	cg00415665	cg12192282	cg22111527	cg04468402		CDCA2	KDM2B	CHN2	LMF1	CCDC102B	HDAC7	BCL2L2	C11orf95	BCL2L2	KCTD5
	cg18062721	cg17282688	cg00433296	cg12223243	cg22821289	cg04503570		CDCA3	KEAP1	CHORDC1	LMNA	CCDC109A	HDLBP	BCL3	C12orf10	BCL3	KDM2B
	cg18075011	cg17298989	cg00992153	cg12275370	cg22962883	cg04556393		CDCP1	KIAA0146	CHP	LMO1	CCDC109B	HECW2	BCL6	C12orf23	BCL6	KEAP1
	cg18094781	cg17419597	cg01919374	cg12311733	cg23040424	cg04846710		CDGAP	KIAA0247	CHPT1	LMO2	CCDC11	HEG1	BCL6B	C12orf24	BCL6B	KIAA0146
	cg18115215	cg17462417	cg02365514	cg12335708	cg23478547	cg04872610		CDH1	KIAA0319L	CHRD	LMO4	CCDC111	HELZ	BCL7A	C12orf26	BCL7A	KIAA0247
	cg18165852	cg17468563	cg03615269	cg12338137	cg23744638	cg04880253		CDH11	KIAA0513	CHRM2	LMTK3	CCDC113	HERC2	BCL7B	C12orf27	BCL7B	KIAA0319L
	cg18171097	cg17468569	cg03934689	cg12341429	cg24065451	cg04885881		CDH2	KIAA0528	CHRM5	LNX1	CCDC115	HEXA	BCL7C	C12orf29	BCL7C	KIAA0513
	cg18297437	cg17598574	cg04011470	cg12345526	cg24134897	cg04890480		CDH22	KIAA0748	CHRNA3	LOC100127888	CCDC12	HEXDC	BCL9	C12orf32	BCL9	KIAA0528
	cg18310412	cg17745097	cg04597393	cg12404831	cg24496349	cg04894705		CDH23	KIAA0802	CHRNA5	LOC100128239	CCDC120	HEXIM2	BCL9L	C12orf34	BCL9L	KIAA0748
	cg18421529	cg17901924	cg04624228	cg12436772	cg24508095	cg04912542		CDH24	KIAA0831	CHRNA9	LOC100128573	CCDC121	HGFAC	BCLAF1	C12orf35	BCLAF1	KIAA0802
	cg18592273	cg17942763	cg04768602	cg12453623	cg24805026	cg04983977		CDH4	KIAA0922	CHRNB1	LOC100128842	CCDC13	HHAT	BCMO1	C12orf41	BCMO1	KIAA0831
	cg18734304	cg18020547	cg04857420	cg12510999	cg24862514	cg05034603		CDH6	KIAA1026	CHRNB4	LOC100129354	CCDC134	HHEX	BCO2	C12orf42	BCO2	KIAA0922
	cg18862481	cg18024859	cg05128656	cg12674975	cg25217772	cg05051464		CDK10	KIAA1147	CHST11	LOC100130872-SPON2	CCDC136	HHIP	BCOR	C12orf43	BCOR	KIAA1026
	cg19098796	cg18108087	cg05317714	cg12761572	cg25258002	cg05151709		CDK11B	KIAA1217	CHST14	LOC100131726	CCDC137	HIP1	BCORL1	C12orf49	BCORL1	KIAA1147
	cg19127283	cg18114129	cg05321594	cg12810800	cg25473794	cg05154390		CDK13	KIAA1274	CHST15	LOC100132354	CCDC140	HIPK2	BCR	C12orf51	BCR	KIAA1217
	cg19227130	cg18154117	cg05361559	cg12884009	cg25899829	cg05158395		CDK14	KIAA1430	CHST2	LOC100133612	CCDC141	HIVEP3	BCYRN1	C12orf57	BCYRN1	KIAA1274
	cg19443257	cg18182216	cg05595301	cg13000080	cg26004810	cg05160751		CDK19	KIAA1462	CHST3	LOC100188949	CCDC142	HLA-DQA2	BDH1	C12orf59	BDH1	KIAA1430
	cg19591206	cg18232497	cg06288821	cg13112407	cg26041493	cg05588972		CDK2	KIAA1529	CHST4	LOC100270710	CCDC148	HLA-DRA	BDH2	C12orf61	BDH2	KIAA1462
	cg19592439	cg18285377	cg06368590	cg13149147	cg26073542	cg05595142		CDK20	KIAA1530	CHSY1	LOC100271831	CCDC149	HMGA1	BDKRB1	C12orf62	BDKRB1	KIAA1529
	cg19612450	cg18319612	cg06452769	cg13223682	cg26489413	cg05603985		CDK5R1	KIAA1671	CIB2	LOC100286844	CCDC150	HMGA2	BDKRB2	C12orf65	BDKRB2	KIAA1530
	cg19628148	cg18376288	cg06811478	cg13257421	cg26503877	cg05764238		CDK5RAP1	KIAA1683	CIB4	LOC100287718	CCDC154	HMGB1	BDNF	C12orf68	BDNF	KIAA1671
	cg19727641	cg18433086	cg06830360	cg13459852	cg26559804	cg05774892		CDK6	KIDINS220	CIDEC	LOC100302401	CCDC157	HN1	BDNFOS	C12orf71	BDNFOS	KIAA1683
	cg19822251	cg18713316	cg06894628	cg13530377	cg27315497	cg05787035		CDKAL1	KIF1B	CILP	LOC143188	CCDC159	HNRPDL	BEAN	C12orf72	BEAN	KIDINS220
	cg19944217	cg18883472	cg07211044	cg13547665	cg27466532	cg05802244		CDKN1A	KIF21A	CILP2	LOC151174	CCDC17	HOPX	BEGAIN	C12orf74	BEGAIN	KIF1B
	cg19983801	cg19025461	cg07222863	cg13576290	cg27466845	cg05818515		CDKN1C	KIF21B	CIR1	LOC151534	CCDC19	HOXA1	BEND3	C13orf1	BEND3	KIF21A
	cg20367852	cg19030737	cg07745674	cg13756075	cg00203347	cg05941819		CDKN2C	KIF26B	CIRBP	LOC254559	CCDC27	HOXA10	BEND4	C13orf15	BEND4	KIF21B
	cg20383007	cg19225369	cg07861448	cg13877916	cg00355804	cg05942022		CDR2	KIF6	CISD1	LOC283050	CCDC30	HOXA6	BEND5	C13orf16	BEND5	KIF26B
	cg20498859	cg19264170	cg08095204	cg13948486	cg00357958	cg05955036		CDR2L	KIFC3	CIZ1	LOC283404	CCDC33	HOXA7	BEND6	C13orf18	BEND6	KIF6
	cg20522387	cg19520452	cg08202494	cg14016418	cg00558702	cg06183287		CDRT4	KILLIN	CKAP4	LOC284276	CCDC40	HOXB3	BEND7	C13orf30	BEND7	KIFC3
	cg20585088	cg19679865	cg08476224	cg14118850	cg01015899	cg06214853		CDS2	KIR3DX1	CKAP5	LOC284837	CCDC42	HOXB4	BEST1	C13orf31	BEST1	KILLIN
	cg20899354	cg19727396	cg08851719	cg14285788	cg01054110	cg06258549		CDX1	KIRREL	CKB	LOC285847	CCDC42B	HPCAL1	BEST3	C13orf34	BEST3	KIR3DX1
	cg20953187	cg19862782	cg08909802	cg14302612	cg01213231	cg06315149		CDX2	KISS1R	CKM	LOC286367	CCDC43	HS6ST1	BEST4	C13orf35	BEST4	KIRREL
	cg20979852	cg19884658	cg09290735	cg14333475	cg01244006	cg06354519		CDYL	KLF16	CKMT2	LOC338799	CCDC48	HSD17B4	BET3L	C13orf37	BET3L	KISS1R
	cg21121136	cg19899972	cg09372546	cg14396306	cg02734505	cg06521149		CEACAM1	KLHDC5	CLASP1	LOC339524	CCDC55	HSD17B8	BEYLA	C13orf39	BEYLA	KLF16
	cg21141812	cg19913118	cg09610286	cg14708360	cg02930518	cg06718763		CEACAM19	KLHDC8A	CLCA1	LOC400696	CCDC57	HSF1	BFSP1	C14orf102	BFSP1	KLHDC5
	cg21327694	cg19913496	cg09939075	cg14807446	cg03327403	cg06720467		CEACAM21	KLHDC9	CLCF1	LOC404266	CCDC59	HSPB7	BFSP2	C14orf106	BFSP2	KLHDC8A
	cg21396456	cg20125091	cg10899768	cg15139182	cg03550075	cg06790069		CEBPA	KLHL17	CLCN6	LOC440839	CCDC61	HSPG2	BGLAP	C14orf115	BGLAP	KLHDC9
	cg21484228	cg20244489	cg11460727	cg15196820	cg03700001	cg06811467		CELSR1	KLHL2	CLDN11	LOC440957	CCDC69	HTR2B	BHLHA9	C14orf135	BHLHA9	KLHL17
	cg21528112	cg20293352	cg11497957	cg15440661	cg04036049	cg06827256		CELSR3	KLHL21	CLDN14	LOC80054	CCDC71	HTT	BHLHE22	C14orf143	BHLHE22	KLHL2
	cg21620246	cg20312132	cg11783834	cg15571231	cg04255937	cg06827976		CEND1	KLHL23	CLDN19	LOC91316	CCDC77	HUWE1	BHLHE40	C14orf147	BHLHE40	KLHL21
	cg21858485	cg20414082	cg11982546	cg15584070	cg04462774	cg06853697		CENPF	KLHL25	CLDN6	LOC93432	CCDC81	ICA1L	BHMT	C14orf149	BHMT	KLHL23
	cg22111074	cg20432671	cg12054981	cg15633603	cg04605980	cg06884882		CENPM	KLHL29	CLDN7	LONRF1	CCDC82	ID3	BHMT2	C14orf153	BHMT2	KLHL25
	cg22621867	cg20535085	cg12396523	cg15691325	cg04944536	cg06894469		CENPP	KLK1	CLEC11A	LOXL2	CCDC88B	IDO1	BICC1	C14orf159	BICC1	KLHL29
	cg22823146	cg20633321	cg13065228	cg15818005	cg05597205	cg06895953		CEP63	KLRG1	CLEC14A	LPCAT1	CCDC88C	IDO2	BICD1	C14orf166B	BICD1	KLK1
	cg23015696	cg20687610	cg13340765	cg15981982	cg06242243	cg06912623		CEP72	KPTN	CLEC17A	LPCAT3	CCDC89	IDUA	BICD2	C14orf167	BICD2	KLRG1
	cg23087992	cg20774676	cg13635007	cg16085687	cg06357748	cg06967436		CEPT1	KRAS	CLEC2L	LPP	CCDC92	IER3	BID	C14orf176	BID	KPTN
	cg23202468	cg20784259	cg13718185	cg16326590	cg06787633	cg06991148		CES3	KRT1	CLGN	LPPR2	CCDC93	IFFO1	BIK	C14orf177	BIK	KRAS
	cg23500122	cg20848441	cg14234406	cg16450677	cg06872313	cg07010486		CES7	KRT18	CLIC1	LPXN	CCDC97	IFI16	BIN1	C14orf181	BIN1	KRT1
	cg23715830	cg20929609	cg14284952	cg16620283	cg06959021	cg07019187		CES8	KRT8	CLIC5	LRCH1	CCHCR1	IFI35	BIN3	C14orf182	BIN3	KRT18
	cg23816347	cg20966270	cg14394550	cg16723381	cg07249343	cg07029002		CETP	LAGE3	CLIC6	LRGUK	CCIN	IFITM5	BIRC2	C14orf183	BIRC2	KRT8
	cg24000814	cg20980926	cg14907769	cg16875057	cg07433411	cg07095205		CFLAR	LAMB1	CLIP1	LRIG1	CCKBR	IFNG	BIRC3	C14orf184	BIRC3	LAGE3
	cg24198558	cg21012139	cg14963447	cg16903174	cg07896667	cg07123481		CGNL1	LAMB2	CLIP2	LRMP	CCL1	IFRD2	BIRC5	C14orf28	BIRC5	LAMB1
	cg24599434	cg21118367	cg15316206	cg17008473	cg07930620	cg07205154		CGREF1	LARP1	CLIP3	LRP1	CCL19	IFT140	BIRC6	C14orf34	BIRC6	LAMB2
	cg24705960	cg21208744	cg15944766	cg17147909	cg07933926	cg07207669		CH25H	LASP1	CLK4	LRP3	CCL26	IFT57	BIRC7	C14orf4	BIRC7	LARP1
	cg25377802	cg21209859	cg15969314	cg17178175	cg09636302	cg07222861		CHADL	LASS5	CLMN	LRP5	CCL27	IFT81	BIRC8	C14orf43	BIRC8	LASP1
	cg25581227	cg21262032	cg16568641	cg17209284	cg09687907	cg07342322		CHAT	LASS6	CLN6	LRRC16A	CCNA1	IGDCC4	BIVM	C14orf45	BIVM	LASS5
	cg25645687	cg21273659	cg16670359	cg17411016	cg10036003	cg07388493		CHCHD10	LAT	CLN8	LRRC17	CCNB1IP1	IGF2BP2	BLCAP	C14orf50	BLCAP	LASS6
	cg25670330	cg21288716	cg17328964	cg17419595	cg10283036	cg07420232		CHCHD6	LATS2	CLPB	LRRC33	CCND1	IGF2R	BLID	C14orf64	BLID	LAT
	cg25841608	cg21301514	cg17475381	cg17510922	cg10665891	cg07577018		CHCHD8	LBH	CLRN1	LRRC36	CCND3	IGFBP4	BLK	C14orf68	BLK	LATS2
	cg25933341	cg21400549	cg17828057	cg17594003	cg10838410	cg07589342		CHD3	LBR	CLRN1OS	LRRC43	CCNH	IGLL1	BLM	C14orf70	BLM	LBH
	cg26124016	cg21417130	cg18153977	cg17611093	cg11125883	cg07794409		CHD4	LCK	CLRN3	LRRC47	CCNI	IKZF1	BLMH	C14orf72	BLMH	LBR
	cg26692003	cg21437481	cg18237323	cg17651887	cg11510999	cg07798602		CHD5	LDB1	CLSTN1	LRRC49	CCNI2	IKZF2	BLNK	C14orf73	BLNK	LCK
	cg27014380	cg21453303	cg18440839	cg17786894	cg12053762	cg07801894		CHD9	LDB3	CLU	LRRC8A	CCNL2	IKZF3	BLOC1S1	C14orf93	BLOC1S1	LDB1
	cg27282530	cg21538450	cg18990313	cg17809353	cg12146864	cg07802362		CHDH	LDLRAD1	CLVS1	LRRFIP1	CCNY	IL13	BLOC1S3	C15orf17	BLOC1S3	LDB3
	cg27326452	cg21545720	cg19144866	cg17825400	cg12671565	cg07826387		CHGA	LEF1	CLYBL	LSG1	CCNYL1	IL18RAP	BLVRA	C15orf27	BLVRA	LDLRAD1
	cg27416372	cg21577889	cg20098854	cg18011760	cg12751521	cg07838943		CHI3L1	LETM1	CMBL	LSP1	CCR7	IL1R2	BLVRB	C15orf33	BLVRB	LEF1
	cg27605228	cg21581873	cg20387387	cg18146074	cg12920793	cg07842386		CHI3L2	LFNG	CMIP	LST1	CCRN4L	IL23A	BMF	C15orf34	BMF	LETM1
	cg00043819	cg21582311	cg20545776	cg18200741	cg13610659	cg07899551		CHIC2	LGALS12	CMPK2	LY6D	CCT3	IL23R	BMI1	C15orf38	BMI1	LFNG
	cg00119181	cg22016731	cg20648501	cg18455616	cg13645530	cg07954706		CHID1	LGALS14	CMTM4	LY6H	CD151	IL26	BMP1	C15orf39	BMP1	LGALS12
	cg00313498	cg22019158	cg20902757	cg18712919	cg14224600	cg08121408		CHML	LGALS3	CMTM5	LY86	CD177	IL2RB	BMP10	C15orf40	BMP10	LGALS14
	cg00335712	cg22041712	cg21055546	cg18854666	cg14315430	cg08136313		CHMP7	LGALS3BP	CMTM7	LYRM4	CD200R1	IL34	BMP2	C15orf42	BMP2	LGALS3
	cg00514895	cg22128645	cg21073748	cg18986925	cg14642045	cg08162465		CHN2	LGALS8	CMTM8	LYRM7	CD2AP	IL4I1	BMP6	C15orf44	BMP6	LGALS3BP
	cg00559635	cg22339338	cg21244135	cg19015708	cg14644204	cg08262429		CHPF	LGMN	CMYA5	LYSMD1	CD300C	ILDR2	BMP7	C15orf5	BMP7	LGALS8
	cg00612588	cg22341848	cg21602557	cg19015847	cg14787758	cg08458637		CHRDL2	LIF	CNFN	LYZ	CD300LD	ILKAP	BMP8B	C15orf52	BMP8B	LGMN
	cg00663077	cg22360146	cg21658235	cg19311375	cg14916668	cg08463932		CHRM1	LIMD1	CNGB1	LZTS2	CD300LF	IMP3	BMPER	C15orf54	BMPER	LIF
	cg00810208	cg22388200	cg21756720	cg19353947	cg15029631	cg08532079		CHRM3	LIMK1	CNKSR1	MACC1	CD300LG	INF2	BMPR1A	C15orf58	BMPR1A	LIMD1
	cg00939735	cg22436429	cg21910355	cg19391697	cg15260428	cg08535779		CHRNA2	LIMK2	CNKSR3	MACF1	CD302	ING3	BMPR1B	C15orf61	BMPR1B	LIMK1
	cg00960186	cg22499874	cg22524061	cg19405162	cg15540623	cg08609517		CHRNA3	LIMS2	CNN3	MAD1L1	CD320	INPP4A	BMPR2	C15orf62	BMPR2	LIMK2
	cg01106926	cg22730655	cg23287229	cg19449565	cg15661753	cg08614201		CHRNB2	LIN28	CNNM2	MADD	CD33	INPP5A	BMX	C16orf11	BMX	LIMS2
	cg01589129	cg22794214	cg23731089	cg19616339	cg15721142	cg08705382		CHRNB4	LINS1	CNNM4	MAFF	CD34	INPP5D	BNC1	C16orf13	BNC1	LIN28
	cg01590753	cg23106844	cg23996846	cg19739906	cg15866021	cg08850274		CHRNE	LIPC	CNOT3	MAFG	CD38	INPP5F	BNC2	C16orf38	BNC2	LINS1
	cg01829024	cg23262274	cg24142603	cg19931596	cg16279999	cg08869722		CHRNG	LIPT1	CNOT4	MAGEF1	CD44	INTS1	BNIP2	C16orf45	BNIP2	LIPC
	cg01834022	cg23291900	cg24294529	cg20154206	cg16889557	cg08896387		CHST10	LMAN1	CNPY1	MAGI1	CD46	IPO11	BNIP3	C16orf48	BNIP3	LIPT1
	cg01867647	cg23301687	cg24507266	cg20298668	cg17339927	cg09036837		CHST11	LMF1	CNPY2	Magmas	CD52	IQCD	BNIP3L	C16orf5	BNIP3L	LMAN1
	cg01903185	cg23449295	cg24948743	cg20319698	cg17469479	cg09068158		CHST12	LMO4	CNPY3	MALT1	CD53	IQCE	BOC	C16orf52	BOC	LMF1
	cg01924880	cg23624705	cg25257677	cg20453861	cg17723958	cg09076123		CHST13	LMO7	CNR1	MAML1	CD58	IQGAP1	BOK	C16orf53	BOK	LMO4
	cg02043159	cg23676767	cg25395034	cg20513777	cg18164508	cg09106231		CHST15	LMTK2	CNR2	MAML2	CD59	IQGAP2	BOLA3	C16orf54	BOLA3	LMO7
	cg02044219	cg23909633	cg25765796	cg20598190	cg18648169	cg09161330		CHST2	LOC100128164	CNRIP1	MAML3	CD5L	IQSEC1	BOP1	C16orf57	BOP1	LMTK2
	cg02108033	cg23928126	cg26147935	cg20629315	cg18724891	cg09242541		CHST3	LOC100128239	CNTD1	MAN1C1	CD63	IQSEC3	BPESC1	C16orf59	BPESC1	LOC100128164
	cg02422426	cg23998749	cg26291848	cg20651995	cg19355069	cg09256832		CHST6	LOC100129726	CNTFR	MAP2K6	CD79A	IRF1	BPGM	C16orf68	BPGM	LOC100128239
	cg02562431	cg24033742	cg26769700	cg20702417	cg19433021	cg09259179		CHST8	LOC100130987	CNTLN	MAP3K1	CD80	IRF2	BPHL	C16orf7	BPHL	LOC100129726
	cg02639540	cg24075990	cg27005749	cg20954219	cg19520710	cg09259409		CHSY3	LOC100131551	CNTN1	MAP3K14	CD81	IRF7	BPI	C16orf72	BPI	LOC100130987
	cg02658564	cg24117315	cg27616227	cg20991420	cg19528797	cg09267056		CIB1	LOC100131691	CNTN2	MAP3K7IP2	CD82	IRF8	BPIL1	C16orf74	BPIL1	LOC100131551
	cg02776128	cg24158160	cg13408086	cg20995564	cg19666600	cg09360654		CIB3	LOC100132111	CNTN5	MAP3K8	CD83	IRS1	BPIL2	C16orf80	BPIL2	LOC100131691
	cg02853152	cg24160066	cg13447502	cg21039723	cg19942083	cg09471611		CIDEA	LOC100132163	CNTNAP1	MAP4K4	CD93	ISCU	BRAF	C16orf81	BRAF	LOC100132111
	cg03112087	cg24250234	cg13462843	cg21044572	cg19945931	cg09556527		CIITA	LOC100133612	CNTNAP2	MAPK1	CD96	ISG20	BRCA2	C16orf86	BRCA2	LOC100132163
	cg03160466	cg24254842	cg13469590	cg21059786	cg20056593	cg09579468		CIT	LOC100133985	CNTROB	MAPKAPK3	CD97	ISYNA1	BRD1	C16orf88	BRD1	LOC100133612
	cg03189184	cg24254937	cg13576552	cg21282997	cg20077028	cg09765463		CITED4	LOC100133991	COBLL1	MAPT	CDA	ITFG1	BRD2	C16orf89	BRD2	LOC100133985
	cg03204605	cg24304617	cg13620051	cg21335378	cg20494738	cg09862941		CIZ1	LOC100289341	COCH	2006-03-01	CDAN1	ITFG3	BRD3	C16orf91	BRD3	LOC100133991
	cg03292388	cg24316949	cg13622265	cg21340821	cg20719644	cg09869950		CKB	LOC100302640	COG5	MARS	CDC123	ITGA1	BRD4	C16orf93	BRD4	LOC100289341
	cg03357180	cg24332002	cg13676763	cg21350349	cg22249612	cg09896106		CLASP1	LOC100302650	COL11A2	MAST3	CDC14A	ITGA9	BRD8	C17orf100	BRD8	LOC100302640
	cg03911502	cg24408896	cg13683040	cg21535761	cg22516162	cg10096893		CLCC1	LOC146880	COL12A1	MAST4	CDC25B	ITGAE	BRD9	C17orf101	BRD9	LOC100302650
	cg03966785	cg24445316	cg13752749	cg21646084	cg22517925	cg10206039		CLCF1	LOC221710	COL13A1	MAT1A	CDC37	ITGAL	BRDT	C17orf105	BRDT	LOC146880
	cg04048250	cg24445388	cg13817802	cg21655923	cg22842717	cg10375409		CLCN1	LOC283050	COL14A1	MATN1	CDC42	ITGAM	BRE	C17orf106	BRE	LOC221710
	cg04341730	cg24481594	cg13849253	cg21816393	cg23276617	cg10555106		CLCN7	LOC283663	COL15A1	MBNL1	CDC42BPA	ITGB1	BRF1	C17orf108	BRF1	LOC283050
	cg04392082	cg24486540	cg13877502	cg21995710	cg23369234	cg10574861		CLDN10	LOC285780	COL16A1	MBTPS2	CDC42BPB	ITGB2	BRI3	C17orf28	BRI3	LOC283663
	cg04508482	cg24488469	cg13893707	cg22034855	cg24131359	cg10576151		CLDN14	LOC339788	COL17A1	MCAM	CDC42EP1	ITGB3	BRMS1	C17orf37	BRMS1	LOC285780
	cg04541699	cg24490133	cg13898762	cg22068743	cg24702147	cg10585941		CLDN16	LOC344595	COL18A1	MCC	CDC42EP2	ITGB7	BRP44	C17orf44	BRP44	LOC339788
	cg04575395	cg24527636	cg13987700	cg22076676	cg24847366	cg10761558		CLDN2	LOC375190	COL19A1	MCF2L	CDC42EP3	ITGBL1	BRPF3	C17orf46	BRPF3	LOC344595
	cg04638468	cg24642236	cg14046477	cg22119466	cg25117875	cg10798745		CLDN3	LOC400696	COL1A1	MCF2L2	CDC42EP4	ITIH1	BRS3	C17orf47	BRS3	LOC375190
	cg04651781	cg24660640	cg14069088	cg22234119	cg25477769	cg10798815		CLDN5	LOC401093	COL1A2	MCFD2	CDC45L	ITPK1	BRSK1	C17orf49	BRSK1	LOC400696
	cg04859706	cg24661168	cg14143326	cg22277567	cg26262442	cg10861599		CLEC14A	LOC401431	COL22A1	MCM2	CDC7	ITPKB	BRSK2	C17orf51	BRSK2	LOC401093
	cg04865110	cg24671951	cg14169333	cg22330749	cg26445541	cg10982508		CLEC16A	LOC550112	COL23A1	MDN1	CDCA3	ITPR3	BRUNOL4	C17orf55	BRUNOL4	LOC401431
	cg04888241	cg24672624	cg14249922	cg22495058	cg26826729	cg11177526		CLEC17A	LOC641518	COL25A1	MED12L	CDCA4	ITPRIPL1	BRUNOL5	C17orf56	BRUNOL5	LOC550112
	cg04945735	cg24674887	cg14297063	cg22512041	cg27470433	cg11237207		CLEC1A	LOC646982	COL27A1	MED13L	CDCA5	ITSN2	BRUNOL6	C17orf58	BRUNOL6	LOC641518
	cg04961466	cg24693478	cg14328601	cg22572873	cg01211124	cg11244695		CLEC2A	LOC647121	COL4A1	MED24	CDCA7L	IVNS1ABP	BRWD1	C17orf59	BRWD1	LOC646982
	cg05164933	cg24712249	cg14359824	cg22592643	cg03399609	cg11254522		CLEC2D	LOC653566	COL4A2	MEF2D	CDCP1	JAG1	BSCL2	C17orf61	BSCL2	LOC647121
	cg05327835	cg24735226	cg14384158	cg22680073	cg03736774	cg11332505		CLEC2L	LOC678655	COL5A1	MEFV	CDCP2	JAG2	BSDC1	C17orf62	BSDC1	LOC653566
	cg05600350	cg24735235	cg14392031	cg22833612	cg04600000	cg11332928		CLEC3B	LOC728264	COL8A1	MEPCE	CDGAP	JAK1	BSG	C17orf63	BSG	LOC678655
	cg05604079	cg24809011	cg14400354	cg22931002	cg05060534	cg11336061		CLEC4C	LOC728448	COL9A2	MERTK	CDH1	JAKMIP2	BSN	C17orf64	BSN	LOC728264
	cg06007271	cg24833674	cg14409810	cg23093217	cg07005067	cg11406453		CLEC4GP1	LOC81691	COL9A3	MEST	CDH13	JARID2	BSND	C17orf65	BSND	LOC728448
	cg06065125	cg24834199	cg14560006	cg23095192	cg07276358	cg11582189		CLEC7A	LOC84740	COLEC10	MET	CDH15	JAZF1	BSPRY	C17orf66	BSPRY	LOC81691
	cg06256858	cg24864241	cg14594187	cg23101632	cg07804973	cg11650164		CLECL1	LOC90246	COLEC11	METRNL	CDH23	JMJD1C	BST1	C17orf68	BST1	LOC84740
	cg06274396	cg25023165	cg14645880	cg23150604	cg07971952	cg11705954		CLIC4	LOH3CR2A	COLQ	METTL9	CDH24	JUP	BST2	C17orf70	BST2	LOC90246
	cg06521357	cg25102417	cg21181192	cg23261319	cg08400494	cg11721194		CLIC5	LONP1	COMMD3	MEX3A	CDH5	KALRN	BSX	C17orf72	BSX	LOH3CR2A
	cg06659580	cg25104613	cg21194807	cg23429047	cg08466269	cg11743000		CLIC6	LPAR5	COMMD4	MFAP2	CDK10	KANK2	BTBD1	C17orf73	BTBD1	LONP1
	cg06694734	cg25119415	cg21241902	cg23497611	cg09180566	cg11743829		CLINT1	LPAR6	COMP	MFN2	CDK11B	KATNB1	BTBD10	C17orf74	BTBD10	LPAR5
	cg06915193	cg25154630	cg25287474	cg23546106	cg09294084	cg11815250		CLIP1	LPCAT1	COMT	MFSD2A	CDK14	KCNA3	BTBD11	C17orf76	BTBD11	LPAR6
	cg06991300	cg25256723	cg00250500	cg23611697	cg11381282	cg11835347		CLIP2	LPP	COPG2	MFSD6	CDK2	KCNG2	BTBD12	C17orf78	BTBD12	LPCAT1
	cg07265976	cg25271672	cg00436722	cg23618156	cg11784564	cg11859922		CLK4	LRCH1	COPZ2	MFSD7	CDK2AP1	KCNH1	BTBD16	C17orf79	BTBD16	LPP
	cg07280936	cg25306093	cg00470641	cg23782758	cg11997468	cg11977488		CLLU1	LRFN3	CORIN	MGAT5	CDK3	KCNH2	BTBD17	C17orf80	BTBD17	LRCH1
	cg07318204	cg25344239	cg00644351	cg23808213	cg12084760	cg12136895		CLLU1OS	LRP4	CORO1A	MGC16275	CDK5	KCNK12	BTBD18	C17orf81	BTBD18	LRFN3
	cg07410872	cg25345603	cg00954391	cg23903708	cg12337884	cg12274567		CLN6	LRP6	CORO1B	MGEA5	CDK5RAP1	KCNK16	BTBD19	C17orf87	BTBD19	LRP4
	cg07456114	cg25446086	cg01035689	cg23924526	cg13731800	cg12405265		CLN8	LRRC28	CORO1C	MGRN1	CDK6	KCNK17	BTBD2	C17orf90	BTBD2	LRP6
	cg07893544	cg25467833	cg01229798	cg24206827	cg15975806	cg12417775		CLPB	LRRC33	CORO2B	MICAL2	CDKAL1	KCNMA1	BTBD3	C17orf91	BTBD3	LRRC28
	cg07963234	cg25597580	cg01375869	cg24361098	cg16896868	cg12629689		CLPTM1L	LRRC43	CORO6	MICALCL	CDKL5	KCNQ1	BTBD7	C17orf96	BTBD7	LRRC33
	cg08247450	cg25880211	cg01401460	cg24365417	cg16962442	cg12653626		CLRN1	LRRC8B	COTL1	MINA	CDKN1A	KCNQ1OT1	BTBD9	C17orf99	BTBD9	LRRC43
	cg08266311	cg25940485	cg02038273	cg24397007	cg18520125	cg12723251		CLSTN1	LRRN3	COX10	MIR1182	CDKN1C	KCNQ2	BTC	C18orf1	BTC	LRRC8B
	cg08297751	cg25978218	cg02451730	cg24544082	cg18731055	cg12750917		CLSTN2	LSM11	COX19	MIR1207	CDKN2AIP	KCNQ5	BTD	C18orf21	BTD	LRRN3
	cg08323075	cg26005232	cg02528908	cg24718773	cg19734822	cg12832565		CLTC	LST1	COX5B	MIR1208	CDO1	KCNT1	BTF3	C18orf26	BTF3	LSM11
	cg08346159	cg26056577	cg02693002	cg24803346	cg23281529	cg13048591		CLU	LTB	CPA4	MIR1256	CDR2L	KCTD10	BTF3L1	C18orf56	BTF3L1	LST1
	cg08377398	cg26059839	cg02798576	cg24925163	cg23575603	cg13067139		CLUAP1	LTBP3	CPAMD8	MIR141	CDRT4	KCTD19	BTG1	C19orf10	BTG1	LTB
	cg08425479	cg26072906	cg03031609	cg25101764	cg23598424	cg13132404		CLYBL	LTC4S	CPE	MIR185	CDS2	KDM2B	BTG2	C19orf12	BTG2	LTBP3
	cg08446824	cg26110130	cg03036592	cg25124300	cg24852565	cg13209388		CMIP	LTK	CPEB4	MIR190B	CDSN	KDM4B	BTG3	C19orf22	BTG3	LTC4S
	cg08480901	cg26110733	cg03354992	cg25124402	cg24915592	cg13254203		CMTM2	LUC7L2	CPLX1	MIR200C	CDT1	KDM6B	BTG4	C19orf23	BTG4	LTK
	cg08529049	cg26118759	cg03367264	cg25299364	cg26897297	cg13305476		CMTM4	LY6G5C	CPNE2	MIR204	CDYL	KIAA0040	BTK	C19orf26	BTK	LUC7L2
	cg08553437	cg26121730	cg03683171	cg25422678	cg27650699	cg13359765		CMTM8	LY6G6C	CPNE3	MIR223	CDYL2	KIAA0146	BTLA	C19orf28	BTLA	LY6G5C
	cg08593261	cg26151675	cg03846926	cg25446789	cg00747890	cg13392022		CNDP2	LY86	CPNE4	MIR492	CEACAM1	KIAA0182	BTN1A1	C19orf29	BTN1A1	LY6G6C
	cg08629884	cg26313337	cg04368939	cg25492875	cg01166350	cg13446689		CNGB1	LY96	CPNE5	MIR502	CEACAM16	KIAA0368	BTN2A3	C19orf30	BTN2A3	LY86
	cg08702941	cg26353783	cg04526584	cg25616918	cg01242348	cg13458211		CNIH3	LYL1	CPNE6	MIR548F5	CEACAM21	KIAA0467	BTNL2	C19orf33	BTNL2	LY96
	cg08712866	cg26613367	cg04564481	cg25748958	cg01692626	cg13477354		CNKSR3	LYPD3	CPNE9	MIR548G	CEACAM3	KIAA0513	BTNL8	C19orf34	BTNL8	LYL1
	cg08812889	cg26845278	cg04645545	cg25758828	cg01759870	cg13502252		CNNM2	LYRM5	CPT1A	MIR548H4	CEACAM6	KIAA1026	BTRC	C19orf35	BTRC	LYPD3
	cg08852245	cg26864395	cg04965549	cg25921544	cg01836137	cg13579607		CNNM3	LZTFL1	CPT2	MIR548N	CEACAM8	KIAA1267	BUB1	C19orf36	BUB1	LYRM5
	cg09024126	cg26889408	cg04972745	cg25949447	cg02072813	cg13674411		CNP	MACF1	CPXM1	MIR572	CEBPA	KIAA1274	BUB1B	C19orf38	BUB1B	LZTFL1
	cg09064304	cg26895569	cg05339066	cg26179134	cg02130404	cg13683975		CNPY1	MAD1L1	CR2	MIR609	CEBPB	KIAA1310	BUB3	C19orf39	BUB3	MACF1
	cg09117206	cg26937868	cg05618683	cg26376241	cg03502982	cg13789457		CNR1	MAEA	CRABP1	MIR7-2	CEBPE	KIAA1530	BUD13	C19orf45	BUD13	MAD1L1
	cg09157668	cg27175311	cg05752819	cg26476820	cg03550773	cg13932865		CNR2	MAF	CRABP2	MIR761	CEBPG	KIAA1549	BUD31	C19orf46	BUD31	MAEA
	cg09217856	cg27224823	cg05762616	cg26685998	cg04545963	cg13968233		CNTD2	MAG	CRADD	MIR802	CECR1	KIF13A	BVES	C19orf48	BVES	MAF
	cg09218398	cg27225130	cg06124827	cg26690127	cg04561727	cg14091149		CNTFR	MAGI1	CRAMP1L	MIR938	CECR2	KIF16B	BZRAP1	C19orf50	BZRAP1	MAG
	cg09354241	cg27353619	cg06469214	cg27134910	cg04578317	cg14144728		CNTN4	MAL	CRAT	MITF	CECR5	KIF19	BZW2	C19orf51	BZW2	MAGI1
	cg09390241	cg27433482	cg06616710	cg27141474	cg05282641	cg14216734		CNTNAP1	MALT1	CRB2	MKLN1	CEL	KIF1B	C10orf10	C19orf54	C10orf10	MAL
	cg09559950	cg27510001	cg06679087	cg27160726	cg05398700	cg14255243		CNTNAP2	MAML2	CRB3	MKNK1	CELA1	KIF22	C10orf104	C19orf55	C10orf104	MALT1
	cg09767602	cg27511894	cg06700877	cg27228272	cg06992688	cg14286456		COASY	MAN1A1	CREB3	MLKL	CELSR2	KIF26A	C10orf105	C19orf56	C10orf105	MAML2
	cg09812070	cg27549944	cg07240413	cg27282397	cg08169020	cg14377059		COBL	MAN1B1	CREB3L2	MLLT3	CELSR3	KIF26B	C10orf107	C19orf57	C10orf107	MAN1A1
	cg09841488	cg27582007	cg07382923	cg27293155	cg09298313	cg14413378		COBRA1	MAN1C1	CREB5	MMP19	CENPB	KIF3C	C10orf108	C19orf59	C10orf108	MAN1B1
	cg09921821	cg27583604	cg07588964	cg27368523	cg09385936	cg14425908		COG4	MANBAL	CREBBP	MMRN2	CENPP	KIFC2	C10orf11	C19orf60	C10orf11	MAN1C1
	cg09959931	cg00016783	cg07643225	cg27529004	cg10070185	cg14613228		COL11A2	MAP1A	CREG1	MND1	CENPT	KIFC3	C10orf110	C19orf63	C10orf110	MANBAL
	cg10099518	cg00052964	cg07671858	cg27606396	cg10082165	cg14654495		COL12A1	MAP1LC3B2	CRELD1	MOBKL1A	CEP110	KIR3DX1	C10orf113	C19orf66	C10orf113	MAP1A
	cg10274108	cg00168785	cg08360820	cg00091349	cg10100767	cg14663208		COL13A1	MAP3K1	CRHR1	MOBKL2A	CEP350	KLC1	C10orf114	C19orf71	C10orf114	MAP1LC3B2
	cg10351287	cg00295485	cg08365301	cg00138407	cg10559742	cg14701962		COL14A1	MAP3K4	CRHR2	MOBKL2B	CEP63	KLC2	C10orf116	C19orf76	C10orf116	MAP3K1
	cg10366786	cg00314029	cg09022607	cg00153306	cg11070172	cg14732540		COL15A1	MAP3K5	CRIM1	MORC3	CEP72	KLF13	C10orf119	C19orf77	C10orf119	MAP3K4
	cg10454246	cg00372692	cg09445939	cg00317010	cg11730703	cg14823363		COL16A1	MAP3K7IP1	CRIP1	MORN3	CERK	KLF16	C10orf125	C1GALT1	C10orf125	MAP3K5
	cg10463150	cg00391739	cg09599130	cg00511167	cg13578465	cg14969185		COL18A1	MAP3K8	CRIP3	MOSC1	CES8	KLF3	C10orf128	C1orf100	C10orf128	MAP3K7IP1
	cg10603183	cg00520408	cg09671951	cg00514486	cg13729548	cg14989202		COL19A1	MAP4K4	CRIPT	MOSPD2	CFDP1	KLF6	C10orf140	C1orf101	C10orf140	MAP3K8
	cg10740902	cg00676801	cg10030921	cg00576550	cg14191466	cg15009810		COL1A1	MAP7	CRISPLD2	MPP5	CFLAR	KLF7	C10orf25	C1orf104	C10orf25	MAP4K4
	cg10756475	cg00680277	cg10242724	cg00736958	cg14274357	cg15082498		COL21A1	MAPKAP1	CRK	MPPE1	CGN	KLHDC4	C10orf26	C1orf105	C10orf26	MAP7
	cg10773016	cg00711795	cg10337322	cg00751770	cg16004738	cg15128801		COL22A1	MAPKAPK2	CRLF1	MPRIP	CHCHD1	KLHL18	C10orf27	C1orf106	C10orf27	MAPKAP1
	cg10863741	cg00752969	cg10342899	cg00779858	cg16403659	cg15136975		COL23A1	MAPRE2	CROCC	MPZL2	CHCHD2	KLHL21	C10orf28	C1orf107	C10orf28	MAPKAPK2
	cg11072882	cg00787282	cg10762214	cg00863094	cg18299778	cg15391151		COL29A1	2001-03-01	CRTAM	MRAS	CHCHD3	KLHL22	C10orf35	C1orf111	C10orf35	MAPRE2
	cg11114873	cg00852846	cg10838380	cg00906812	cg18410685	cg15575967		COL4A1	2004-03-01	CRYBB2	MRPL16	CHCHD4	KLHL24	C10orf40	C1orf113	C10orf40	2001-03-01
	cg11163620	cg00935043	cg10869957	cg00975624	cg18425377	cg15676719		COL4A2	MARK3	CRYGD	MRPL54	CHCHD5	KLHL29	C10orf41	C1orf122	C10orf41	2004-03-01
	cg11205173	cg01094950	cg11501931	cg01027858	cg18615457	cg15703790		COL4A3BP	MATK	CRYL1	MRPS12	CHCHD6	KLHL6	C10orf46	C1orf123	C10orf46	MARK3
	cg11411884	cg01124420	cg12060422	cg01163369	cg18947676	cg15711976		COL5A1	MATR3	CRYM	MRVI1	CHD2	KLRA1	C10orf53	C1orf125	C10orf53	MATK
	cg11416384	cg01218053	cg12069379	cg01280180	cg18996808	cg15726426		COL5A2	MBD4	CRYZ	MS4A6A	CHD3	KLRB1	C10orf54	C1orf126	C10orf54	MATR3
	cg11497952	cg01301197	cg12317414	cg01289541	cg19011001	cg15819188		COL5A3	MBNL1	CSF3R	MS4A7	CHD4	KLRC1	C10orf55	C1orf127	C10orf55	MBD4
	cg11597475	cg01439631	cg12566152	cg01292810	cg19775206	cg15834037		COL6A1	MCF2L	CSMD2	MSH6	CHD5	KLRD1	C10orf58	C1orf128	C10orf58	MBNL1
	cg11721566	cg01632474	cg12673726	cg01313358	cg20005742	cg15892497		COL6A2	MCFD2	CSNK1E	MSI2	CHD7	KLRG1	C10orf62	C1orf130	C10orf62	MCF2L
	cg12066624	cg01745766	cg12751948	cg01368219	cg21176127	cg15896892		COL6A3	MCHR1	CSNK1G2	MSLN	CHD8	KLRK1	C10orf68	C1orf133	C10orf68	MCFD2
	cg12306195	cg01974549	cg13331196	cg01373248	cg21517792	cg15997411		COL9A2	MCM7	CSRNP2	MSR1	CHEK2	KRI1	C10orf71	C1orf135	C10orf71	MCHR1
	cg12307698	cg01987702	cg13637654	cg01412654	cg23665216	cg16008966		COL9A3	MCPH1	CSRP2	MSRA	CHFR	KRT1	C10orf72	C1orf144	C10orf72	MCM7
	cg12347792	cg02152819	cg13710279	cg01562813	cg24112221	cg16013543		COLEC11	MCTP2	CTAGE5	MSX2P1	CHI3L1	KRT5	C10orf76	C1orf150	C10orf76	MCPH1
	cg12378888	cg02324732	cg13763181	cg01797381	cg25030467	cg16023434		COLEC12	MED1	CTBP2	MT1E	CHIC2	KRT71	C10orf79	C1orf151	C10orf79	MCTP2
	cg12414557	cg02343335	cg13908507	cg01799418	cg26102435	cg16061436		COMMD1	MED10	CTDSP2	MTHFR	CHID1	KRT74	C10orf81	C1orf158	C10orf81	MED1
	cg12537382	cg02609279	cg14032529	cg01870865	cg26396452	cg16128096		COMMD10	MED14	CTF1	MTMR11	CHIT1	KRTAP10-8	C10orf82	C1orf159	C10orf82	MED10
	cg12726927	cg02634634	cg14548882	cg02244028	cg27170268	cg16171860		COMMD7	MED20	CTGF	MTMR4	CHKA	KRTAP10-9	C10orf88	C1orf161	C10orf88	MED14
	cg12746059	cg02640489	cg14588178	cg02341182	cg00646185	cg16256492		COPA	MEF2D	CTNNA1	MTMR7	CHMP1B	KRTAP4-12	C10orf90	C1orf162	C10orf90	MED20
	cg12769506	cg02772995	cg14789214	cg02417857	cg01176433	cg16269775		CORIN	MEGF11	CTNNA3	MUSK	CHMP4B	KSR1	C10orf91	C1orf172	C10orf91	MEF2D
	cg12997579	cg02806733	cg14896134	cg02977443	cg01184271	cg16290996		CORO1B	MEGF6	CTNNAL1	MX1	CHMP4C	L3MBTL3	C10orf93	C1orf173	C10orf93	MEGF11
	cg13155001	cg02926266	cg15241501	cg02980023	cg02597493	cg16306654		CORO1C	MEOX1	CTNNBIP1	MXI1	CHN2	L3MBTL4	C10orf95	C1orf174	C10orf95	MEGF6
	cg13359415	cg03034070	cg15245292	cg03084350	cg05638059	cg16416158		CORO2B	METAP1	CTNND1	MYBPH	CHPF2	LAPTM5	C10orf99	C1orf175	C10orf99	MEOX1
	cg13486410	cg03054026	cg15261605	cg03171795	cg06107293	cg16432031		CORO7	METT11D1	CTNS	MYEOV	CHRDL2	LARP1	C11orf10	C1orf177	C11orf10	METAP1
	cg13511000	cg03124139	cg15279476	cg03176993	cg07280272	cg16513984		COTL1	METTL7A	CTPS	MYH10	CHRM2	LARP4B	C11orf16	C1orf180	C11orf16	METT11D1
	cg13624385	cg03242471	cg15462970	cg03358636	cg07889505	cg16517394		COX10	MFGE8	CTR9	MYH16	CHRM3	LARS2	C11orf17	C1orf182	C11orf17	METTL7A
	cg13643914	cg03491895	cg16060369	cg03479209	cg09738947	cg16521555		COX4I2	MFHAS1	CTSA	MYLK4	CHRM5	LASP1	C11orf20	C1orf187	C11orf20	MFGE8
	cg13658542	cg03517776	cg16223436	cg03891318	cg10342963	cg16549694		COX6B2	MFI2	CTSB	MYO18A	CHRNA2	LASS3	C11orf21	C1orf190	C11orf21	MFHAS1
	cg13693941	cg03559686	cg16501237	cg03893701	cg10643916	cg16597045		COX8C	MGAT1	CTSD	MYO1B	CHRNB1	LASS6	C11orf24	C1orf192	C11orf24	MFI2
	cg13773914	cg03566174	cg16596052	cg04039397	cg11183227	cg16989340		CP	MGAT4A	CTSE	MYO1D	CHRNG	LAT	C11orf30	C1orf198	C11orf30	MGAT1
	cg13935962	cg03568507	cg16943126	cg04071964	cg11526413	cg17074704		CPA4	MGAT5	CTSG	MYO1G	CHST11	LAT2	C11orf34	C1orf200	C11orf34	MGAT4A
	cg13944084	cg03585053	cg17028595	cg04121771	cg11942622	cg17094249		CPA6	MGAT5B	CTSH	MYO5A	CHST12	LCK	C11orf35	C1orf201	C11orf35	MGAT5
	cg14001914	cg03602777	cg17276002	cg04252044	cg12031275	cg17114375		CPAMD8	MGC12916	CTSZ	MYO7B	CHST13	LCN6	C11orf36	C1orf203	C11orf36	MGAT5B
	cg14006320	cg03667051	cg17522984	cg04348250	cg12555233	cg17147537		CPD	MGC16275	CTTN	MYO9B	CHST15	LCN8	C11orf40	C1orf204	C11orf40	MGC12916
	cg14654886	cg03756940	cg17544177	cg04387658	cg12933431	cg17222434		CPEB1	MGC2752	CTTNBP2	MYOF	CHST3	LCTL	C11orf41	C1orf21	C11orf41	MGC16275
	cg14736058	cg03974193	cg17723653	cg04399631	cg14023999	cg17226042		CPLX1	MGC29506	CTTNBP2NL	MYPN	CHSY1	LDB2	C11orf42	C1orf210	C11orf42	MGC2752
	cg14817655	cg03997390	cg17743250	cg04478930	cg14138540	cg17242981		CPLX2	MGLL	CTXN1	N4BP2L1	CIAPIN1	LDB3	C11orf45	C1orf212	C11orf45	MGC29506
	cg14866595	cg04065472	cg17797121	cg04509882	cg14851263	cg17325476		CPLX3	MGMT	CUEDC1	NACC2	CIB3	LDHB	C11orf48	C1orf213	C11orf48	MGLL
	cg14916150	cg04140212	cg17804342	cg04582136	cg16397021	cg17418085		CPNE1	MGP	CUGBP2	NANOG	CIDEA	LDLRAD2	C11orf49	C1orf216	C11orf49	MGMT
	cg15287410	cg04198215	cg17962384	cg05068866	cg18136895	cg17439967		CPNE2	MIA	CUL3	NARG2	CIDEB	LEMD2	C11orf53	C1orf220	C11orf53	MGP
	cg15448975	cg04202267	cg18064754	cg05116378	cg18705861	cg17453456		CPNE4	MICAL2	CUX1	NAT6	CIITA	LGALS7	C11orf59	C1orf226	C11orf59	MIA
	cg15494597	cg04293526	cg18153816	cg05125838	cg19619585	cg17462438		CPNE5	MIER1	CUX2	NAV1	CILP2	LGMN	C11orf60	C1orf227	C11orf60	MICAL2
	cg15707093	cg04324821	cg18477674	cg05377949	cg21149266	cg17464436		CPNE8	MINK1	CX3CL1	NBEA	CIRBP	LGR6	C11orf66	C1orf228	C11orf66	MIER1
	cg15834072	cg04361126	cg18599843	cg05445326	cg22242148	cg17470627		CPPED1	MINPP1	CXCL10	NCAPD2	CIT	LHFP	C11orf68	C1orf229	C11orf68	MINK1
	cg15847565	cg04373487	cg18768157	cg05551003	cg23911637	cg17602903		CPSF1	MIR1178	CXCL16	NCK2	CIZ1	LHFPL2	C11orf74	C1orf230	C11orf74	MINPP1
	cg15860235	cg04408104	cg19220719	cg05581878	cg24025550	cg17819085		CPSF3	MIR1205	CXCL17	NCKAP5L	CKAP5	LIF	C11orf75	C1orf26	C11orf75	MIR1178
	cg15877785	cg04453971	cg19229344	cg05622438	cg24206537	cg17826107		CPSF3L	MIR128-2	CXCL5	NCOR2	CKB	LILRA2	C11orf80	C1orf35	C11orf80	MIR1205
	cg15920654	cg04618171	cg20216928	cg05878887	cg24682751	cg17850088		CPT1A	MIR130B	CXCL9	NCR3	CLASP1	LILRP2	C11orf84	C1orf38	C11orf84	MIR128-2
	cg16002355	cg04621728	cg20365330	cg05900530	cg25156843	cg17850498		CPXM2	MIR143	CXCR3	NCRNA00111	CLASP2	LIM2	C11orf85	C1orf43	C11orf85	MIR130B
	cg16106368	cg04623131	cg21344746	cg05981651	cg25290178	cg17890044		CPZ	MIR145	CXCR5	NCRNA00189	CLC	LIMS2	C11orf86	C1orf49	C11orf86	MIR143
	cg16146177	cg04659582	cg22620363	cg06157116	cg25703338	cg17942763		CR2	MIR149	CXCR7	NCRNA00219	CLCA2	LIN28	C11orf87	C1orf50	C11orf87	MIR145
	cg16162058	cg04741211	cg22633280	cg06164260	cg26889953	cg17946439		CRABP1	MIR1914	CXorf26	NDOR1	CLCF1	LIN54	C11orf88	C1orf52	C11orf88	MIR149
	cg16297011	cg04872689	cg23044053	cg06169746	cg27365627	cg17971251		CRB2	MIR193B	CXXC5	NDRG2	CLCN1	LIPC	C11orf9	C1orf53	C11orf9	MIR1914
	cg16326674	cg04881228	cg23127694	cg06329316	cg27376339	cg17972058		CRBN	MIR195	CYB561D1	NDUFA12	CLCN6	LIPH	C11orf90	C1orf54	C11orf90	MIR193B
	cg16331929	cg04920761	cg23471067	cg06335372	cg00033551	cg18028470		CRCT1	MIR21	CYB561D2	NDUFS3	CLCN7	LITAF	C11orf91	C1orf55	C11orf91	MIR195
	cg16357388	cg04939302	cg23610453	cg06392589	cg00121045	cg18150695		CREB3L2	MIR210	CYB5R1	NEDD4L	CLDN1	LIX1L	C11orf92	C1orf56	C11orf92	MIR21
	cg16361705	cg04955914	cg23725321	cg06489037	cg00206490	cg18174779		CREB5	MIR24-2	CYB5R2	NEDD9	CLDN14	LLGL2	C11orf93	C1orf59	C11orf93	MIR210
	cg16418810	cg05014837	cg24085039	cg06585734	cg00382930	cg18178715		CREBBP	MIR26B	CYBRD1	NF1	CLDN2	LMAN2	C11orf95	C1orf61	C11orf95	MIR24-2
	cg16566627	cg05074138	cg24383507	cg06644892	cg00736299	cg18227442		CREG2	MIR27A	CYFIP1	NFATC1	CLDN5	LMF1	C12orf10	C1orf69	C12orf10	MIR26B
	cg16887264	cg05081352	cg24823751	cg06720722	cg01023759	cg18273350		CRELD2	MIR301A	CYFIP2	NFATC2	CLDND1	LMNA	C12orf23	C1orf70	C12orf23	MIR27A
	cg16976370	cg05135521	cg24839386	cg06730953	cg01028389	cg18289580		CREM	MIR301B	CYGB	NFE2L2	CLEC10A	LMO4	C12orf26	C1orf74	C12orf26	MIR301A
	cg16999370	cg05240855	cg24842260	cg07269557	cg01068906	cg18367529		CRHR1	MIR425	CYHR1	NFE2L3	CLEC11A	LMO7	C12orf27	C1orf77	C12orf27	MIR301B
	cg17160751	cg05245650	cg25011475	cg07278181	cg01231543	cg18565510		CRIM1	MIR497	CYMP	NFIC	CLEC12A	LMTK2	C12orf29	C1orf83	C12orf29	MIR425
	cg17214381	cg05246303	cg25045785	cg07279442	cg01237501	cg18768612		CRISPLD2	MIR548G	CYP17A1	NFRKB	CLEC16A	LOC100128542	C12orf32	C1orf85	C12orf32	MIR497
	cg17231999	cg05361273	cg25083618	cg07582825	cg01412419	cg18785742		CRMP1	MIR548H4	CYP19A1	NFU1	CLEC2D	LOC100128788	C12orf34	C1orf86	C12orf34	MIR548G
	cg17232991	cg05395210	cg25303150	cg07624918	cg01468220	cg18858739		CRNN	MIR574	CYP1A2	NFXL1	CLEC2L	LOC100130872	C12orf35	C1orf87	C12orf35	MIR548H4
	cg17255450	cg05469695	cg25794402	cg07777347	cg01578585	cg18881723		CROCCL1	MIR589	CYP26A1	NGFR	CLEC3B	LOC100130872-SPON2	C12orf36	C1orf88	C12orf36	MIR574
	cg17574471	cg05616969	cg25926515	cg07858973	cg01686522	cg18886071		CROCCL2	MIR609	CYP26B1	NHSL1	CLEC4A	LOC100132111	C12orf39	C1orf89	C12orf39	MIR589
	cg17790852	cg05664072	cg26381313	cg08003402	cg01829163	cg19088218		CRTAC1	MIR623	CYP26C1	NIN	CLEC4D	LOC100133669	C12orf41	C1orf9	C12orf41	MIR609
	cg17839008	cg05705140	cg26392708	cg08022147	cg01838863	cg19101018		CRTC1	MIR942	CYP27B1	NINJ2	CLEC4G	LOC100133991	C12orf42	C1orf92	C12orf42	MIR623
	cg18013519	cg05782445	cg26458072	cg08069883	cg01912578	cg19161251		CRTC2	MKL2	CYP27C1	NKAPL	CLEC5A	LOC100134713	C12orf43	C1orf95	C12orf43	MIR942
	cg18120376	cg05865340	cg26540630	cg08151370	cg01954388	cg19272744		CRTC3	MLC1	CYP2U1	NLRC3	CLEC7A	LOC100188949	C12orf47	C1orf96	C12orf47	MKL2
	cg18177533	cg05939956	cg26820037	cg08485302	cg02033182	cg19322969		CRY1	MLL3	CYP46A1	NLRP12	CLEC9A	LOC100287227	C12orf48	C1orf97	C12orf48	MLC1
	cg18181323	cg05940122	cg27177554	cg08535978	cg02043105	cg19353949		CRY2	MLL5	CYP4F12	NLRP3	CLIC1	LOC100302652	C12orf53	C1QC	C12orf53	MLL3
	cg18280362	cg05941631	cg27250032	cg08797864	cg02074956	cg19360850		CRYAA	MLLT10	CYP4X1	NLRP7	CLIC5	LOC145814	C12orf56	C1QL1	C12orf56	MLL5
	cg18314424	cg06142351	cg00243281	cg08822118	cg02143404	cg19600528		CRYBA2	MLLT6	CYP51A1	NMNAT2	CLINT1	LOC221122	C12orf59	C1QL3	C12orf59	MLLT10
	cg18342279	cg06240690	cg00350835	cg09220326	cg02150077	cg19602479		CRYGN	MLXIP	CYP7B1	NMNAT3	CLIP1	LOC283050	C12orf60	C1QL4	C12orf60	MLLT6
	cg18351939	cg06240854	cg01259360	cg09326204	cg02196379	cg19677739		CRYL1	MMAA	CYSLTR1	NOC2L	CLIP2	LOC283999	C12orf61	C1QTNF4	C12orf61	MLXIP
	cg18375902	cg06261926	cg01568784	cg09357350	cg02202742	cg19693031		CRYM	MMADHC	CYTH1	NOD1	CLIP3	LOC284798	C12orf65	C1QTNF5	C12orf65	MMAA
	cg18538662	cg06271067	cg01659052	cg09359351	cg02213678	cg19713429		CSDA	MMP9	CYTH2	NOP14	CLK1	LOC285629	C12orf68	C1QTNF6	C12orf68	MMADHC
	cg18631798	cg06272010	cg01704474	cg09416188	cg02282640	cg19718360		CSDAP1	MMRN2	CYTSA	NOP58	CLK2	LOC285740	C12orf69	C1QTNF7	C12orf69	MMP9
	cg18675847	cg06333233	cg01798033	cg09447811	cg02311374	cg19760410		CSDC2	MMS19	CYTSB	NOTCH1	CLN3	LOC285830	C12orf70	C1R	C12orf70	MMRN2
	cg18722790	cg06386983	cg01806972	cg09668964	cg02355868	cg19776942		CSF2RB	MNAT1	D4S234E	NOTCH4	CLN6	LOC285847	C12orf71	C1S	C12orf71	MMS19
	cg18972849	cg06442723	cg02097203	cg09716038	cg02554361	cg19779057		CSF3	MNDA	DAAM1	NOX5	CLN8	LOC286359	C12orf72	C20orf112	C12orf72	MNAT1
	cg19082230	cg06566627	cg02305850	cg09850137	cg02558476	cg19807237		CSGALNACT1	MOBKL3	DAB2IP	NPEPL1	CLNK	LOC360030	C12orf73	C20orf117	C12orf73	MNDA
	cg19129369	cg06591185	cg02409108	cg09866565	cg02633398	cg19857151		CSK	MOGAT3	DACT1	NPFFR1	CLP1	LOC374443	C12orf74	C20orf118	C12orf74	MOBKL3
	cg19134945	cg06699555	cg02474542	cg10135708	cg02645450	cg19884600		CSMD2	MORG1	DAG1	NPLOC4	CLPB	LOC388588	C12orf76	C20orf12	C12orf76	MOGAT3
	cg19178853	cg06709297	cg02501827	cg10499974	cg03016934	cg19900821		CSMD3	MOSPD3	DAGLA	NPTN	CLPTM1L	LOC388796	C13orf15	C20orf123	C13orf15	MORG1
	cg19777067	cg06734510	cg02610064	cg10598503	cg03169557	cg19922564		CSNK1D	MPG	DAGLB	NR1H3	CLRN1	LOC388965	C13orf26	C20orf134	C13orf26	MOSPD3
	cg19852958	cg06758448	cg02680086	cg10716343	cg03286774	cg19926245		CSNK1E	MPP6	DAND5	NRD1	CLRN2	LOC390594	C13orf29	C20orf135	C13orf29	MPG
	cg19971716	cg06760077	cg02685484	cg10776533	cg03408945	cg20163796		CSNK1G2	MPRIP	DAP	NRM	CLSTN1	LOC400804	C13orf30	C20orf141	C13orf30	MPP6
	cg19999682	cg06879786	cg02973469	cg10998291	cg03471593	cg20168901		CSNK2B	MRC2	DAPK1	NRXN2	CLSTN3	LOC440926	C13orf33	C20orf151	C13orf33	MPRIP
	cg20007130	cg07051721	cg03347559	cg11029367	cg03497652	cg20269544		CSRNP1	MREG	DAPK2	NSL1	CLU	LOC619207	C13orf34	C20orf166	C13orf34	MRC2
	cg20274950	cg07116163	cg03575969	cg11036656	cg03549146	cg20288927		CST3	MRM1	DARC	NSMCE2	CLUAP1	LOC645323	C13orf35	C20orf186	C13orf35	MREG
	cg20393324	cg07123385	cg03963011	cg11118962	cg03748857	cg20320283		CST6	MRPL18	DAXX	NSUN2	CLYBL	LOC646999	C13orf36	C20orf194	C13orf36	MRM1
	cg20438306	cg07133479	cg04226536	cg11176525	cg03776506	cg20426881		CST8	MRPL34	DAZL	NT5C2	CMA1	LOC727896	C13orf37	C20orf195	C13orf37	MRPL18
	cg20460797	cg07167063	cg04383058	cg11200930	cg03821384	cg20434422		CSTB	MRPL52	DBF4B	NT5C3	CMC1	LOC728264	C13orf39	C20orf196	C13orf39	MRPL34
	cg20529645	cg07245678	cg04421271	cg11236746	cg03836521	cg20460771		CSTT	MRPS18C	DBNDD1	NT5DC2	CMIP	LOC728606	C14orf102	C20orf199	C14orf102	MRPL52
	cg20618622	cg07285673	cg04573276	cg11421073	cg03931865	cg20484086		CTAGE5	MRTO4	DBNDD2	NT5E	CMTM7	LOC728661	C14orf106	C20orf200	C14orf106	MRPS18C
	cg20729813	cg07389749	cg04642923	cg11557929	cg04046980	cg20744437		CTBP1	MSC	DBNL	NTM	CMYA5	LOC93622	C14orf115	C20orf201	C14orf115	MRTO4
	cg20776829	cg07452306	cg04713042	cg11589536	cg04119529	cg20803931		CTBP2	MSH5	DCAF5	NTN1	CNDP1	LOXL1	C14orf132	C20orf202	C14orf132	MSC
	cg20986370	cg07520608	cg04720330	cg11626153	cg04202511	cg20816789		CTBS	MSI1	DCBLD2	NTRK3	CNFN	LOXL2	C14orf135	C20orf24	C14orf135	MSH5
	cg21012788	cg07543711	cg04790169	cg11702866	cg04220636	cg20817822		CTCF	MSI2	DCDC2	NUDCD3	CNGA3	LPAR1	C14orf143	C20orf26	C14orf143	MSI1
	cg21077559	cg07605135	cg05090695	cg11928064	cg04231085	cg20975414		CTDP1	MSL3	DCHS1	NUDT1	CNGA4	LPAR2	C14orf147	C20orf27	C14orf147	MSI2
	cg21220731	cg07724466	cg05130679	cg12188416	cg04295612	cg20977024		CTDSP2	MSRA	DCHS2	NUDT5	CNGB1	LPCAT1	C14orf149	C20orf3	C14orf149	MSL3
	cg21498785	cg07728865	cg05415131	cg12207930	cg04354689	cg21108412		CTDSPL2	MSRB2	DCLK3	NUP153	CNIH	LPHN1	C14orf153	C20orf54	C14orf153	MSRA
	cg21746997	cg07896068	cg05454619	cg12216435	cg04376887	cg21115004		CTNNA2	MT2A	DCN	NUP210	CNNM2	LPIN1	C14orf156	C20orf95	C14orf156	MSRB2
	cg21748223	cg07930752	cg05496363	cg12239580	cg04497992	cg21115691		CTNND2	MTHFD1L	DCST1	NUP62	CNNM4	LPIN2	C14orf159	C20orf96	C14orf159	MT2A
	cg21782409	cg08080195	cg05576959	cg12307200	cg04701628	cg21162779		CTNS	MTHFR	DCST2	NUP93	CNOT1	LPP	C14orf162	C21orf121	C14orf162	MTHFD1L
	cg21802055	cg08209294	cg05768922	cg12311082	cg04740264	cg21217270		CTRB1	MTIF2	DCUN1D1	NUPR1	CNOT4	LRDD	C14orf165	C21orf125	C14orf165	MTHFR
	cg21921384	cg08216808	cg06224751	cg12422199	cg04781839	cg21266698		CTRB2	MTMR11	DCUN1D2	NXN	CNP	LRIG1	C14orf166B	C21orf128	C14orf166B	MTIF2
	cg21924273	cg08266286	cg06419846	cg12893373	cg04806177	cg21271945		CTRC	MTMR9L	DDAH1	OBSCN	CNPY3	LRP1	C14orf167	C21orf2	C14orf167	MTMR11
	cg22017213	cg08364093	cg07293584	cg12972064	cg04864062	cg21288507		CTRL	MTRR	DDAH2	ODF3B	CNST	LRP11	C14orf169	C21orf29	C14orf169	MTMR9L
	cg22028075	cg08380379	cg07354861	cg13010797	cg04868072	cg21406461		CTSC	MTSS1	DDC	ODZ4	CNTD1	LRPAP1	C14orf176	C21orf33	C14orf176	MTRR
	cg22065614	cg08468732	cg07675031	cg13035046	cg04914946	cg21410806		CTSH	MTUS1	DDHD2	OGDH	CNTD2	LRRC2	C14orf177	C21orf34	C14orf177	MTSS1
	cg22079161	cg08493294	cg07998213	cg13314965	cg05027554	cg21570709		CTSL1	MUC12	DDIT4L	OLFML3	CNTLN	LRRC20	C14orf178	C21orf57	C14orf178	MTUS1
	cg22466995	cg08529333	cg08072204	cg13414750	cg05083852	cg21584846		CTSW	MUC17	DDN	OMG	CNTN2	LRRC27	C14orf180	C21orf58	C14orf180	MUC12
	cg22517735	cg08793511	cg08092930	cg13419330	cg05105330	cg21607172		CTSZ	MUC4	DDR1	OR13A1	CNTN6	LRRC33	C14orf181	C21orf62	C14orf181	MUC17
	cg22664296	cg09031938	cg08169778	cg13531735	cg05127221	cg21616031		CTTN	MX1	DDX10	OR52K1	CNTNAP1	LRRC4	C14orf182	C21orf63	C14orf182	MUC4
	cg22798201	cg09151613	cg08616951	cg13575139	cg05304393	cg21692182		CUBN	MXRA7	DDX20	OTUD7A	COASY	LRRC45	C14orf183	C21orf66	C14orf183	MX1
	cg22869030	cg09157320	cg09537620	cg13745870	cg05413628	cg21692434		CUEDC1	MYCN	DDX41	OXER1	COBRA1	LRRFIP1	C14orf184	C21orf70	C14orf184	MXRA7
	cg22930650	cg09210666	cg09739398	cg13918631	cg05434641	cg21694591		CUGBP2	MYCNOS	DDX6	OXR1	COG1	LRRK1	C14orf21	C21orf84	C14orf21	MYCN
	cg22974236	cg09337254	cg09757109	cg14321936	cg05474761	cg21777154		CUL1	MYH10	DDX60L	P2RX3	COG3	LRRTM2	C14orf23	C21orf96	C14orf23	MYCNOS
	cg23001131	cg09458420	cg09960724	cg14483391	cg05493336	cg21848084		CUL3	MYLK3	DEFB124	P2RX7	COG7	LRWD1	C14orf28	C22orf13	C14orf28	MYH10
	cg23049847	cg09695033	cg10315249	cg15044270	cg05544885	cg21850722		CUTA	MYO15B	DEFB129	P2RY13	COG8	LSM14A	C14orf33	C22orf15	C14orf33	MYLK3
	cg23116115	cg09714315	cg10366093	cg15065340	cg05676562	cg21899939		CUX1	MYO1C	DEGS2	P2RY6	COL11A1	LSM2	C14orf34	C22orf24	C14orf34	MYO15B
	cg23365637	cg09732563	cg10518262	cg15107869	cg05696153	cg21913528		CUX2	MYO1D	DENND1A	PACRG	COL11A2	LSP1	C14orf37	C22orf25	C14orf37	MYO1C
	cg23466060	cg09742465	cg10542562	cg15318697	cg06340161	cg21919596		CWF19L1	MYO1F	DENND2A	PACS1	COL13A1	LST1	C14orf38	C22orf26	C14orf38	MYO1D
	cg23543123	cg09976369	cg10612274	cg15320001	cg06601071	cg21939836		CWH43	MYO3B	DENND2C	PACS2	COL14A1	LTBP1	C14orf4	C22orf29	C14orf4	MYO1F
	cg23543318	cg09999348	cg10837858	cg15503597	cg06642012	cg21950166		CX3CL1	MYOM2	DENND3	PACSIN1	COL15A1	LTBP3	C14orf43	C22orf31	C14orf43	MYO3B
	cg23584743	cg10099758	cg10870892	cg15717250	cg06730796	cg22015486		CXCL10	MYST2	DENND5B	PADI1	COL16A1	LTK	C14orf45	C22orf32	C14orf45	MYOM2
	cg23634395	cg10112391	cg11324116	cg15765353	cg06869935	cg22026616		CXCL12	MYST3	DEPDC5	PAG1	COL17A1	LY6D	C14orf49	C22orf33	C14orf49	MYST2
	cg23713724	cg10240150	cg11678461	cg15872437	cg06968354	cg22046201		CXCL14	MYST4	DERL1	PAK1	COL18A1	LY6E	C14orf50	C22orf34	C14orf50	MYST3
	cg23746574	cg10287032	cg11744767	cg16248515	cg07041681	cg22159939		CXCL16	MZF1	DEXI	PALLD	COL1A1	LY6G5C	C14orf68	C22orf36	C14orf68	MYST4
	cg23804620	cg10540626	cg11925488	cg16272554	cg07093155	cg22236626		CXCL3	N4BP2	DFFB	PANX1	COL20A1	LY9	C14orf70	C22orf40	C14orf70	MZF1
	cg23806894	cg10593047	cg12103475	cg16510460	cg07245700	cg22346959		CXCR1	N4BP2L1	DFNA5	PAPD5	COL23A1	LYAR	C14orf72	C22orf41	C14orf72	N4BP2
	cg23857700	cg10601159	cg12246510	cg16587010	cg07552087	cg22354132		CXCR5	N4BP3	DFNB31	PAPLN	COL25A1	LYN	C14orf73	C22orf43	C14orf73	N4BP2L1
	cg24154839	cg10611444	cg12506005	cg16620233	cg07599366	cg22356347		CXCR7	NAA16	DGAT1	PAQR8	COL28A1	LYSMD2	C14orf79	C22orf46	C14orf79	N4BP3
	cg24249778	cg10765212	cg12804791	cg16654432	cg07613994	cg22361413		CXorf65	NAB2	DGAT2	PARK2	COL4A1	LYST	C14orf86	C22orf9	C14orf86	NAA16
	cg24395452	cg10785537	cg12884141	cg16701907	cg07651316	cg22402398		CXXC5	NADK	DGCR9	PARN	COL4A2	LZTFL1	C14orf93	C2CD2	C14orf93	NAB2
	cg24467535	cg10812236	cg13058214	cg16704158	cg07861456	cg22434763		CYB561D1	NAGS	DGKG	PARP4	COL5A1	LZTS1	C15orf17	C2CD2L	C15orf17	NADK
	cg24483247	cg10813980	cg13145504	cg16799191	cg07983907	cg22450662		CYB5A	NARG2	DGKH	PARVG	COL6A2	MAB21L1	C15orf2	C2CD4A	C15orf2	NAGS
	cg24496475	cg10944799	cg13247398	cg16846518	cg08080174	cg22498676		CYB5R2	NBN	DGKZ	PATL1	COL6A3	MACF1	C15orf23	C2CD4B	C15orf23	NARG2
	cg24531494	cg10994870	cg13356117	cg16898498	cg08087034	cg22510139		CYB5R3	NCALD	DHDDS	PAX8	COL9A2	MACROD1	C15orf27	C2CD4C	C15orf27	NBN
	cg24534566	cg11036279	cg13414679	cg17071731	cg08118908	cg22526705		CYBA	NCAPD3	DHDPSL	PBX1	COL9A3	MAD1L1	C15orf32	C2orf15	C15orf32	NCALD
	cg24634420	cg11147193	cg13497525	cg17086773	cg08195491	cg22608655		CYBASC3	NCAPG2	DHRS11	PBX2	COLEC10	MAEA	C15orf33	C2orf16	C15orf33	NCAPD3
	cg24721899	cg11469308	cg13579167	cg17183531	cg08343644	cg22711082		CYFIP1	NCAPH2	DHRS13	PCID2	COMMD1	MAFK	C15orf34	C2orf18	C15orf34	NCAPG2
	cg24727399	cg11532433	cg15201417	cg17470397	cg08409642	cg22844623		CYGB	NCK1	DHRS3	PCK2	COMMD7	MAG	C15orf38	C2orf29	C15orf38	NCAPH2
	cg24789447	cg11572675	cg15243034	cg17574812	cg08428292	cg23022809		CYHR1	NCK2	DHRS7B	PCLO	COMT	MALT1	C15orf39	C2orf3	C15orf39	NCK1
	cg24896649	cg11710595	cg15299835	cg17578639	cg08542520	cg23045908		CYMP	NCOA2	DHRS9	PCNT	COPA	MAML1	C15orf40	C2orf34	C15orf40	NCK2
	cg24911905	cg11818193	cg15580724	cg17579089	cg08618878	cg23051123		CYP1A1	NCOA5	DHX9	PCNXL2	COPE	MAML2	C15orf41	C2orf39	C15orf41	NCOA2
	cg25088874	cg11840104	cg15638292	cg17660833	cg08782022	cg23086176		CYP24A1	NCOR2	DIABLO	PCTP	COPG	MAML3	C15orf42	C2orf40	C15orf42	NCOA5
	cg25097308	cg11962007	cg15661311	cg17700443	cg08796240	cg23093580		CYP26A1	NCR2	DICER1	PCYT2	COPS2	MAN2B1	C15orf44	C2orf43	C15orf44	NCOR2
	cg25318270	cg12108912	cg15925695	cg17783135	cg08855903	cg23172671		CYP26B1	NCRNA00092	DIDO1	PDE11A	COPS5	MANBA	C15orf5	C2orf44	C15orf5	NCR2
	cg25655234	cg12244275	cg16091292	cg17943672	cg08940169	cg23206761		CYP2A13	NCRNA00203	DIO3OS	PDE3A	COQ10A	MAP1LC3B2	C15orf50	C2orf48	C15orf50	NCRNA00092
	cg25722465	cg12256705	cg16105461	cg18008247	cg09005651	cg23225572		CYP2C8	NDE1	DIP2B	PDE4B	COQ2	MAP2K2	C15orf52	C2orf50	C15orf52	NCRNA00203
	cg25763036	cg12430701	cg16290520	cg18025831	cg09046445	cg23230158		CYP2F1	NDFIP2	DIP2C	PDE7B	COQ9	MAP2K3	C15orf53	C2orf54	C15orf53	NDE1
	cg25894334	cg12500949	cg16477774	cg18067134	cg09160751	cg23287243		CYP2S1	NDRG2	DIRC2	PDGFRB	CORIN	MAP2K4	C15orf54	C2orf55	C15orf54	NDFIP2
	cg25919687	cg12567521	cg16555856	cg18275512	cg09220891	cg23506842		CYP2W1	NDUFAF3	DIRC3	PDIK1L	CORO1C	MAP2K5	C15orf56	C2orf57	C15orf56	NDRG2
	cg25951981	cg12734023	cg16776065	cg18313416	cg09300795	cg23716690		CYP39A1	NDUFS5	DISP2	PDLIM4	CORO2A	MAP3K14	C15orf58	C2orf61	C15orf58	NDUFAF3
	cg26084529	cg12904114	cg16788099	cg18328190	cg09303201	cg23932332		CYP4F22	NECAP2	DIXDC1	PDLIM7	CORO6	MAP3K8	C15orf59	C2orf62	C15orf59	NDUFS5
	cg26124980	cg12910851	cg16915828	cg18401778	cg09306188	cg23957643		CYP4X1	NEDD1	DKFZP434H168	PDS5A	CORO7	MAP4K2	C15orf60	C2orf65	C15orf60	NECAP2
	cg26195583	cg13172001	cg17282004	cg18405880	cg09317371	cg23999170		CYP8B1	NEK7	DKK1	PDXK	COTL1	MAP4K3	C15orf61	C2orf67	C15orf61	NEDD1
	cg26306909	cg13232118	cg17330838	cg18521796	cg09400037	cg24086565		CYR61	NELF	DKK4	PDZD7	COX10	MAP6	C15orf62	C2orf68	C15orf62	NEK7
	cg26540191	cg13414834	cg17641649	cg18527651	cg09419444	cg24142464		CYSLTR2	NEURL4	DKKL1	PEPD	COX15	MAPK1	C16orf11	C2orf70	C16orf11	NELF
	cg26562462	cg13468685	cg17651317	cg18599081	cg09476997	cg24254387		CYTH1	NFATC1	DLC1	PFAS	COX19	MAPK3	C16orf13	C2orf73	C16orf13	NEURL4
	cg26800884	cg13484324	cg17677848	cg18634175	cg09479650	cg24295985		CYTH2	NFATC3	DLEC1	PFKFB1	COX4I1	MAPK8IP3	C16orf35	C2orf80	C16orf35	NFATC1
	cg26888530	cg13500113	cg17709804	cg18642234	cg09480190	cg24302127		CYTH3	NFATC4	DLEU2	PFKFB3	COX4NB	MAPK9	C16orf38	C2orf81	C16orf38	NFATC3
	cg27062369	cg13522882	cg18016138	cg18704979	cg09583024	cg24364144		CYTL1	NFIA	DLEU7	PFKP	COX7C	MAPKAPK2	C16orf45	C2orf82	C16orf45	NFATC4
	cg27207796	cg13651908	cg18051914	cg18770758	cg09899220	cg24527881		CYTSA	NFIC	DLG2	PGCP	CP110	MAPT	C16orf46	C2orf85	C16orf46	NFIA
	cg27272220	cg13725825	cg18213545	cg18800785	cg09900266	cg24531915		CYTSB	NFKB1	DLG4	PHF1	CPA3	2010-03-01	C16orf48	C2orf88	C16orf48	NFIC
	cg27434509	cg13853953	cg18395636	cg19118972	cg09925874	cg24550456		CYYR1	NHP2L1	DLG5	PHF10	CPA6	2004-03-01	C16orf5	C2orf89	C16orf5	NFKB1
	cg27492467	cg13897122	cg18476530	cg19140928	cg10090769	cg24577594		D2HGDH	NINJ2	DLGAP3	PHF15	CPAMD8	2006-03-01	C16orf52	C3	C16orf52	NHP2L1
	cg27567206	cg13942922	cg18547942	cg19145082	cg10099827	cg24604214		D4S234E	NIPAL3	DLL3	PHF23	CPB2	MAS1	C16orf53	C3AR1	C16orf53	NINJ2
	cg27655158	cg14141458	cg19146924	cg19213703	cg10143220	cg24661860		DAAM1	NKD1	DLL4	PHLDB1	CPEB1	MAS1L	C16orf55	C3orf15	C16orf55	NIPAL3
	cg00048832	cg14360731	cg19296671	cg19230867	cg10228555	cg24670442		DAAM2	NKG7	DLX1	PHLDB3	CPEB2	MAST3	C16orf57	C3orf18	C16orf57	NKD1
	cg00049729	cg14612417	cg19482025	cg19244029	cg10274029	cg24694743		DAB1	NME5	DLX2	PHRF1	CPEB3	MATK	C16orf58	C3orf20	C16orf58	NKG7
	cg00234691	cg14675881	cg19553869	cg19465002	cg10344301	cg24846807		DAB2	NME7	DLX3	PHTF2	CPEB4	MB	C16orf62	C3orf21	C16orf62	NME5
	cg00582971	cg14902389	cg19694099	cg19533955	cg10505257	cg24866203		DAB2IP	NOL10	DLX4	PIGR	CPM	MBD1	C16orf67	C3orf23	C16orf67	NME7
	cg00604209	cg14951497	cg20029347	cg19596227	cg10532310	cg24881910		DACH1	NOL9	DMBX1	PIK3AP1	CPN2	MBD5	C16orf68	C3orf25	C16orf68	NOL10
	cg00940867	cg15012027	cg20210482	cg19631651	cg16437021	cg24929556		DACT2	NOLC1	DMRT1	PIK3CD	CPNE2	MBLAC1	C16orf7	C3orf26	C16orf7	NOL9
	cg00984146	cg15021238	cg20234060	cg19769521	cg16524242	cg24953596		DAG1	NOP14	DMRT2	PILRA	CPNE3	MBP	C16orf70	C3orf27	C16orf70	NOLC1
	cg01002242	cg15144453	cg20411756	cg19919383	cg16783204	cg25029657		DAGLA	NOS1AP	DMRT3	PILRB	CPNE5	MCC	C16orf72	C3orf33	C16orf72	NOP14
	cg01053766	cg15302376	cg20526672	cg20100151	cg16802439	cg25031205		DAP	NOS3	DMRTA2	PINX1	CPNE6	MCCC1	C16orf73	C3orf34	C16orf73	NOS1AP
	cg01054478	cg15353603	cg20621200	cg20116907	cg26569315	cg25098793		DAPK1	NOSIP	DMRTC2	PIP4K2A	CPNE7	MCF2L	C16orf74	C3orf36	C16orf74	NOS3
	cg01088410	cg15477738	cg21011139	cg20356147	cg26578983	cg25178645		DAPP1	NOTCH4	DMXL2	PIPOX	CPNE9	MCPH1	C16orf79	C3orf37	C16orf79	NOSIP
	cg01239922	cg15488963	cg21196659	cg20525486	cg26709988	cg25190718		DARS	NPAS2	DNAH10	PITPNC1	CPOX	ME3	C16orf80	C3orf39	C16orf80	NOTCH4
	cg01778450	cg15635368	cg21663341	cg20730966	cg26992566	cg25203007		DAXX	NPAT	DNAH12	PITPNM2	CPS1	MEAF6	C16orf81	C3orf43	C16orf81	NPAS2
	cg01834210	cg15742737	cg21703322	cg20738719	cg26998850	cg25203980		DAZAP1	NR1H3	DNAH17	PLA2G12B	CPSF2	MECOM	C16orf86	C3orf50	C16orf86	NR1H3
	cg01837410	cg15958839	cg21999471	cg20912205	cg27007513	cg25271063		DBF4B	NR2F6	DNAH2	PLA2G15	CPSF3	MED26	C16orf88	C3orf52	C16orf88	NR2F6
	cg01934626	cg16097858	cg22074576	cg21025449	cg27325224	cg25274008		DBX1	NR4A3	DNAH3	PLA2G16	CPSF4	MEGF6	C16orf89	C3orf57	C16orf89	NR4A3
	cg02004845	cg16116321	cg22096450	cg21199854	cg27436118	cg25310233		DBX2	NRD1	DNAH9	PLAT	CPSF4L	MEIS1	C16orf93	C3orf58	C16orf93	NRD1
	cg02010196	cg16173109	cg22213242	cg21330272	cg27617724	cg25317315		DCAF12	NRXN2	DNAI1	PLBD1	CPT1A	MEN1	C17orf100	C3orf62	C17orf100	NRXN2
	cg02061173	cg16477879	cg22216413	cg21370924	cg00025496	cg25342005		DCAF5	NSMAF	DNAI2	PLCD1	CPT2	MESP2	C17orf101	C3orf63	C17orf101	NSMAF
	cg02105519	cg16691616	cg22319984	cg21427213	cg00143364	cg25605174		DCAF6	NSMCE1	DNAJB12	PLCL2	CPVL	MEST	C17orf103	C3orf64	C17orf103	NSMCE1
	cg02125316	cg16795804	cg23062112	cg21447717	cg00552753	cg25607948		DCAKD	NSMCE2	DNAJB13	PLEC1	CRADD	METRNL	C17orf104	C3orf66	C17orf104	NSMCE2
	cg02286091	cg16873443	cg23220012	cg21503701	cg00590152	cg25698205		DCC	NT5DC2	DNAJB6	PLEKHA2	CRAMP1L	METT10D	C17orf105	C3orf67	C17orf105	NT5DC2
	cg02349468	cg17081976	cg23279335	cg21646032	cg00660167	cg25938569		DCDC2B	NT5DC3	DNAJC22	PLEKHA5	CRB1	METTL12	C17orf106	C3orf71	C17orf106	NT5DC3
	cg02384967	cg17177599	cg23357130	cg22065514	cg00691874	cg26060536		DCHS2	NTN1	DNAJC28	PLEKHA6	CREB3L1	MEX3C	C17orf108	C3orf72	C17orf108	NTN1
	cg02396005	cg17187433	cg23456595	cg22117188	cg01166604	cg26070757		DCI	NUBP1	DNAJC30	PLEKHF1	CREB3L2	MFAP3L	C17orf28	C3orf74	C17orf28	NUBP1
	cg02419835	cg17353680	cg23468927	cg22679740	cg01359015	cg26187802		DCK	NUDC	DNAJC4	PLEKHG3	CREB5	MFI2	C17orf44	C3orf75	C17orf44	NUDC
	cg02460251	cg17384897	cg23533513	cg22694983	cg01443071	cg26315984		DCLRE1B	NUDT4	DNAJC5	PLEKHG7	CREBBP	MFNG	C17orf46	C4BPA	C17orf46	NUDT4
	cg02511231	cg17466636	cg23774988	cg22746584	cg01561259	cg26348226		DCLRE1C	NUDT4P1	DNAJC6	PLEKHO2	CREG1	MFSD10	C17orf47	C4orf10	C17orf47	NUDT4P1
	cg02527199	cg17488937	cg23927970	cg22804528	cg02286380	cg26379475		DCP1B	NUP210	DNAJC7	PLXDC1	CREM	MFSD7	C17orf49	C4orf19	C17orf49	NUP210
	cg02555204	cg17512187	cg24247537	cg22828884	cg02321821	cg26653824		DCUN1D1	NUP43	DNALI1	PLXNA2	CRHBP	MGAT4B	C17orf51	C4orf21	C17orf51	NUP43
	cg03205103	cg17674726	cg24420089	cg23044270	cg02736280	cg26687579		DCUN1D5	OCEL1	DNASE1	PLXNB2	CRIM1	MGC16025	C17orf54	C4orf22	C17orf54	OCEL1
	cg03595755	cg17753356	cg24431515	cg23250593	cg02765363	cg26702212		DDAH1	OCIAD2	DNASE1L2	PMFBP1	CRISPLD1	MGC16384	C17orf55	C4orf23	C17orf55	OCIAD2
	cg03638905	cg17819119	cg24492694	cg23328613	cg03422895	cg26740494		DDAH2	ODF2L	DND1	PNKD	CRISPLD2	MGC23284	C17orf56	C4orf27	C17orf56	ODF2L
	cg03655371	cg17932631	cg24575245	cg23350385	cg03670302	cg26812585		DDC	OGFR	DNMT3A	PNMA5	CRLF3	MGC29506	C17orf59	C4orf29	C17orf59	OGFR
	cg03679565	cg18008221	cg25069102	cg23458145	cg03783110	cg26835419		DDHD1	OGFRL1	DNMT3B	POLR1A	CRNKL1	MGC57346	C17orf61	C4orf3	C17orf61	OGFRL1
	cg03703637	cg18064411	cg25104621	cg23655848	cg04203950	cg26880239		DDI2	OLFM2	DNMT3L	POLR3E	CRNN	MGLL	C17orf62	C4orf31	C17orf62	OLFM2
	cg03721362	cg18096388	cg25242756	cg23656268	cg04478251	cg26904179		DDIT4L	OPN3	DOCK10	POMGNT1	CROCC	MGRN1	C17orf63	C4orf32	C17orf63	OPN3
	cg03963198	cg18115724	cg25244476	cg24105729	cg04665204	cg26915618		DDR1	OPRM1	DOCK3	POR	CRTAP	MGST2	C17orf64	C4orf34	C17orf64	OPRM1
	cg04180890	cg18302933	cg25618573	cg24121168	cg04999824	cg27003165		DDX10	OR4D11	DOCK4	POT1	CRTC1	MIB2	C17orf65	C4orf37	C17orf65	OR4D11
	cg04210284	cg18369990	cg25860795	cg24277586	cg05054460	cg27226320		DDX25	OR5AU1	DOCK7	POU6F1	CRY2	MICA	C17orf66	C4orf41	C17orf66	OR5AU1
	cg04248157	cg18399834	cg26013434	cg24314564	cg05098037	cg27333269		DDX46	OR6X1	DOCK9	PPARG	CRYAA	MICAL1	C17orf68	C4orf42	C17orf68	OR6X1
	cg04248271	cg18428265	cg26132452	cg24877842	cg05250241	cg27540189		DDX50	ORAOV1	DOK1	PPARGC1B	CRYBA4	MICAL2	C17orf70	C4orf43	C17orf70	ORAOV1
	cg04265672	cg18530568	cg26246680	cg24954967	cg05283453	cg27540799		DDX54	OSBPL5	DOK2	PPCDC	CRYBB1	MICAL3	C17orf71	C4orf45	C17orf71	OSBPL5
	cg04330449	cg18681853	cg26268145	cg25111284	cg05490023	cg27573975		DEAF1	OXNAD1	DOK3	PPM1F	CRYBB3	MICALL1	C17orf72	C4orf49	C17orf72	OXNAD1
	cg04560810	cg18845417	cg26418434	cg25123427	cg05636593	cg27582527		DECR1	P2RY1	DOK4	PPP1R15A	CRYBG3	MICALL2	C17orf74	C4orf50	C17orf74	P2RY1
	cg04849541	cg18854004	cg26561797	cg25127692	cg05845533	cg27582546		DECR2	P2RY11	DOK7	PPP2R4	CRYL1	MID1IP1	C17orf75	C5AR1	C17orf75	P2RY11
	cg04970570	cg18859174	cg26671281	cg25214561	cg05852395	cg27585345		DEF8	P2RY6	DPCR1	PPP2R5C	CRYM	MIDN	C17orf76	C5orf13	C17orf76	P2RY6
	cg05028087	cg19008649	cg26992415	cg25345722	cg05991401	cg00052932		DEFB112	P4HA3	DPF1	PPP3R1	CS	MIER2	C17orf77	C5orf24	C17orf77	P4HA3
	cg05214690	cg19035788	cg00031896	cg25568241	cg06098276	cg00063909		DEFB129	PACS1	DPF3	PPT1	CSAD	MINA	C17orf79	C5orf27	C17orf79	PACS1
	cg05251676	cg19411699	cg00472528	cg25587431	cg06177106	cg00143376		DEGS2	PAGE2B	DPH1	PRAGMIN	CSF1R	MIPEP	C17orf80	C5orf28	C17orf80	PAGE2B
	cg05560435	cg19455189	cg00567703	cg25662822	cg06218079	cg00218409		DEK	PALLD	DPM2	PRCP	CSF2	MIR1197	C17orf81	C5orf30	C17orf81	PALLD
	cg05666607	cg19506253	cg00589573	cg25686812	cg06331359	cg00259518		DENND1A	PAM	DPP4	PRDM10	CSF3	MIR1234	C17orf82	C5orf32	C17orf82	PAM
	cg05706117	cg19735698	cg01588748	cg26123763	cg06436667	cg00307497		DENND2A	PANK4	DPPA4	PRDM16	CSF3R	MIR1238	C17orf85	C5orf33	C17orf85	PANK4
	cg05710997	cg19791637	cg01616394	cg26152983	cg06574809	cg00318621		DENND2D	PANX2	DPY19L4	PRDM2	CSGALNACT1	MIR1272	C17orf86	C5orf35	C17orf86	PANX2
	cg05842815	cg19856420	cg01682504	cg26357744	cg06580879	cg00359181		DENND3	PAPD5	DPYSL5	PRICKLE4	CSK	MIR1301	C17orf87	C5orf36	C17orf87	PAPD5
	cg05903444	cg20313856	cg02017926	cg27022853	cg06856735	cg00599163		DEPDC7	PARD3	DQX1	PRKAG2	CSMD1	MIR141	C17orf90	C5orf4	C17orf90	PARD3
	cg05904966	cg20324777	cg02580923	cg27125504	cg06911187	cg00755950		DERA	PARD3B	DRAM1	PRKAR1B	CSNK1D	MIR143	C17orf91	C5orf40	C17orf91	PARD3B
	cg06183338	cg20402826	cg02593205	cg27133780	cg06925984	cg00762689		DERL3	PARP12	DRD3	PRKCE	CSNK1E	MIR148B	C17orf93	C5orf42	C17orf93	PARP12
	cg06407470	cg20419545	cg02665037	cg27275023	cg06948435	cg00829063		DES	PARP14	DRD4	PRKCZ	CSNK1G2	MIR155HG	C17orf95	C5orf43	C17orf95	PARP14
	cg06585708	cg20687098	cg03043078	cg27275941	cg07012687	cg00956987		DFFA	PARVA	DSC1	PRKD3	CSNK1G3	MIR195	C17orf96	C5orf46	C17orf96	PARVA
	cg06782035	cg20703928	cg03146625	cg27376027	cg07110356	cg00995986		DFFB	PARVB	DSC2	PRKG1	CSNK2A1	MIR196B	C17orf97	C5orf49	C17orf97	PARVB
	cg06829830	cg20816104	cg03209332	cg27409802	cg07248223	cg01011757		DFNA5	PARVG	DSCAML1	PRKRA	CSNK2A2	MIR200B	C17orf99	C5orf51	C17orf99	PARVG
	cg06846669	cg20856504	cg03539765	cg27518272	cg07250214	cg01244346		DFNB31	PASK	DSCR9	PRLR	CSPG4	MIR323	C18orf1	C5orf56	C18orf1	PASK
	cg06913501	cg20924136	cg03552025	cg27588384	cg07381973	cg01286624		DGAT1	PATE3	DSE	PRMT3	CSPP1	MIR326	C18orf10	C5orf62	C18orf10	PATE3
	cg07035503	cg20952768	cg03654299	cg00019495	cg07472953	cg01332342		DGAT2	PAX7	DST	PROKR1	CSRNP1	MIR329-1	C18orf16	C6orf10	C18orf16	PAX7
	cg07352345	cg21105318	cg03728296	cg00024516	cg07695566	cg01365117		DGCR10	PBX2	DSTN	PROX1	CSRNP2	MIR497	C18orf2	C6orf103	C18orf2	PBX2
	cg07360792	cg21116934	cg03861966	cg00060484	cg07723258	cg01381586		DGKA	PCBP3	DSTYK	PRPF38B	CST11	MIR548F3	C18orf20	C6orf105	C18orf20	PCBP3
	cg07368937	cg21200667	cg04678315	cg00135399	cg07786220	cg01396774		DGKD	PCBP4	DTNB	PRR3	CSTA	MIR548F5	C18orf21	C6orf106	C18orf21	PCBP4
	cg07408835	cg21335012	cg05142520	cg00302979	cg07971820	cg01406456		DGKI	PCCA	DTX1	PRR5L	CSTF1	MIR548N	C18orf25	C6orf114	C18orf25	PCCA
	cg07421806	cg21358380	cg05225089	cg00382138	cg08200621	cg01468183		DGKQ	PCCB	DTX3	PRSS36	CTAGE5	MIR558	C18orf26	C6orf115	C18orf26	PCCB
	cg07432626	cg21423458	cg05408649	cg00509968	cg08314543	cg01520853		DGKZ	PCGF3	DTX4	PRTFDC1	CTBP1	MIR573	C18orf34	C6orf124	C18orf34	PCGF3
	cg07442479	cg21583821	cg05486650	cg00753676	cg08505076	cg01616745		DGUOK	PCID2	DUOX2	PSCA	CTBP2	MIR623	C18orf45	C6orf125	C18orf45	PCID2
	cg07493874	cg21626540	cg05835276	cg00810483	cg08753172	cg01707820		DHH	PCNX	DUOXA1	PSD4	CTDP1	MIR637	C19orf10	C6orf126	C19orf10	PCNX
	cg07690181	cg21643045	cg05987823	cg00966522	cg08813944	cg01734698		DHPS	PCNXL2	DUOXA2	PSMB8	CTDSP2	MIR641	C19orf12	C6orf132	C19orf12	PCNXL2
	cg07723130	cg21686287	cg06416472	cg01100951	cg08852879	cg01749467		DHRS12	PCSK7	DUPD1	PSMD8	CTDSPL	MIR744	C19orf22	C6orf134	C19orf22	PCSK7
	cg07741016	cg21911000	cg06624527	cg01546047	cg09001356	cg01825818		DHRS3	PDCD1	DUSP1	PSORS1C1	CTDSPL2	MIR758	C19orf23	C6orf136	C19orf23	PDCD1
	cg07768103	cg21953025	cg06632207	cg01704534	cg09032487	cg01889010		DHRS7	PDE2A	DUSP10	PSTPIP2	CTF1	MIR943	C19orf24	C6orf145	C19orf24	PDE2A
	cg07768372	cg22321558	cg06698575	cg03002688	cg09121543	cg01958295		DHTKD1	PDE4A	DUSP13	PTAFR	CTHRC1	MIR98	C19orf25	C6orf150	C19orf25	PDE4A
	cg07832473	cg22353096	cg06923988	cg03080336	cg09138892	cg02084553		DHX30	PDE4D	DUSP14	PTK2B	CTNNAL1	MKLN1	C19orf26	C6orf154	C19orf26	PDE4D
	cg07882671	cg22572158	cg07529210	cg03173722	cg09187107	cg02162605		DHX35	PDE4DIP	DUSP15	PTPRC	CTNNB1	MLL2	C19orf28	C6orf164	C19orf28	PDE4DIP
	cg08431704	cg22763593	cg07648238	cg03303585	cg09580592	cg02234653		DHX57	PDE6A	DUSP16	PTPRCAP	CTNNBIP1	MLLT6	C19orf29	C6orf170	C19orf29	PDE6A
	cg08466792	cg22765299	cg07746532	cg03315456	cg09662798	cg02278683		DIAPH1	PDE6G	DUSP4	PTPRE	CTNS	MLX	C19orf30	C6orf173	C19orf30	PDE6G
	cg08475953	cg22860917	cg08418872	cg03450635	cg09695851	cg02367708		DIAPH2	PDE7B	DUSP5P	PTPRH	CTRC	MLXIP	C19orf33	C6orf174	C19orf33	PDE7B
	cg08569799	cg23221603	cg08465346	cg03554174	cg09867669	cg02441556		DIAPH3	PDE8B	DUSP6	PTPRN2	CTSA	MMEL1	C19orf34	C6orf186	C19orf34	PDE8B
	cg08621406	cg23348372	cg08621624	cg03640151	cg09929238	cg02442900		DIDO1	PDGFD	DUSP8	PTPRO	CTSD	MMP11	C19orf35	C6orf191	C19orf35	PDGFD
	cg08734740	cg23598480	cg08696931	cg03772226	cg09940188	cg02560388		DIO3	PDGFRB	DVL3	PTRF	CTSE	MMP16	C19orf36	C6orf192	C19orf36	PDGFRB
	cg08806496	cg24168549	cg08740698	cg03875996	cg09977718	cg02589604		DIP2C	PDS5B	DYNC1H1	PTTG1IP	CTSG	MMP23A	C19orf38	C6orf195	C19orf38	PDS5B
	cg08814105	cg24242519	cg08816590	cg03967798	cg09996840	cg02642979		DIRAS1	PDXK	DYNC1I1	PVRIG	CTSK	MMP23B	C19orf39	C6orf204	C19orf39	PDXK
	cg08850461	cg24336674	cg09120938	cg04067612	cg10047762	cg02657505		DIRC3	PDXP	DYNLRB1	PVRL4	CTSS	MMP9	C19orf41	C6orf217	C19orf41	PDXP
	cg08893692	cg24344414	cg09132240	cg04203702	cg10116675	cg02746110		DIS3L2	PEBP4	DYRK2	PVT1	CTTN	MNDA	C19orf42	C6orf222	C19orf42	PEBP4
	cg09032310	cg24399540	cg09166519	cg04224041	cg10236857	cg02757667		DISC1	PECR	DYRK3	PWWP2B	CUBN	MOBKL2A	C19orf43	C6orf223	C19orf43	PECR
	cg09054633	cg24503957	cg09239106	cg04371567	cg10347246	cg02863117		DISP2	PELI2	DZIP1L	PYCARD	CUEDC1	MOBKL2C	C19orf45	C6orf227	C19orf45	PELI2
	cg09088988	cg24599709	cg09825309	cg04576707	cg10498052	cg02884944		DIXDC1	PER2	E2F1	PYY	CUGBP1	MORG1	C19orf46	C6orf25	C19orf46	PER2
	cg09142313	cg24868015	cg09854317	cg04761746	cg10690440	cg03003394		DKFZP434K028	PEX6	E2F6	QSOX1	CUGBP2	MOV10	C19orf47	C6orf27	C19orf47	PEX6
	cg09143673	cg24870483	cg09941406	cg04868219	cg11153071	cg03072665		DKFZp779M0652	PFDN1	E2F8	RAB17	CUL1	MPP7	C19orf48	C6orf35	C19orf48	PFDN1
	cg09458272	cg25428740	cg10056706	cg05007549	cg11204139	cg03094121		DKK3	PFKFB3	EAF2	RAB20	CUL2	MPPED2	C19orf50	C6orf47	C19orf50	PFKFB3
	cg09740671	cg25451702	cg10233654	cg05075308	cg11222173	cg03134230		DLC1	PFN4	EBF1	RAB24	CUL3	MPRIP	C19orf51	C6orf48	C19orf51	PFN4
	cg09813610	cg25515269	cg10282807	cg05647891	cg11409350	cg03164561		DLEU2	PGBD2	EBF3	RAB43	CUL4A	MRAS	C19orf54	C6orf62	C19orf54	PGBD2
	cg10508993	cg25538881	cg10695105	cg05658107	cg11523661	cg03171300		DLEU7	PHACTR2	EBF4	RABL5	CUL5	MRGPRE	C19orf55	C6orf81	C19orf55	PHACTR2
	cg10617909	cg25618559	cg10792302	cg05733703	cg11609556	cg03246791		DLG2	PHB	ECE1	RAD51L1	CUL7	MRPS15	C19orf56	C6orf89	C19orf56	PHB
	cg10981651	cg25753817	cg10843343	cg06216640	cg11623293	cg03255379		DLGAP1	PHEX	ECHDC2	RAD9B	CUL9	MRPS22	C19orf57	C6orf94	C19orf57	PHEX
	cg10981909	cg25783515	cg11026555	cg06353485	cg11848015	cg03262067		DLGAP3	PHF12	ECHDC3	RALB	CUX1	MRPS26	C19orf59	C6orf97	C19orf59	PHF12
	cg11039614	cg25784219	cg11050793	cg06494872	cg11969813	cg03270969		DLGAP4	PHF19	ECM1	RALGAPA2	CUX2	MRPS27	C19orf6	C7orf10	C19orf6	PHF19
	cg11105358	cg25918827	cg11145412	cg06704631	cg12116137	cg03327619		DLGAP5	PHF20L1	ECSIT	RAP1GAP2	CX3CR1	MRPS28	C19orf60	C7orf13	C19orf60	PHF20L1
	cg11156873	cg25929198	cg11287899	cg06861395	cg12166802	cg03488422		DLK1	PHLDA2	EDARADD	RAPGEF5	CXCL17	MRPS34	C19orf61	C7orf16	C19orf61	PHLDA2
	cg11206811	cg25957451	cg11429292	cg07958192	cg12229367	cg03508204		DLL3	PHTF1	EDEM2	RARA	CXCL6	MRPS6	C19orf63	C7orf20	C19orf63	PHTF1
	cg11258089	cg25981329	cg11714320	cg08180187	cg12570429	cg03708221		DLX1	PHYHD1	EEF1DP3	RARB	CXCR1	MSI2	C19orf66	C7orf25	C19orf66	PHYHD1
	cg11260904	cg26000807	cg11831988	cg08206079	cg12582317	cg03740612		DLX2	PIGQ	EEF1E1	RARG	CXCR2	MSL3L2	C19orf71	C7orf26	C19orf71	PIGQ
	cg11268385	cg26091609	cg11939071	cg08320703	cg12765382	cg03761162		DLX4	PIGR	EEF2	RASA3	CXCR5	MSMB	C19orf76	C7orf27	C19orf76	PIGR
	cg11299854	cg26099045	cg12216208	cg08528970	cg12996171	cg03774648		DLX5	PIGV	EEPD1	RASAL2	CYB561	MST1R	C19orf77	C7orf29	C19orf77	PIGV
	cg11325970	cg26155674	cg12760869	cg08947774	cg13073699	cg03813964		DLX6	PIK3AP1	EFCAB10	RASGEF1C	CYB561D1	MTA2	C1orf100	C7orf31	C1orf100	PIK3AP1
	cg11359210	cg26575450	cg13080282	cg09122442	cg13466002	cg03886681		DLX6AS	PIK3CD	EFCAB5	RASGRF1	CYB561D2	MTDH	C1orf101	C7orf34	C1orf101	PIK3CD
	cg11499970	cg26627705	cg13328209	cg09141635	cg13540171	cg03963219		DMGDH	PIK3R3	EFEMP2	RASGRP3	CYB5R1	MTG1	C1orf103	C7orf38	C1orf103	PIK3R3
	cg11552694	cg26786924	cg13372458	cg09225701	cg13686044	cg03985718		DMKN	PIM2	EFHB	RASSF1	CYB5R2	MTSS1	C1orf104	C7orf41	C1orf104	PIM2
	cg11601523	cg27024992	cg13575925	cg09232805	cg13829089	cg04163638		DMPK	PION	EFHC1	RBBP8	CYB5R3	MUC2	C1orf105	C7orf44	C1orf105	PION
	cg11620238	cg27067035	cg13691247	cg09233659	cg13873263	cg04276057		DMRT1	PIP4K2A	EFHD1	RBCK1	CYB5RL	MUM1	C1orf106	C7orf46	C1orf106	PIP4K2A
	cg11649981	cg27093944	cg13937905	cg09241455	cg13898605	cg04337403		DMRTA2	PIP5K1C	EFNA3	RBKS	CYBRD1	MUPCDH	C1orf109	C7orf49	C1orf109	PIP5K1C
	cg11667258	cg27228986	cg14029489	cg09461545	cg13984928	cg04342863		DNAH1	PITPNC1	EFNB2	RBM12	CYFIP1	MUTYH	C1orf113	C7orf50	C1orf113	PITPNC1
	cg11770080	cg27278086	cg14121142	cg10072261	cg14020176	cg04361019		DNAH11	PITPNM2	EFR3B	RBM33	CYFIP2	MVD	C1orf114	C7orf51	C1orf114	PITPNM2
	cg11782635	cg27278843	cg14882054	cg10136560	cg14181409	cg04437956		DNAH12	PITPNM3	EFS	RBM38	CYGB	MVP	C1orf115	C7orf57	C1orf115	PITPNM3
	cg11826826	cg27291385	cg14898177	cg10248878	cg14318679	cg04461334		DNAH14	PKM2	EGFR	RBM47	CYP11A1	MXD3	C1orf116	C7orf58	C1orf116	PKM2
	cg11916729	cg27296308	cg14947547	cg10307548	cg14343513	cg04653800		DNAH17	PKN1	EGLN2	RCAN1	CYP19A1	MXD4	C1orf122	C7orf60	C1orf122	PKN1
	cg11938014	cg27478579	cg15023427	cg10621597	cg14395761	cg04684014		DNAH6	PLA2G16	EGR3	RCAN2	CYP1A1	MXRA7	C1orf123	C7orf65	C1orf123	PLA2G16
	cg11965671	cg27509105	cg15068132	cg10742523	cg14509967	cg04699394		DNAH9	PLAC8	EHD1	RCC2	CYP27B1	MYBBP1A	C1orf124	C7orf69	C1orf124	PLAC8
	cg12042587	cg27553955	cg15170634	cg11367658	cg14668889	cg04768998		DNAI2	PLAGL1	EHD2	RCVRN	CYP27C1	MYBL1	C1orf125	C7orf70	C1orf125	PLAGL1
	cg12143789	cg27606473	cg15172381	cg12105240	cg14726117	cg04880052		DNAJA2	PLAT	EHD3	REEP5	CYP2B7P1	MYH10	C1orf126	C7orf72	C1orf126	PLAT
	cg12325536	cg00003965	cg15244786	cg12219307	cg15046965	cg04947084		DNAJB1	PLB1	EHD4	RELB	CYP2D6	MYLK3	C1orf127	C8orf12	C1orf127	PLB1
	cg12387713	cg00028515	cg15245095	cg12308346	cg15106136	cg05148385		DNAJB13	PLCG2	EHMT1	RELL1	CYP2W1	MYO10	C1orf128	C8orf37	C1orf128	PLCG2
	cg12505170	cg00042409	cg15261861	cg12614529	cg15401418	cg05194300		DNAJB14	PLCL1	EHMT2	RELT	CYP39A1	MYO16	C1orf130	C8orf44	C1orf130	PLCL1
	cg12563644	cg00094913	cg15283373	cg12947485	cg15710638	cg05204532		DNAJB2	PLEC1	EID2B	RERE	CYP3A43	MYO18A	C1orf133	C8orf45	C1orf133	PLEC1
	cg12587766	cg00315487	cg15389589	cg13014219	cg15723222	cg05233324		DNAJB5	PLEK	EID3	RFFL	CYP4F11	MYO18B	C1orf135	C8orf47	C1orf135	PLEK
	cg12628145	cg00480331	cg15641657	cg13563026	cg15803221	cg05275832		DNAJB6	PLEKHA1	EIF2C1	RFX1	CYP4F22	MYO1B	C1orf144	C8orf55	C1orf144	PLEKHA1
	cg12631351	cg00492070	cg15712226	cg14375050	cg15863539	cg05291965		DNAJC17	PLEKHA2	EIF2C2	RG9MTD1	CYP4F3	MYO1D	C1orf146	C8orf56	C1orf146	PLEKHA2
	cg12825070	cg00786084	cg15815061	cg14384960	cg15971496	cg05349204		DNAJC5	PLEKHA6	EIF2C4	RGL2	CYP51A1	MYO1E	C1orf150	C8orf58	C1orf150	PLEKHA6
	cg12882697	cg01040649	cg15927682	cg14578677	cg16047279	cg05496203		DNAJC6	PLEKHA7	EIF2S1	RGL4	CYP7B1	MYO1F	C1orf151	C8orf59	C1orf151	PLEKHA7
	cg13004182	cg01178899	cg16087447	cg14622819	cg16337457	cg05589999		DNAJC7	PLEKHB1	EIF2S2	RGS10	CYR61	MYO1H	C1orf158	C8orf73	C1orf158	PLEKHB1
	cg13004587	cg01287218	cg16264705	cg14724298	cg16563470	cg05604112		DNAJC9	PLEKHF1	EIF4A1	RGS12	CYTH3	MYO3B	C1orf159	C8orf75	C1orf159	PLEKHF1
	cg13276570	cg01300291	cg16370398	cg14786790	cg16861241	cg05734722		DNASE1	PLEKHG3	EIF4A3	RGS17	CYTH4	MYO9B	C1orf161	C8orf77	C1orf161	PLEKHG3
	cg13305415	cg01368075	cg16615454	cg14906103	cg17053854	cg05786278		DNASE1L3	PLEKHG5	EIF4B	RHBDD2	CYTSA	MYOM1	C1orf162	C8orf80	C1orf162	PLEKHG5
	cg13325231	cg01458495	cg16853842	cg15384400	cg17054691	cg05927789		DNM1L	PLEKHG7	EIF4E1B	RHBDF1	CYYR1	MYOM2	C1orf168	C8orf86	C1orf168	PLEKHG7
	cg13349651	cg01845041	cg17211612	cg15436606	cg17074014	cg06117093		DNM3	PLEKHN1	EIF4E3	RHBDF2	DAAM1	MYT1L	C1orf170	C8ORFK29	C1orf170	PLEKHN1
	cg13557668	cg01920536	cg17903544	cg15457481	cg17540765	cg06121808		DNMBP	PLEKHO2	EIF4EBP1	RHOBTB3	DAAM2	N4BP3	C1orf173	C9orf103	C1orf173	PLEKHO2
	cg13570101	cg01932734	cg18213653	cg15686615	cg17581065	cg06398474		DNMT3A	PLK3	EIF4EBP3	RHOH	DAB1	NACC1	C1orf174	C9orf117	C1orf174	PLK3
	cg13667243	cg02059214	cg18525352	cg16206564	cg18201630	cg06435786		DNMT3L	PLSCR3	ELAVL2	RHOT2	DAB2IP	NACC2	C1orf175	C9orf130	C1orf175	PLSCR3
	cg13909534	cg02102771	cg19109120	cg16234490	cg18253799	cg06502755		DNTT	PLXDC1	ELAVL4	RIBC2	DACT3	NADK	C1orf177	C9orf131	C1orf177	PLXDC1
	cg14099595	cg02119848	cg19164987	cg16417416	cg18373158	cg06568724		DOC2A	PLXNA2	ELF3	RIN2	DAGLA	NADSYN1	C1orf180	C9orf139	C1orf180	PLXNA2
	cg14116129	cg02255107	cg19351628	cg16785938	cg18447950	cg06621900		DOC2B	PLXND1	ELF5	RIN3	DAGLB	NAIF1	C1orf182	C9orf140	C1orf182	PLXND1
	cg14409941	cg02255511	cg19476647	cg17226446	cg18709110	cg06739525		DOCK1	PMCH	ELFN1	RNASE1	DAK	NANP	C1orf183	C9orf152	C1orf183	PMCH
	cg14490882	cg02487233	cg19796532	cg17366225	cg19272348	cg06761220		DOCK2	PNKD	ELFN2	RNASE13	DALRD3	NAP1L4	C1orf186	C9orf16	C1orf186	PNKD
	cg14492800	cg02499139	cg19842134	cg18006637	cg19394169	cg06796713		DOCK3	PNLDC1	ELK3	RNASE4	DAPK2	NAPB	C1orf187	C9orf167	C1orf187	PNLDC1
	cg14502484	cg02519879	cg20094279	cg18032217	cg19420720	cg06834427		DOCK5	POLE	ELMO1	RNASE7	DAPP1	NAPRT1	C1orf190	C9orf169	C1orf190	POLE
	cg14507560	cg02524863	cg20645074	cg18257485	cg19443920	cg06860600		DOK2	POLE4	ELMOD1	RNF115	DARC	NAT15	C1orf198	C9orf171	C1orf198	POLE4
	cg14564616	cg02712878	cg20734421	cg18334727	cg19755813	cg06880767		DOK3	POLR1A	ELMOD2	RNF13	DAXX	NAT9	C1orf200	C9orf172	C1orf200	POLR1A
	cg14648916	cg03019000	cg20837456	cg18898336	cg20014304	cg06909469		DOK6	POLR3GL	ELMOD3	RNF130	DAZAP1	NAV2	C1orf201	C9orf173	C1orf201	POLR3GL
	cg14658804	cg03032607	cg20959480	cg19090437	cg20493718	cg07047197		DOK7	POMT1	ELOVL3	RNF145	DAZAP2	NBEA	C1orf203	C9orf24	C1orf203	POMT1
	cg14685796	cg03191919	cg21249371	cg19116959	cg20623506	cg07153098		DOLK	PON2	ELOVL5	RNF170	DBF4B	NBEAL2	C1orf204	C9orf25	C1orf204	PON2
	cg14698448	cg03297783	cg21426686	cg19210858	cg20664445	cg07204800		DOM3Z	POP4	ELOVL6	RNF214	DBP	NCALD	C1orf21	C9orf3	C1orf21	POP4
	cg14706317	cg03399783	cg21484956	cg19237337	cg20710824	cg07290257		DOT1L	PP14571	ELP4	RNF217	DCAF12	NCAPD2	C1orf210	C9orf30	C1orf210	PP14571
	cg14732324	cg03447908	cg21493516	cg19463078	cg20765716	cg07554496		DPCR1	PPAN-P2RY11	EME2	RNF220	DCAF15	NCF2	C1orf213	C9orf37	C1orf213	PPAN-P2RY11
	cg14733637	cg03557445	cg21593001	cg19634252	cg20780302	cg07584031		DPEP1	PPAP2A	EMILIN1	RNF34	DCAF17	NCF4	C1orf216	C9orf43	C1orf216	PPAP2A
	cg14743594	cg03601836	cg21625520	cg19734190	cg20818528	cg07682434		DPEP2	PPCDC	EMR3	RNF44	DCAF4L1	NCOA1	C1orf220	C9orf47	C1orf220	PPCDC
	cg14747563	cg03623835	cg22163059	cg19749361	cg20853569	cg07714085		DPF2	PPIF	EMX1	RNF6	DCAF5	NCOA3	C1orf223	C9orf5	C1orf223	PPIF
	cg14868574	cg03781224	cg22250531	cg19850370	cg21090866	cg07751753		DPF3	PPM1F	ENAH	RNF7	DCAKD	NCOR2	C1orf226	C9orf6	C1orf226	PPM1F
	cg15132565	cg03837909	cg22274539	cg19921917	cg21327194	cg07989678		DPP10	PPM1H	ENC1	RNLS	DCBLD1	NCR1	C1orf228	C9orf66	C1orf228	PPM1H
	cg15212349	cg03916038	cg22580629	cg20655119	cg21369801	cg08298794		DPP4	PPP1R3E	ENDOD1	RNMT	DCHS1	NCR2	C1orf229	C9orf68	C1orf229	PPP1R3E
	cg15382538	cg04075990	cg22828383	cg21463140	cg21621482	cg08308459		DPP7	PPP2R5C	ENG	ROBO1	DCLK2	NCR3	C1orf230	C9orf71	C1orf230	PPP2R5C
	cg15408073	cg04217850	cg23079808	cg21956614	cg21824343	cg08382680		DPP9	PPP3CA	ENOX1	ROBO4	DCN	NCRNA00051	C1orf26	C9orf75	C1orf26	PPP3CA
	cg15409013	cg04329146	cg23200818	cg21983607	cg21926619	cg08384239		DPT	PPP3CC	ENPP5	RPH3AL	DCP1A	NCRNA00081	C1orf35	C9orf78	C1orf35	PPP3CC
	cg15416279	cg04364311	cg23264682	cg21988461	cg22290782	cg08402572		DPY19L1	PPP6C	ENPP6	RPL13AP20	DCPS	NCRNA00114	C1orf38	C9orf84	C1orf38	PPP6C
	cg15644174	cg04411893	cg23269029	cg22056336	cg22297934	cg08444004		DPYSL3	PPPDE1	ENPP7	RPL22	DCST1	NCRNA00171	C1orf49	C9orf86	C1orf49	PPPDE1
	cg15713707	cg04503182	cg23278196	cg22164298	cg22561647	cg08579540		DPYSL4	PPT2	ENTPD1	RPN1	DCT	NDFIP1	C1orf50	C9orf89	C1orf50	PPT2
	cg15899948	cg04535391	cg23752651	cg22204103	cg22608646	cg08837355		DPYSL5	PRAM1	ENTPD6	RPRD1B	DCTD	NDST1	C1orf51	C9orf9	C1orf51	PRAM1
	cg15927720	cg04865290	cg24235581	cg22387323	cg22909138	cg08847512		DQX1	PRDM11	EOMES	RPS15	DCTN2	NDUFA12	C1orf52	C9orf93	C1orf52	PRDM11
	cg16025094	cg05070273	cg24281668	cg22655196	cg22960869	cg08883078		DRAM2	PRIC285	EP400NL	RPS6KA1	DCUN1D1	NDUFA13	C1orf53	C9orf95	C1orf53	PRIC285
	cg16049690	cg05106785	cg24480012	cg22850925	cg22992772	cg08940490		DRAP1	PRINS	EPAS1	RPS6KA2	DCUN1D2	NDUFB2	C1orf54	C9orf96	C1orf54	PRINS
	cg16148259	cg05163071	cg24502904	cg22884714	cg23123250	cg08977627		DRD1	PRKAR1B	EPB41	RPTOR	DCUN1D3	NDUFC1	C1orf55	C9orf98	C1orf55	PRKAR1B
	cg16292016	cg05315796	cg24773770	cg22911184	cg23207054	cg09170686		DRD2	PRKAR2A	EPB41L1	RRAGA	DDAH1	NDUFC2	C1orf56	CA11	C1orf56	PRKAR2A
	cg16420798	cg05461503	cg24784730	cg23291039	cg23346516	cg09273030		DRD4	PRKCA	EPB41L4A	RSRC2	DDAH2	NDUFS5	C1orf59	CA12	C1orf59	PRKCA
	cg16443866	cg05506011	cg25100962	cg23624621	cg23471393	cg09304244		DRD5	PRKCB	EPB41L5	RTEL1	DDHD1	NDUFV1	C1orf61	CA13	C1orf61	PRKCB
	cg16509658	cg05570980	cg25482146	cg23639734	cg23586172	cg09304397		DRG2	PRKCE	EPC1	RTN4RL1	DDHD2	NEDD4	C1orf66	CA14	C1orf66	PRKCE
	cg16703956	cg05590619	cg25625162	cg23643542	cg24047665	cg09331106		DSC2	PRKCH	EPC2	RTP2	DDIT3	NEDD4L	C1orf69	CA2	C1orf69	PRKCH
	cg16995983	cg05623727	cg25738529	cg23726831	cg24087438	cg09332960		DSC3	PRKCI	EPCAM	RUFY3	DDIT4	NEDD9	C1orf70	CA3	C1orf70	PRKCI
	cg17037282	cg05677133	cg25928819	cg24170465	cg24537348	cg09405340		DSCAM	PRKCZ	EPHA3	RUNX1	DDR1	NEK1	C1orf74	CA5B	C1orf74	PRKCZ
	cg17054060	cg05859076	cg25950278	cg24228231	cg24738553	cg09527561		DSCAML1	PRKD3	EPHB3	RXFP1	DDR2	NEK5	C1orf77	CA6	C1orf77	PRKD3
	cg17277001	cg06038472	cg26215982	cg24475272	cg24924502	cg09569850		DSCR10	PRKDC	EPHB4	RXFP4	DDX51	NEK6	C1orf83	CA7	C1orf83	PRKDC
	cg17288397	cg06058699	cg26386409	cg24720151	cg24997744	cg09607915		DSCR6	PRMT8	EPHB6	RXRA	DDX56	NEK7	C1orf85	CA8	C1orf85	PRMT8
	cg17291521	cg06108323	cg26415787	cg24911283	cg25069807	cg09669874		DSCR9	PROCR	EPHX1	RXRB	DDX59	NEK8	C1orf86	CA9	C1orf86	PROCR
	cg17318297	cg06143615	cg26477549	cg25351755	cg25141766	cg09689296		DSEL	ProSAPiP1	EPHX2	S100A12	DEAF1	NELF	C1orf87	CAB39	C1orf87	ProSAPiP1
	cg17338430	cg06498232	cg26503178	cg25806704	cg25161161	cg09721047		DSN1	PRPF8	EPHX3	S100A13	DECR2	NENF	C1orf88	CAB39L	C1orf88	PRPF8
	cg17386093	cg06709828	cg26695123	cg26118221	cg25235958	cg09920072		DSP	PRPSAP1	EPHX4	S100A14	DEDD	NEU4	C1orf89	CABC1	C1orf89	PRPSAP1
	cg17403609	cg06748434	cg26935391	cg26174928	cg25282976	cg09989631		DSPP	PRR5	EPM2AIP1	S100A2	DEDD2	NEURL3	C1orf9	CABLES1	C1orf9	PRR5
	cg17429000	cg06809364	cg27478485	cg26689780	cg25356504	cg10034588		DST	PRR5-ARHGAP8	EPN2	S100A3	DEF6	NFASC	C1orf91	CABLES2	C1orf91	PRR5-ARHGAP8
	cg17512474	cg07070728	cg27485716	cg27193726	cg25433496	cg10037068		DSTN	PRRT1	EPN3	S100A5	DEF8	NFAT5	C1orf92	CABP1	C1orf92	PRRT1
	cg17772763	cg07124366	cg27663938	cg27661394	cg25601366	cg10142452		DSTYK	PSEN2	EPS15	S100A6	DEFA10P	NFATC1	C1orf93	CABP4	C1orf93	PSEN2
	cg17802144	cg07141504	cg27664496	cg00060800	cg25792439	cg10160682		DTL	PSMB4	EPS15L1	S100PBP	DEFA4	NFATC2	C1orf94	CABYR	C1orf94	PSMB4
	cg17978562	cg07192900	cg00247571	cg00177142	cg25818991	cg10259265		DTNB	PSMB9	EPS8	SAMD12	DEFA6	NFE2	C1orf95	CACHD1	C1orf95	PSMB9
	cg18035255	cg07266910	cg00616243	cg00207226	cg25921609	cg10288578		DTNBP1	PSMG2	EPSTI1	SAMD14	DENND1A	NFIC	C1orf96	CACNA1A	C1orf96	PSMG2
	cg18060185	cg07364240	cg02121529	cg00210856	cg26066277	cg10310682		DTX1	PSMG4	ERBB2	SAMD4A	DENND2C	NFIX	C1QA	CACNA1B	C1QA	PSMG4
	cg18063733	cg07387383	cg02674384	cg00471059	cg26109145	cg10458446		DTX3L	PSTPIP1	ERBB3	SAMD7	DENND2D	NFKBIE	C1QC	CACNA1C	C1QC	PSTPIP1
	cg18190187	cg07402639	cg03041920	cg00636527	cg26299044	cg10550416		DUOX1	PTCRA	ERC1	SAMD8	DENND3	NGFR	C1QL1	CACNA1D	C1QL1	PTCRA
	cg18191138	cg07435592	cg03363979	cg00997251	cg26535158	cg10577511		DUOX2	PTDSS1	ERC2	SAPS2	DENND4A	NHEDC1	C1QL2	CACNA1E	C1QL2	PTDSS1
	cg18193764	cg07480608	cg04795700	cg01120953	cg26638570	cg10594414		DUOXA1	PTGES	ERCC2	SAPS3	DENND5A	NHLH1	C1QL3	CACNA1F	C1QL3	PTGES
	cg18302225	cg07741984	cg05394800	cg01204911	cg26663490	cg10628126		DUOXA2	PTGFRN	ERI2	SASH1	DEPDC1B	NHLH2	C1QL4	CACNA1G	C1QL4	PTGFRN
	cg18401367	cg07784293	cg05412028	cg01741836	cg26739149	cg10637955		DUPD1	PTHLH	ERICH1	SATB1	DEPDC5	NHLRC4	C1QTNF1	CACNA1H	C1QTNF1	PTHLH
	cg18424208	cg08052292	cg05876564	cg01790438	cg26849884	cg10668121		DUS1L	PTK7	ERMAP	SBF1	DEPDC6	NHSL1	C1QTNF3	CACNA1I	C1QTNF3	PTK7
	cg18443359	cg08166362	cg06567722	cg01941278	cg26925669	cg10937973		DUS2L	PTMS	ERMP1	SCAI	DERA	NIN	C1QTNF4	CACNA2D2	C1QTNF4	PTMS
	cg18512156	cg08194458	cg06720713	cg01965939	cg26985878	cg11060194		DUSP10	PTP4A1	ERN2	SCAMP3	DEXI	NINJ1	C1QTNF5	CACNA2D3	C1QTNF5	PTP4A1
	cg18530551	cg08463775	cg08055131	cg02244263	cg27000944	cg11335172		DUSP22	PTP4A2	ESAM	SCAND3	DFFB	NIPAL2	C1QTNF6	CACNA2D4	C1QTNF6	PTP4A2
	cg18680788	cg08525922	cg08085029	cg02524336	cg27039898	cg11534215		DUSP26	PTPMT1	ESM1	SCARB1	DFNB31	NISCH	C1QTNF7	CACNB1	C1QTNF7	PTPMT1
	cg18705773	cg08541155	cg09456782	cg02551029	cg27375378	cg11612040		DUSP4	PTPN22	ESPN	SCARF1	DGAT2	NKAIN2	C1R	CACNB2	C1R	PTPN22
	cg19091930	cg08932533	cg09714458	cg02637031	cg27390009	cg11724461		DUSP5P	PTPN6	ESPNL	SCN11A	DGCR14	NKG7	C1RL	CACNB3	C1RL	PTPN6
	cg19426594	cg08992499	cg10068417	cg02713162	cg27450688	cg11805083		DUSP7	PTPRCAP	ESR1	SCN2B	DGCR6L	NKTR	C1S	CACNG2	C1S	PTPRCAP
	cg19679633	cg09423651	cg11863406	cg02765962	cg27456487	cg11812015		DUSP8	PTPRJ	ESRP2	SCN4B	DGCR8	NLK	C2	CACNG6	C2	PTPRJ
	cg19806642	cg09545443	cg12212198	cg02979839	cg27457201	cg11938080		DVL1	PTPRK	ESRRB	SCNN1A	DGKA	NLN	C20orf103	CADM1	C20orf103	PTPRK
	cg19861741	cg09624551	cg12790874	cg03556021	cg27546431	cg12043428		DVL3	PTPRN2	ESYT2	SCO2	DGKD	NLRP7	C20orf108	CADM3	C20orf108	PTPRN2
	cg20750832	cg10109841	cg12917253	cg03681057	cg00110171	cg12311936		DYDC1	PTPRO	ETS1	SCOC	DGKE	NMB	C20orf111	CALCA	C20orf111	PTPRO
	cg20764887	cg10431989	cg13846270	cg03755794	cg00532474	cg12411965		DYDC2	PTPRU	ETV5	SCPEP1	DGKG	NME3	C20orf112	CALCB	C20orf112	PTPRU
	cg21093166	cg10460033	cg14881470	cg03775246	cg01056135	cg12428440		DYNC1H1	PTRF	ETV6	SCRT2	DGKH	NMNAT2	C20orf114	CALCOCO1	C20orf114	PTRF
	cg21488279	cg10541663	cg16041981	cg03814957	cg05165553	cg12462247		DYNLL1	PTS	EVI5L	SCUBE3	DGKZ	NMUR1	C20orf117	CALCOCO2	C20orf117	PTS
	cg21545862	cg10599446	cg16327410	cg03842822	cg16065234	cg12656085		DYNLRB2	PTTG1IP	EVPLL	SDCCAG3	DHCR24	NNAT	C20orf118	CALCR	C20orf118	PTTG1IP
	cg21580376	cg10670430	cg17241776	cg04051335	cg16270399	cg12748639		DYNLT1	PUM1	EXD1	SDCCAG8	DHCR7	NOC2L	C20orf12	CALCRL	C20orf12	PUM1
	cg21757970	cg10711528	cg18158859	cg04483863	cg20429104	cg12967093		DYSF	PURA	EXD2	SEC22C	DHDDS	NOD2	C20orf123	CALD1	C20orf123	PURA
	cg21938261	cg10719144	cg19508437	cg04977602	cg21585100	cg12999579		DYSFIP1	PUS7	EXD3	SEC23B	DHODH	NOL3	C20orf134	CALHM1	C20orf134	PUS7
	cg21964798	cg10772991	cg20170533	cg05201300	cg23983671	cg13156589		DZIP1	PUS7L	EXOG	SECTM1	DHRS1	NOLC1	C20orf135	CALHM2	C20orf135	PUS7L
	cg21985251	cg10952220	cg21476299	cg05476182	cg25063864	cg13257263		DZIP1L	PVT1	EXOSC7	SEL1L3	DHRS12	NOM1	C20orf141	CALHM3	C20orf141	PVT1
	cg22009488	cg11305134	cg22342329	cg05497253	cg25279555	cg13315450		E2F3	PWWP2B	EXPH5	SEMA5B	DHRS13	NOP14	C20orf144	CALM1	C20orf144	PWWP2B
	cg22103736	cg11307417	cg23049429	cg05573654	cg25332265	cg13424923		E2F5	PXMP3	EXT1	SENP3	DHRS4L2	NOS1AP	C20orf151	CALM2	C20orf151	PXMP3
	cg22111078	cg11326415	cg23605278	cg05573809	cg26052586	cg13613174		E2F6	PYGM	EYA1	2009-09-01	DHRS7C	NOTCH1	C20orf160	CALML4	C20orf160	PYGM
	cg22147084	cg11492856	cg24226219	cg05819249	cg26916687	cg13703948		E2F7	PYY	EYA4	SERGEF	DHRS9	NOTCH4	C20orf166	CALN1	C20orf166	PYY
	cg22156700	cg11831006	cg25365958	cg05871756	cg27400313	cg13772072		E4F1	QDPR	F11R	SERINC5	DHX15	NOV	C20orf177	CALR	C20orf177	QDPR
	cg22418829	cg11854227	cg27485596	cg05876069	cg00405939	cg13772414		EBF1	R3HCC1	F2R	SERPINA1	DHX16	NPEPL1	C20orf185	CAMK1D	C20orf185	R3HCC1
	cg22510662	cg11887733	cg00841968	cg05877402	cg00767042	cg13856643		EBF2	RAB11FIP1	F2RL1	SERPINE3	DHX30	NPEPPS	C20orf186	CAMK2A	C20orf186	RAB11FIP1
	cg22734397	cg11931463	cg01545587	cg05986288	cg00842231	cg13908074		EBF3	RAB11FIP4	F2RL2	SERPINF1	DHX37	NPM1	C20orf196	CAMK2B	C20orf196	RAB11FIP4
	cg22859061	cg12048331	cg01747222	cg06062378	cg00994936	cg14000519		EBF4	RAB19	F2RL3	SERTAD4	DHX58	NPM3	C20orf197	CAMK2D	C20orf197	RAB19
	cg22954449	cg12325605	cg01779765	cg06470558	cg01297744	cg14240490		ECE1	RAB27A	F3	SESTD1	DIAPH1	NPTX1	C20orf199	CAMK2G	C20orf199	RAB27A
	cg23024136	cg12386061	cg02043769	cg06628473	cg01591881	cg14384416		ECE2	RAB35	FA2H	SETD1B	DIAPH3	NR2C2	C20orf200	CAMK2N2	C20orf200	RAB35
	cg23058998	cg12413566	cg02114084	cg06758827	cg01635063	cg14446712		ECEL1	RAB37	FAAH	SETD7	DICER1	NR6A1	C20orf201	CAMKK1	C20orf201	RAB37
	cg23091824	cg12579212	cg03581459	cg06802985	cg02577963	cg14475620		ECHDC1	RAB43	FABP3	SEZ6	DIDO1	NRD1	C20orf202	CAMKK2	C20orf202	RAB43
	cg23121993	cg12808661	cg04301104	cg06947286	cg02668248	cg14652038		ECM1	RAB4B	FABP6	SF3A1	DIP2A	NRXN2	C20orf26	CAMKV	C20orf26	RAB4B
	cg23244289	cg13063704	cg04368094	cg07034563	cg02715602	cg14653284		ECSIT	RAB7A	FADS1	SF3B4	DIP2B	NSMAF	C20orf27	CAMP	C20orf27	RAB7A
	cg23256802	cg13148151	cg04707327	cg07536018	cg02812809	cg14670266		ECT2L	RAB8B	FADS2	SFI1	DIP2C	NSUN3	C20orf3	CAMSAP1	C20orf3	RAB8B
	cg23352712	cg13335054	cg04937184	cg07765674	cg03004350	cg14692854		EDARADD	RABIF	FADS3	SFRS12	DIRC2	NT5C2	C20orf4	CAMSAP1L1	C20orf4	RABIF
	cg23468002	cg13719314	cg05296192	cg08224785	cg03587422	cg14807945		EDC3	RACGAP1	FAH	SFRS16	DIRC3	NT5E	C20orf46	CAMTA1	C20orf46	RACGAP1
	cg23514016	cg13745692	cg05343811	cg08496483	cg03633458	cg14811030		EDEM1	RAD51L1	FAHD1	SFT2D3	DISC1	NTHL1	C20orf54	CAMTA2	C20orf54	RAD51L1
	cg23929295	cg13888070	cg05931439	cg08595501	cg03642362	cg14851742		EDEM3	RAD51L3	FAIM2	SFTA1P	DISP1	NTM	C20orf56	CAND1	C20orf56	RAD51L3
	cg23967544	cg14035045	cg06915112	cg08675002	cg03643797	cg14865868		EDIL3	RAF1	FAIM3	SFXN5	DIXDC1	NTN5	C20orf70	CAND2	C20orf70	RAF1
	cg24163568	cg14473575	cg06937409	cg08688907	cg04173586	cg15002250		EDN3	RAG2	FAM102A	SGK1	DKC1	NUAK2	C20orf71	CANT1	C20orf71	RAG2
	cg24847829	cg14475875	cg07179457	cg08694107	cg04340258	cg15120161		EDNRA	RALGPS2	FAM105A	SH2B2	DKFZp761E198	NUB1	C20orf72	CANX	C20orf72	RALGPS2
	cg24884145	cg14476212	cg07458849	cg08743199	cg04382396	cg15247625		EDNRB	RAP1A	FAM107A	SH2D3A	DLC1	NUDCD3	C20orf79	CAP1	C20orf79	RAP1A
	cg24886267	cg14514949	cg07929646	cg08862479	cg04727071	cg15258980		EEF1A2	RAP1GAP2	FAM107B	SH2D4A	DLEU2	NUDT14	C20orf94	CAPG	C20orf94	RAP1GAP2
	cg24996482	cg14612335	cg08157575	cg08866634	cg04848343	cg15319380		EEF1B2	RAPGEF3	FAM108A1	SH3BP4	DLEU7	NUDT3	C20orf95	CAPN1	C20orf95	RAPGEF3
	cg25025437	cg14688451	cg09939831	cg08894401	cg05012672	cg15343463		EEF1D	RARA	FAM109A	SH3BP5	DLG1	NUMA1	C20orf96	CAPN10	C20orf96	RARA
	cg25090514	cg14754581	cg10101773	cg08928958	cg05325182	cg15400471		EEFSEC	RARG	FAM109B	SH3BP5L	DLG2	NUMBL	C21orf121	CAPN12	C21orf121	RARG
	cg25149751	cg14766620	cg10124651	cg09005125	cg05796838	cg15603812		EEPD1	RASA3	FAM110A	SH3PXD2B	DLG4	NUP133	C21orf125	CAPN14	C21orf125	RASA3
	cg25177452	cg14768087	cg10285466	cg09088580	cg06151968	cg15677985		EFCAB2	RASAL1	FAM111B	SH3TC1	DLG5	NXN	C21orf128	CAPN2	C21orf128	RASAL1
	cg25363885	cg14870223	cg10771480	cg09516529	cg06379435	cg15756055		EFCAB4B	RASGRP1	FAM114A1	SH3TC2	DLGAP1	NXPH4	C21orf129	CAPN3	C21orf129	RASGRP1
	cg25366639	cg14870461	cg10848272	cg09812713	cg06532212	cg15757195		EFHD2	RASSF1	FAM118A	SHANK2	DLGAP2	OAZ1	C21orf2	CAPN5	C21orf2	RASSF1
	cg25409499	cg14975410	cg11723850	cg10166664	cg06532779	cg15773312		EFNA2	RASSF3	FAM120B	SHB	DLK1	OCIAD2	C21orf29	CAPN9	C21orf29	RASSF3
	cg25429640	cg15171154	cg12026629	cg10513595	cg06535952	cg15867711		EFNA3	RASSF5	FAM124A	SHC2	DLL4	ODC1	C21orf33	CAPRIN2	C21orf33	RASSF5
	cg25587069	cg15426869	cg12838644	cg10519882	cg06633438	cg15869022		EFNA5	RB1	FAM124B	SHCBP1	DLX1	OPRL1	C21orf34	CAPS	C21orf34	RB1
	cg25602684	cg15484384	cg12920180	cg10574006	cg06697929	cg15941014		EFNB2	RB1CC1	FAM125B	SHROOM3	DMAP1	OR1A1	C21orf49	CAPS2	C21orf49	RB1CC1
	cg25861340	cg15711521	cg13593566	cg10578938	cg07584631	cg15981982		EFR3A	RBKS	FAM126A	SIAH1	DMKN	OR2W5	C21orf57	CAPSL	C21orf57	RBKS
	cg25973534	cg15726700	cg13619891	cg10645426	cg07765659	cg15996406		EFS	RBM38	FAM129B	SIGLEC1	DMRTB1	OR8D1	C21orf58	CAPZA2	C21orf58	RBM38
	cg26182487	cg15776416	cg13723853	cg10864794	cg07824663	cg16382047		EFTUD2	RBM47	FAM131A	SIGLEC12	DMRTC2	ORAI1	C21orf59	CAPZB	C21orf59	RBM47
	cg26195356	cg16021018	cg13998850	cg10904740	cg07876162	cg16472834		EGFL7	RBM5	FAM132A	SIGLEC16	DMWD	OSBPL10	C21orf62	CARD11	C21orf62	RBM5
	cg26202847	cg16027147	cg14527456	cg10938393	cg08165261	cg16474118		EGFL8	RBMS1	FAM134B	SIGLEC7	DNAH10	OSBPL3	C21orf63	CARD14	C21orf63	RBMS1
	cg26295057	cg16032408	cg14873488	cg10967114	cg08217545	cg16575998		EGFLAM	RCAN3	FAM135A	SIK1	DNAH17	OSBPL5	C21orf66	CARD6	C21orf66	RCAN3
	cg26324978	cg16217908	cg15346168	cg11010552	cg08269974	cg16759745		EGFR	RCSD1	FAM13A	SIK3	DNAH2	OSBPL6	C21orf7	CARD8	C21orf7	RCSD1
	cg26437826	cg16266925	cg15428435	cg11080540	cg08363114	cg16832421		EHBP1L1	REC8	FAM150B	SIL1	DNAH3	OSGEP	C21orf70	CARD9	C21orf70	REC8
	cg26466258	cg16464007	cg16002305	cg11100795	cg08399733	cg16927242		EHD1	RECQL5	FAM151A	SIPA1	DNAH5	OSGIN2	C21orf71	CARHSP1	C21orf71	RECQL5
	cg26477488	cg16663891	cg16239257	cg11191555	cg08418670	cg16928313		EHD2	RELL2	FAM160A2	SIPA1L1	DNAH7	OSTF1	C21orf84	CARM1	C21orf84	RELL2
	cg26636193	cg16775598	cg18103730	cg11497377	cg08426951	cg17156828		EHD3	REM2	FAM160B1	SIRPA	DNAI2	OVOL1	C21orf91	CARS	C21orf91	REM2
	cg26664161	cg16904330	cg18238374	cg11517094	cg08506306	cg17207690		EHD4	RERE	FAM162B	SIRPB2	DNAJA4	P11	C21orf96	CARS2	C21orf96	RERE
	cg26789779	cg16963852	cg18466859	cg11664417	cg08525314	cg17350544		EHF	RETNLB	FAM163A	SIRT5	DNAJB12	P2RX1	C22orf13	CASC1	C22orf13	RETNLB
	cg26894839	cg17185710	cg18492803	cg11677852	cg08545132	cg17383980		EHMT1	RGL1	FAM164A	SIRT7	DNAJB6	P2RX5	C22orf15	CASC3	C22orf15	RGL1
	cg26986911	cg17993504	cg18655384	cg11814087	cg08569517	cg17415947		EHMT2	RGS10	FAM166B	SKI	DNAJC10	P2RY11	C22orf23	CASC4	C22orf23	RGS10
	cg27003682	cg18052528	cg18660987	cg11847235	cg08902698	cg17430370		EIF2AK2	RGS12	FAM168B	SLA2	DNAJC11	PABPC4	C22orf26	CASKIN1	C22orf26	RGS12
	cg27090062	cg18289508	cg18905461	cg11953913	cg09412728	cg17489871		EIF2C2	RGS3	FAM169A	SLAMF6	DNAJC13	PACS1	C22orf29	CASKIN2	C22orf29	RGS3
	cg27348223	cg18303397	cg19841859	cg11960719	cg09469223	cg17586094		EIF3G	RGS9	FAM170B	SLC11A1	DNAJC17	PACS2	C22orf32	CASP10	C22orf32	RGS9
	cg00115458	cg18328933	cg21893185	cg12302647	cg09533178	cg17647823		EIF3H	RHBDD1	FAM171A2	SLC12A3	DNAJC4	PAG1	C22orf33	CASP12	C22orf33	RHBDD1
	cg00117005	cg18483487	cg22903735	cg12620935	cg09788082	cg17679246		EIF4A1	RHBDD2	FAM171B	SLC12A4	DNAJC5	PAK1	C22orf34	CASP2	C22orf34	RHBDD2
	cg00240734	cg18605031	cg23051349	cg12807764	cg10172584	cg17777683		EIF4E3	RHBDF2	FAM172A	SLC12A7	DNAJC7	PAM	C22orf36	CASP3	C22orf36	RHBDF2
	cg00333154	cg18670236	cg23305899	cg13275603	cg10609371	cg17848763		EIF4EBP2	RHBDL3	FAM173A	SLC12A8	DNAJC8	PAOX	C22orf39	CASP5	C22orf39	RHBDL3
	cg00590324	cg18677603	cg24054649	cg13663945	cg10672726	cg17868687		EIF4G3	RHOBTB1	FAM174B	SLC13A3	DNAJC9	PAPSS2	C22orf40	CASP6	C22orf40	RHOBTB1
	cg00622837	cg18810342	cg24755931	cg14114546	cg10752406	cg18018313		EIF4H	RHOQ	FAM176A	SLC15A4	DND1	PARD3B	C22orf41	CASP7	C22orf41	RHOQ
	cg00777627	cg19139092	cg25076767	cg14671011	cg10819238	cg18049299		EIF5A2	RHOT2	FAM179A	SLC16A3	DNLZ	PARP10	C22orf42	CASP8	C22orf42	RHOT2
	cg00853042	cg19142341	cg25570278	cg14742809	cg11355029	cg18119407		ELAVL1	RHOU	FAM179B	SLC17A2	DNM1	PARP4	C22orf43	CASP9	C22orf43	RHOU
	cg01070355	cg19205850	cg26110883	cg14792180	cg11427463	cg18120825		ELAVL2	RHPN1	FAM180A	SLC22A11	DNM2	PATL2	C22orf45	CASQ2	C22orf45	RHPN1
	cg01096398	cg19235307	cg26151910	cg14841929	cg11683663	cg18173003		ELAVL3	RIN1	FAM181B	SLC22A15	DNM3	PATZ1	C22orf9	CASR	C22orf9	RIN1
	cg01152616	cg19241468	cg26191576	cg15001016	cg11768182	cg18250832		ELF3	RIN3	FAM188B	SLC22A18	DNMBP	PBX1	C2CD2	CASS4	C2CD2	RIN3
	cg01156370	cg19408207	cg00098182	cg15102430	cg12029794	cg18310515		ELF5	RINL	FAM189A1	SLC22A18AS	DNMT3A	PBX2	C2CD2L	CAST	C2CD2L	RINL
	cg01199618	cg19450479	cg00149947	cg15128679	cg12230709	cg18400889		ELFN1	RIPK2	FAM189B	SLC22A23	DNTT	PCBD2	C2CD3	CASZ1	C2CD3	RIPK2
	cg01345354	cg19811231	cg00221709	cg15599437	cg12306057	cg18408209		ELFN2	RLBP1	FAM18A	SLC22A5	DNTTIP1	PCBP3	C2CD4A	CAT	C2CD4A	RLBP1
	cg01449469	cg19850333	cg00451642	cg15612947	cg12564097	cg18456312		ELK3	RLF	FAM18B2	SLC23A2	DOC2B	PCBP4	C2CD4B	CATSPER1	C2CD4B	RLF
	cg01461410	cg20497667	cg00721530	cg15625675	cg12584450	cg18467756		ELK4	RLN3	FAM190A	SLC24A6	DOCK1	PCCA	C2CD4C	CATSPER4	C2CD4C	RLN3
	cg01676996	cg20519665	cg01045374	cg15646382	cg12589308	cg18555299		ELL	RNASE1	FAM194B	SLC25A12	DOCK10	PCDH17	C2CD4D	CATSPERB	C2CD4D	RNASE1
	cg01796104	cg20532925	cg01678084	cg15663074	cg12589340	cg18672716		ELL3	RNASE2	FAM195A	SLC25A13	DOCK2	PCDH24	C2orf15	CBARA1	C2orf15	RNASE2
	cg01866955	cg20713700	cg03180768	cg15697257	cg13466180	cg18752527		ELMO1	RNASEH2B	FAM198A	SLC25A25	DOCK4	PCGF3	C2orf16	CBFA2T2	C2orf16	RNASEH2B
	cg01972751	cg20739013	cg03209642	cg15831285	cg13496660	cg18891081		ELN	RNASET2	FAM19A2	SLC25A37	DOCK5	PCID2	C2orf18	CBFA2T3	C2orf18	RNASET2
	cg01995743	cg20935483	cg03337277	cg16055106	cg13772218	cg19007570		ELOVL2	RNF112	FAM19A5	SLC25A45	DOCK6	PCIF1	C2orf29	CBL	C2orf29	RNF112
	cg02006257	cg20984065	cg03848381	cg16059665	cg14000467	cg19077400		ELOVL4	RNF138	FAM20B	SLC26A9	DOCK7	PCNT	C2orf3	CBLB	C2orf3	RNF138
	cg02026062	cg21140290	cg04345034	cg16176675	cg14001023	cg19795996		ELOVL5	RNF138P1	FAM20C	SLC27A1	DOCK9	PCSK6	C2orf34	CBLC	C2orf34	RNF138P1
	cg02062480	cg21145686	cg04850765	cg16300565	cg14052235	cg19867579		ELP3	RNF149	FAM26F	SLC29A3	DOK1	PDCD1	C2orf39	CBLN3	C2orf39	RNF149
	cg02128567	cg21360910	cg04988487	cg16356013	cg14295482	cg19924948		EMID2	RNF157	FAM35A	SLC2A1	DOK3	PDE3A	C2orf40	CBR1	C2orf40	RNF157
	cg02215115	cg21365444	cg05009389	cg16608498	cg14543226	cg19979102		EMILIN2	RNF168	FAM38A	SLC2A9	DOK6	PDE3B	C2orf43	CBR3	C2orf43	RNF168
	cg02380531	cg21445793	cg05211768	cg17278401	cg14678583	cg20268352		EMILIN3	RNF214	FAM3B	SLC34A1	DOLPP1	PDE4A	C2orf44	CBR4	C2orf44	RNF214
	cg02391713	cg21487363	cg05633523	cg17590710	cg14731407	cg20357807		EML1	RNF24	FAM3D	SLC35B1	DOM3Z	PDE4B	C2orf48	CBS	C2orf48	RNF24
	cg02465374	cg21572731	cg05784847	cg17614703	cg14786757	cg20473155		EML4	RNF39	FAM41C	SLC35F3	DOPEY2	PDE4D	C2orf50	CBX2	C2orf50	RNF39
	cg02547269	cg21589858	cg07044708	cg17656608	cg14896559	cg20608294		EML6	RNF8	FAM43A	SLC37A2	DOT1L	PDE4DIP	C2orf54	CBX4	C2orf54	RNF8
	cg02621130	cg21609087	cg07484808	cg18135683	cg14907788	cg20625334		EMP1	RNLS	FAM46A	SLC39A13	DPCR1	PDE6B	C2orf55	CBX5	C2orf55	RNLS
	cg02662362	cg21617903	cg07822775	cg18307303	cg15043935	cg20627046		EMP3	ROBO4	FAM46B	SLC43A2	DPF3	PDE7A	C2orf57	CBX6	C2orf57	ROBO4
	cg02680487	cg21814995	cg08173216	cg18645625	cg15226659	cg20657709		EMR1	ROR1	FAM50B	SLC44A1	DPH1	PDE9A	C2orf58	CBX8	C2orf58	ROR1
	cg02912326	cg21815337	cg08438435	cg18721397	cg15488009	cg20697204		EMX1	RORA	FAM53A	SLC46A1	DPH5	PDGFB	C2orf61	CC2D1A	C2orf61	RORA
	cg02914962	cg21837569	cg09397246	cg18727895	cg15576730	cg20697464		EMX2	RORC	FAM54B	SLC47A1	DPP9	PDGFD	C2orf62	CC2D2A	C2orf62	RORC
	cg03024372	cg21908110	cg10097464	cg18805457	cg15658793	cg20807790		EMX2OS	RPA3	FAM57A	SLC4A1AP	DPYSL2	PDGFRB	C2orf63	CC2D2B	C2orf63	RPA3
	cg03032677	cg22213445	cg10205045	cg18806193	cg15980914	cg20854286		EN1	RPH3AL	FAM57B	SLC4A4	DPYSL3	PDK1	C2orf65	CCBL2	C2orf65	RPH3AL
	cg03093838	cg22221730	cg10207553	cg18917643	cg16020118	cg20859099		EN2	RPL32P3	FAM58B	SLC4A5	DPYSL5	PDLIM3	C2orf67	CCDC101	C2orf67	RPL32P3
	cg03139255	cg22230912	cg10372921	cg19008097	cg16045347	cg20872072		ENGASE	RPS18	FAM59A	SLC4A8	DRD2	PDP1	C2orf68	CCDC102A	C2orf68	RPS18
	cg03353699	cg22305268	cg11671771	cg19034084	cg16643542	cg20885569		ENKUR	RPS6KA1	FAM59B	SLC5A10	DRG1	PDP2	C2orf70	CCDC103	C2orf70	RPS6KA1
	cg03354508	cg22505962	cg12015851	cg19040266	cg16649474	cg20888499		ENO2	RPS6KA2	FAM5B	SLC6A12	DRGX	PDXK	C2orf71	CCDC104	C2orf71	RPS6KA2
	cg03625260	cg22513455	cg12094808	cg19053454	cg16651537	cg20924136		ENOSF1	RPTOR	FAM63A	SLC7A10	DSCAML1	PDZK1	C2orf72	CCDC106	C2orf72	RPTOR
	cg03680932	cg22978384	cg12426092	cg19483663	cg16901627	cg20927307		ENOX1	RRAGD	FAM64A	SLC7A11	DST	PDZRN3	C2orf73	CCDC107	C2orf73	RRAGD
	cg03698948	cg23332193	cg13556511	cg19553961	cg17121100	cg20995127		ENPP1	RREB1	FAM65A	SLC7A14	DSTN	PEBP1	C2orf76	CCDC108	C2orf76	RREB1
	cg03922146	cg23480985	cg13947995	cg19730600	cg17344906	cg21133251		ENTPD3	RSF1	FAM71E1	SLC7A7	DSTYK	PECAM1	C2orf80	CCDC109A	C2orf80	RSF1
	cg04074140	cg23506728	cg15611336	cg19984911	cg17477806	cg21182526		ENTPD6	RSPH1	FAM76A	SLC8A1	DTNA	PELO	C2orf81	CCDC109B	C2orf81	RSPH1
	cg04111789	cg23519969	cg16275295	cg20708282	cg17540545	cg21240640		ENTPD7	RTDR1	FAM78B	SLC9A11	DTNB	PER1	C2orf82	CCDC11	C2orf82	RTDR1
	cg04194745	cg23655939	cg17095737	cg20929922	cg17661717	cg21595092		ENTPD8	RTKN2	FAM81A	SLCO2B1	DTX1	PEX14	C2orf84	CCDC111	C2orf84	RTKN2
	cg04249522	cg24049629	cg17147466	cg20952257	cg17845617	cg21616425		EOMES	RTN4RL1	FAM83E	SLCO3A1	DTX3L	PFKFB3	C2orf85	CCDC112	C2orf85	RTN4RL1
	cg04508687	cg24208206	cg17178291	cg20971045	cg17860747	cg21640654		EP300	RUFY3	FAM83F	SLCO4A1	DULLARD	PFKFB4	C2orf86	CCDC113	C2orf86	RUFY3
	cg04590366	cg24379742	cg17388678	cg21162938	cg18663807	cg21840041		EP400	RUNDC3A	FAM83G	SLIT1	DUOX1	PFKL	C2orf88	CCDC114	C2orf88	RUNDC3A
	cg04616797	cg24634593	cg18724430	cg21473545	cg18715793	cg21964596		EPAS1	RUNX3	FAM83H	SMAP1	DUOX2	PFKP	C2orf89	CCDC116	C2orf89	RUNX3
	cg04761653	cg24785473	cg19567891	cg21780711	cg18754695	cg22001211		EPB41L1	RXRB	FAM89A	SMARCA2	DUPD1	PGAM1	C2orf90	CCDC12	C2orf90	RXRB
	cg04810065	cg24845998	cg19613592	cg21902325	cg18770579	cg22007809		EPB41L2	S100B	FAM92A1	SMARCA4	DUS1L	PGAP2	C3	CCDC121	C3	S100B
	cg04820679	cg24859722	cg19687230	cg21902474	cg19230709	cg22069247		EPB41L3	SAMD14	FAM96B	SMARCD1	DUSP13	PGCP	C3AR1	CCDC122	C3AR1	SAMD14
	cg04899492	cg25223700	cg19993258	cg21929969	cg19295068	cg22122098		EPB49	SAMD4A	FANCE	SMC5	DUSP15	PGLYRP2	C3orf14	CCDC126	C3orf14	SAMD4A
	cg04927931	cg25236791	cg21029612	cg22197936	cg19470962	cg22169889		EPGN	SARDH	FARP1	SMG5	DUSP16	PGS1	C3orf15	CCDC13	C3orf15	SARDH
	cg04938317	cg25356639	cg21385909	cg22422937	cg19497523	cg22176018		EPHA10	SASH1	FARP2	SMURF1	DUSP22	PHF1	C3orf18	CCDC130	C3orf18	SASH1
	cg05262436	cg25357825	cg21610221	cg22646937	cg19577671	cg22200744		EPHA2	SBF2	FARSA	SMYD3	DUSP28	PHF17	C3orf20	CCDC134	C3orf20	SBF2
	cg05267955	cg25358853	cg22387369	cg22790839	cg19628469	cg22497008		EPHA5	SBNO2	FASTK	SNCG	DUSP3	PHF21A	C3orf21	CCDC135	C3orf21	SBNO2
	cg05312353	cg25481160	cg22529990	cg22809017	cg19649900	cg22549086		EPHA7	SC4MOL	FAT2	SND1	DUSP4	PHLDB2	C3orf22	CCDC136	C3orf22	SC4MOL
	cg05437823	cg25586848	cg22952142	cg22967717	cg19651706	cg22615730		EPHB1	SCARB1	FBF1	SNORD11B	DUT	PHPT1	C3orf23	CCDC137	C3orf23	SCARB1
	cg05457923	cg25599673	cg23205660	cg23327334	cg19736654	cg22732731		EPHB2	SCLY	FBLIM1	SNORD19B	DVL1	PHYHD1	C3orf24	CCDC140	C3orf24	SCLY
	cg05492839	cg25691553	cg24146288	cg23361127	cg19752322	cg22834511		EPHX2	SCML4	FBLN2	SNORD1A	DYM	PIAS1	C3orf25	CCDC142	C3orf25	SCML4
	cg05512869	cg25780219	cg24365117	cg23403750	cg19787694	cg22900476		EPHX3	SCOC	FBLN7	SNORD1B	DYNC1H1	PICALM	C3orf26	CCDC146	C3orf26	SCOC
	cg05626376	cg26143413	cg24657523	cg24052964	cg19879906	cg23281123		EPHX4	SCRN1	FBN1	SNRPA	DYNC1LI2	PIF1	C3orf27	CCDC147	C3orf27	SCRN1
	cg05813194	cg26376346	cg24737374	cg24527008	cg20094462	cg23336143		EPN1	SCRN2	FBN2	SNRPC	DYNLL2	PIGV	C3orf30	CCDC148	C3orf30	SCRN2
	cg05924652	cg26389380	cg25663823	cg24610854	cg21124940	cg23418106		EPO	SCYL1	FBP1	SNX22	DYRK1A	PIGX	C3orf33	CCDC149	C3orf33	SCYL1
	cg06025456	cg26538682	cg25846723	cg24686270	cg21300382	cg23482132		EPPK1	SDC3	FBRS	SNX27	DYRK2	PIK3AP1	C3orf34	CCDC150	C3orf34	SDC3
	cg06187770	cg26652155	cg26768318	cg24787443	cg21302812	cg23631133		EPS8L1	SDCCAG8	FBRSL1	SNX33	DYRK3	PIK3C2A	C3orf37	CCDC151	C3orf37	SDCCAG8
	cg06296503	cg27198997	cg26882224	cg24822529	cg21511523	cg23966795		EPX	SDF4	FBXL13	SOAT2	DYRK4	PIK3CD	C3orf39	CCDC154	C3orf39	SDF4
	cg06374079	cg27297043	cg27021986	cg24976258	cg21586152	cg24166100		ERAP2	SDK1	FBXL15	SOD3	DYSF	PIK3IP1	C3orf42	CCDC155	C3orf42	SDK1
	cg06495310	cg27306382	cg27203917	cg25105652	cg21772011	cg24175522		ERBB3	SEC13	FBXL16	SOLH	DYSFIP1	PIK3R1	C3orf43	CCDC157	C3orf43	SEC13
	cg06526693	cg27319445	cg27276395	cg25116200	cg21881184	cg24218626		ERBB4	SEC14L2	FBXL18	SORBS3	DZIP3	PILRA	C3orf51	CCDC159	C3orf51	SEC14L2
	cg06558014	cg27366280	cg27372452	cg25148456	cg21942893	cg24290756		ERC1	SEC24C	FBXL19	SOX2OT	E2F3	PIM1	C3orf52	CCDC162	C3orf52	SEC24C
	cg06577045	cg27423838	cg27501645	cg25376491	cg22305455	cg24406344		ERC2	SEC62	FBXL4	SP140	E2F4	PIM3	C3orf55	CCDC163P	C3orf55	SEC62
	cg06638787	cg27554556	cg00151810	cg25415695	cg22542229	cg24416609		ERCC6	SECTM1	FBXL8	SP140L	EAF2	PION	C3orf57	CCDC17	C3orf57	SECTM1
	cg06687504	cg27640348	cg00239353	cg25432300	cg22625098	cg24430754		ERGIC1	SEL1L3	FBXO10	SP6	EBF1	PIP4K2A	C3orf58	CCDC19	C3orf58	SEL1L3
	cg06792358	cg00026290	cg00253658	cg25513379	cg22672431	cg24523650		ERI3	SELI	FBXO16	SPAG4	EBF3	PIP5K1C	C3orf59	CCDC21	C3orf59	SELI
	cg07009376	cg00381131	cg00270789	cg25646029	cg22694749	cg24588468		ERMN	SEMA4A	FBXO17	SPARC	EBPL	PIPSL	C3orf62	CCDC25	C3orf62	SEMA4A
	cg07237939	cg01183991	cg00366505	cg25656762	cg22761077	cg24611970		ERN1	SEMA4B	FBXO2	SPATA12	ECD	PITPNC1	C3orf63	CCDC27	C3orf63	SEMA4B
	cg07411432	cg01314488	cg00471190	cg25960090	cg22857947	cg24620635		ERP29	SEMA4C	FBXO32	SPATA13	ECE1	PITPNM2	C3orf64	CCDC28B	C3orf64	SEMA4C
	cg07641160	cg01558645	cg00742603	cg26068413	cg22900607	cg24685587		ERP44	SEMA4D	FBXO34	SPATS1	ECE2	PKM2	C3orf65	CCDC33	C3orf65	SEMA4D
	cg07732143	cg01736356	cg00762830	cg26116326	cg22904711	cg24743237		ESD	SEMA6A	FBXO44	SPATS2L	ECH1	PKN1	C3orf66	CCDC34	C3orf66	SEMA6A
	cg08312626	cg01894064	cg00961326	cg26124526	cg23057220	cg24826270		ESM1	SEMA7A	FBXO46	SPEN	ECHDC2	PKNOX1	C3orf67	CCDC38	C3orf67	SEMA7A
	cg08330404	cg02013739	cg00966098	cg26158133	cg23058652	cg25066857		ESPNL	SENP5	FBXW12	SPERT	ECM2	PLA2G2E	C3orf71	CCDC40	C3orf71	SENP5
	cg08469255	cg02266725	cg01215963	cg26247309	cg23060513	cg25151803		ESRP2	SENP7	FBXW8	SPINT4	ECSIT	PLA2G4F	C3orf72	CCDC41	C3orf72	SENP7
	cg08470742	cg02304751	cg01252526	cg26335091	cg23068797	cg25353281		ESRRB	2001-09-01	FCAMR	SPIRE2	ECT2	PLAC8	C3orf74	CCDC42	C3orf74	2001-09-01
	cg08480566	cg02317251	cg01329687	cg26420013	cg23314866	cg25376660		ESYT2	2011-09-01	FCGBP	SPNS3	EDARADD	PLCB4	C3orf75	CCDC42B	C3orf75	2011-09-01
	cg08544002	cg02363711	cg01523769	cg26464796	cg23357789	cg25428612		ESYT3	2009-09-01	FCGRT	SPON1	EDC3	PLCH2	C3orf79	CCDC43	C3orf79	2009-09-01
	cg08623515	cg02714677	cg01574513	cg26470338	cg23471348	cg25521338		ETNK1	SEPW1	FCHSD2	SPON2	EDC4	PLCL2	C4BPA	CCDC46	C4BPA	SEPW1
	cg08640634	cg02895669	cg01643605	cg26474043	cg23690893	cg25522181		ETNK2	SERGEF	FCN1	SPOP	EDEM1	PLCXD2	C4BPB	CCDC47	C4BPB	SERGEF
	cg08801479	cg03032552	cg01834160	cg26677546	cg23854456	cg25555698		ETS1	SERINC5	FCN2	SPRED2	EEA1	PLD6	C4orf10	CCDC48	C4orf10	SERINC5
	cg08858649	cg03041109	cg01972875	cg26849931	cg23960022	cg25649889		ETS2	SERPINB1	FCN3	SPRY4	EEF1B2	PLEC1	C4orf12	CCDC50	C4orf12	SERPINB1
	cg08864645	cg03156769	cg02007567	cg26851984	cg24009439	cg25687642		ETV1	SERPINB6	FCRL1	SPTBN1	EEF1D	PLEK	C4orf19	CCDC55	C4orf19	SERPINB6
	cg08933227	cg03395562	cg02156899	cg26941291	cg24015747	cg25690922		ETV2	SERPINE2	FCRL5	SPTY2D1	EEF1G	PLEKHA6	C4orf21	CCDC56	C4orf21	SERPINE2
	cg08958294	cg03479572	cg02266878	cg26967723	cg24168413	cg25740301		ETV5	SERTAD2	FDPS	SQSTM1	EEF2	PLEKHF1	C4orf22	CCDC57	C4orf22	SERTAD2
	cg08975922	cg03835987	cg02586198	cg27044591	cg24338091	cg25887844		ETV6	SESN1	FDX1	SRC	EEF2K	PLEKHG3	C4orf23	CCDC59	C4orf23	SESN1
	cg09105802	cg04073934	cg02606058	cg27081745	cg24876035	cg26009554		ETV7	SETD1B	FER	SRCRB4D	EEFSEC	PLEKHG4	C4orf26	CCDC6	C4orf26	SETD1B
	cg09114581	cg04266908	cg02732252	cg27128761	cg24900654	cg26012482		EVC	SETD3	FERMT1	SRD5A1	EEPD1	PLEKHG4B	C4orf3	CCDC62	C4orf3	SETD3
	cg09447450	cg04307083	cg02747254	cg27294324	cg24917775	cg26051755		EVC2	SETDB2	FERMT2	SREBF1	EFCAB1	PLEKHM1	C4orf32	CCDC63	C4orf32	SETDB2
	cg09473207	cg04332373	cg02770947	cg27315555	cg25605731	cg26088614		EVI5L	SETMAR	FES	SRGAP2	EFCAB10	PLEKHM3	C4orf33	CCDC64	C4orf33	SETMAR
	cg09513990	cg04395703	cg02852791	cg27656498	cg25636820	cg26109510		EVL	SF1	FEV	SRPX2	EFCAB2	PLEKHO1	C4orf34	CCDC64B	C4orf34	SF1
	cg09556447	cg04811945	cg02878439	cg00174718	cg25691026	cg26153483		EVX1	SFMBT1	FEZ1	SRRM2	EFCAB4A	PLEKHO2	C4orf36	CCDC68	C4orf36	SFMBT1
	cg09682330	cg05119988	cg03000848	cg00187059	cg25751484	cg26214074		EVX2	SFRS15	FFAR1	SRRT	EFCAB4B	PLOD1	C4orf38	CCDC69	C4orf38	SFRS15
	cg10096145	cg05147262	cg03172657	cg00191957	cg25761791	cg26500934		EXD2	SFXN1	FGD4	SSBP4	EFCAB8	PLOD3	C4orf42	CCDC70	C4orf42	SFXN1
	cg10125626	cg05248542	cg03309770	cg00206507	cg25806655	cg26664844		EXOC2	SFXN5	FGD5	SSH1	EFEMP2	PLXDC1	C4orf43	CCDC71	C4orf43	SFXN5
	cg10134527	cg05290481	cg03527802	cg00372886	cg25968255	cg26675329		EXOC4	SGK1	FGD6	SSR3	EFNB1	PLXNA3	C4orf45	CCDC75	C4orf45	SGK1
	cg10293403	cg05474943	cg03543954	cg00390784	cg26325791	cg26803803		EXOC6B	SGMS1	FGF11	SSU72	EFNB2	PLXND1	C4orf46	CCDC76	C4orf46	SGMS1
	cg10297191	cg05577016	cg03671266	cg00393348	cg26529300	cg26913833		EXOSC10	SGMS2	FGF12	ST14	EFR3B	PMM1	C4orf49	CCDC77	C4orf49	SGMS2
	cg10470588	cg05805445	cg03935060	cg00488091	cg26717554	cg26989646		EXT1	SGPP1	FGF14	ST3GAL3	EFTUD1	PNKD	C4orf50	CCDC78	C4orf50	SGPP1
	cg10551329	cg05885462	cg04079760	cg00564061	cg26728986	cg26990681		EYA4	SGSH	FGF17	ST5	EGFL7	PNPLA7	C4orf51	CCDC80	C4orf51	SGSH
	cg10719970	cg05935311	cg04328477	cg00585742	cg26775538	cg27089146		EZH1	SH2B3	FGF21	ST6GALNAC2	EGFL8	POLD1	C4orf6	CCDC82	C4orf6	SH2B3
	cg10766373	cg05986067	cg04513006	cg00639635	cg26928195	cg27227597		EZR	SH2D3A	FGF6	ST7	EGFR	POLD2	C5AR1	CCDC83	C5AR1	SH2D3A
	cg10799846	cg06044751	cg04530214	cg00782811	cg26983874	cg27361520		F10	SH2D3C	FGF8	STAB1	EGLN1	POLG	C5orf13	CCDC84	C5orf13	SH2D3C
	cg11038322	cg06329684	cg04599341	cg00851297	cg27160284	cg27363280		F2R	SH2D4A	FGF9	STAR	EHBP1L1	POLM	C5orf15	CCDC85A	C5orf15	SH2D4A
	cg11084086	cg06704884	cg04635642	cg00975876	cg27174787	cg27488364		F2RL1	SH2D7	FGFBP1	STARD13	EHD1	POLN	C5orf20	CCDC85C	C5orf20	SH2D7
	cg11314471	cg06747982	cg04658841	cg01129238	cg27183173	cg27591920		F2RL3	SH3BP5	FGFBP2	STAT5A	EHD2	POLR1A	C5orf24	CCDC86	C5orf24	SH3BP5
	cg11579646	cg06771126	cg04716530	cg01254034	cg27296944	ch.2.20642108R		F7	SH3GL1	FGFR1	STEAP4	EHD3	POLR1E	C5orf27	CCDC87	C5orf27	SH3GL1
	cg11587224	cg06820975	cg04813880	cg01281718	cg27341866	ch.2.25452096R		FA2H	SH3PXD2A	FGFR4	STK39	EHF	POLR2B	C5orf28	CCDC88A	C5orf28	SH3PXD2A
	cg12312338	cg06982834	cg04903900	cg01309328	cg27535410	cg00067600		FADS2	SH3RF1	FGL1	STK40	EHMT2	POLR2E	C5orf32	CCDC88B	C5orf32	SH3RF1
	cg12648520	cg07229767	cg04919263	cg01349655	cg27552857	cg00081105		FADS3	SHBG	FGL2	STMN2	EIF2B1	POLR3A	C5orf33	CCDC88C	C5orf33	SHBG
	cg12682872	cg07444408	cg05233310	cg01357222	cg00388871	cg00139496		FADS6	SHC2	FGR	STOML1	EIF2B5	POLRMT	C5orf35	CCDC89	C5orf34	SHC2
	cg12691866	cg07643762	cg05441854	cg01612140	cg00446123	cg00213745		FAH	SHROOM3	FHAD1	STON2	EIF2C1	POLS	C5orf36	CCDC90A	C5orf35	SHROOM3
	cg13297865	cg07644321	cg05449217	cg01618151	cg01332882	cg00238349		FAIM3	SIAH2	FHDC1	STRN3	EIF2C2	POMC	C5orf37	CCDC92	C5orf36	SIAH2
	cg13357482	cg08018825	cg05520409	cg01742428	cg02737268	cg00262061		FAM100A	SIGLECP3	FHIT	STX11	EIF2C3	POP4	C5orf38	CCDC93	C5orf37	SIGLECP3
	cg13364903	cg08299791	cg05541311	cg01943694	cg03217337	cg00293189		FAM100B	SIK3	FHL3	STXBP1	EIF3A	PPAN-P2RY11	C5orf4	CCDC96	C5orf38	SIK3
	cg13369325	cg08639389	cg05650846	cg02235918	cg03513312	cg00381391		FAM101A	SILV	FHOD1	STXBP2	EIF3B	PPAPDC1B	C5orf40	CCDC97	C5orf4	SILV
	cg13371788	cg09357438	cg05701125	cg02292809	cg03719642	cg00462971		FAM105B	SIPA1	FHOD3	STXBP6	EIF3D	PPARA	C5orf41	CCHCR1	C5orf40	SIPA1
	cg13423389	cg09755397	cg05703096	cg02305757	cg05085169	cg00658590		FAM107B	SIPA1L3	FIBCD1	SUB1	EIF3G	PPARD	C5orf42	CCIN	C5orf41	SIPA1L3
	cg13491462	cg09919471	cg05980719	cg02382532	cg05327789	cg00738869		FAM108A1	SIRT5	FIBP	SUFU	EIF3IP1	PPFIA1	C5orf43	CCL1	C5orf42	SIRT5
	cg13567542	cg10002915	cg06035270	cg02830023	cg07957458	cg00748195		FAM109A	SIT1	FIG4	SUPT7L	EIF4E3	PPIE	C5orf46	CCL16	C5orf43	SIT1
	cg13584784	cg10133462	cg06173810	cg02904344	cg08400159	cg00883019		FAM110A	SKA2	FIGLA	SURF6	EIF4EBP1	PPM1E	C5orf48	CCL17	C5orf46	SKA2
	cg13776340	cg10374564	cg06297391	cg02953769	cg08435683	cg00901598		FAM110B	SKI	FIGN	SVIL	EIF4EBP2	PPM1G	C5orf49	CCL18	C5orf48	SKI
	cg13796823	cg10493055	cg06436854	cg03037684	cg08576350	cg00962903		FAM110C	SKIL	FILIP1	SYNE2	EIF4EBP3	PPM1L	C5orf51	CCL19	C5orf49	SKIL
	cg13855924	cg10583651	cg06462780	cg03052004	cg08726417	cg00977707		FAM111A	SKP1	FILIP1L	SYNGAP1	EIF4G1	PPP1R3B	C5orf55	CCL2	C5orf51	SKP1
	cg13934406	cg10713839	cg06723863	cg03078690	cg09540612	cg01044637		FAM113A	SLA	FJX1	SYNJ1	EIF4G3	PPP1R9A	C5orf56	CCL20	C5orf55	SLA
	cg13973820	cg10847094	cg06749872	cg03097134	cg10006442	cg01378515		FAM113B	SLAMF1	FKBP14	SYNJ2	EIF4H	PPP2R2A	C5orf62	CCL22	C5orf56	SLAMF1
	cg14000361	cg11308921	cg06757399	cg03126567	cg10107382	cg01423389		FAM116B	SLAMF7	FKBP1A	SYNPO	EIF5A2	PPP2R2B	C6orf10	CCL23	C5orf62	SLAMF7
	cg14022137	cg11693424	cg06829266	cg03309393	cg10759927	cg01460382		FAM117A	SLC11A2	FKBP6	SYNPO2	ELANE	PPP2R5A	C6orf103	CCL24	C6orf10	SLC11A2
	cg14063817	cg12232903	cg06935356	cg03440267	cg10925829	cg01466011		FAM119B	SLC15A3	FLCN	SYNPO2L	ELAVL1	PPP2R5C	C6orf105	CCL25	C6orf103	SLC15A3
	cg14250833	cg12253931	cg07019252	cg03866862	cg12058372	cg01486558		FAM123A	SLC16A11	FLI1	SYT17	ELAVL3	PPP2R5D	C6orf106	CCL26	C6orf105	SLC16A11
	cg14258623	cg12656160	cg07196673	cg03928874	cg12466669	cg01788682		FAM123C	SLC16A3	FLJ10357	SYT6	ELFN1	PPP2R5E	C6orf114	CCL4	C6orf106	SLC16A3
	cg14258935	cg12723011	cg07427605	cg03940776	cg12676534	cg01855070		FAM124A	SLC16A4	FLJ11235	SYTL3	ELK3	PPP3CA	C6orf115	CCL5	C6orf114	SLC16A4
	cg14537713	cg12857541	cg07443080	cg04060561	cg13598409	cg01892547		FAM125B	SLC16A5	FLJ13197	TACC2	ELK4	PPP3CC	C6orf118	CCL8	C6orf115	SLC16A5
	cg14638883	cg12984877	cg07444131	cg04067249	cg13952002	cg01948850		FAM129A	SLC17A9	FLJ22536	TACR2	ELL2	PQLC3	C6orf122	CCM2	C6orf118	SLC17A9
	cg14722140	cg13169863	cg07516275	cg04175833	cg15878616	cg02099390		FAM129B	SLC18A2	FLJ23834	TAF1B	ELMO1	PRAM1	C6orf124	CCNA1	C6orf122	SLC18A2
	cg14788688	cg13390372	cg07565228	cg04215564	cg16606773	cg02224819		FAM131C	SLC20A2	FLJ32810	TAF5L	ELMO2	PRCD	C6orf125	CCNC	C6orf124	SLC20A2
	cg14851271	cg13729116	cg07667790	cg04536765	cg18059369	cg02395434		FAM132A	SLC22A18	FLJ33360	TANC2	ELMO3	PRDM1	C6orf126	CCND1	C6orf125	SLC22A18
	cg15041550	cg13939978	cg07674304	cg04541146	cg18471488	cg02474195		FAM133A	SLC22A18AS	FLJ36777	TARBP2	ELMOD3	PRDM10	C6orf127	CCND2	C6orf126	SLC22A18AS
	cg15080430	cg14001992	cg07773582	cg04558386	cg18822613	cg02574863		FAM150A	SLC22A20	FLJ37453	TBC1D1	ELN	PRDM11	C6orf132	CCND3	C6orf127	SLC22A20
	cg15080939	cg14006800	cg08271443	cg04690793	cg20039443	cg02635726		FAM150B	SLC22A23	FLJ39653	TBC1D14	ELOVL3	PRDM15	C6orf134	CCNDBP1	C6orf132	SLC22A23
	cg15219145	cg14118160	cg08317738	cg04692301	cg20513976	cg02776768		FAM155A	SLC24A4	FLJ40125	TBC1D16	ELOVL4	PRDM16	C6orf136	CCNF	C6orf134	SLC24A4
	cg15240033	cg14422446	cg08412913	cg04918770	cg20901426	cg02817007		FAM158A	SLC25A13	FLJ41350	TBC1D24	ELOVL5	PRDM2	C6orf142	CCNG2	C6orf136	SLC25A13
	cg15442419	cg14477767	cg08422844	cg04958236	cg21201401	cg02909320		FAM159B	SLC25A17	FLJ42709	TBC1D4	EMID1	PRDM6	C6orf145	CCNI	C6orf142	SLC25A17
	cg16202970	cg14699004	cg08490791	cg05168368	cg21286622	cg02939781		FAM160B1	SLC25A25	FLJ43390	TBCD	EMILIN2	PRDX5	C6orf146	CCNI2	C6orf145	SLC25A25
	cg16267162	cg15214284	cg08549241	cg05283184	cg22019806	cg03082813		FAM162B	SLC25A26	FLJ43663	TBL1XR1	EML2	PREX1	C6orf147	CCNJ	C6orf146	SLC25A26
	cg16289417	cg15252243	cg08618173	cg05545351	cg22100563	cg03513893		FAM163A	SLC25A3	FLJ44606	TBPL1	EML4	PRF1	C6orf15	CCNJL	C6orf147	SLC25A3
	cg16323293	cg15493618	cg08659421	cg05824482	cg22646393	cg03541853		FAM165B	SLC26A11	FLJ44817	TBXAS1	EML6	PRIC285	C6orf153	CCNL1	C6orf15	SLC26A11
	cg16370875	cg15498306	cg08787837	cg05894801	cg27403406	cg03556243		FAM167A	SLC27A1	FLJ45079	TCEA3	EMP1	PRKAG2	C6orf154	CCNL2	C6orf153	SLC27A1
	cg16373471	cg15568914	cg08886823	cg06052888	cg01622948	cg03587978		FAM167B	SLC27A3	FLNB	TCEB1	EMR1	PRKAR1B	C6orf155	CCNO	C6orf154	SLC27A3
	cg16519587	cg15634747	cg09099830	cg06135425	cg01885814	cg04081835		FAM168A	SLC29A1	FLNC	TCERG1	ENC1	PRKCA	C6orf162	CCNY	C6orf155	SLC29A1
	cg16537676	cg15696058	cg09203880	cg06217314	cg02019444	cg04109276		FAM169A	SLC2A6	FLT1	TCF12	ENG	PRKCB	C6orf164	CCPG1	C6orf162	SLC2A6
	cg16556906	cg15699321	cg09238332	cg06367607	cg03234813	cg04111761		FAM172A	SLC35A2	FLT3	TCF19	ENO1	PRKCE	C6orf165	CCR1	C6orf164	SLC35A2
	cg16562959	cg15871969	cg09477019	cg06431527	cg06230805	cg04130952		FAM173B	SLC35A3	FLYWCH1	TCF7L2	ENO2	PRKCH	C6orf170	CCR10	C6orf165	SLC35A3
	cg16580391	cg16030869	cg09540102	cg06436032	cg06463313	cg04435763		FAM174B	SLC35B3	FMN1	TCIRG1	ENO3	PRKCI	C6orf173	CCR2	C6orf170	SLC35B3
	cg16580935	cg16359663	cg09629193	cg06507043	cg08823554	cg04516112		FAM176A	SLC35C2	FMNL2	TCP11L1	ENOSF1	PRKCZ	C6orf174	CCR3	C6orf173	SLC35C2
	cg16597079	cg16588852	cg09798202	cg06516476	cg11327657	cg04747996		FAM176B	SLC35D2	FMO1	TDRD7	ENOX1	PRKD2	C6orf182	CCR5	C6orf174	SLC35D2
	cg16640008	cg16919074	cg09928027	cg06535003	cg13915314	cg04757243		FAM177B	SLC35E4	FMO3	TEAD1	ENPP2	PRKDC	C6orf186	CCR6	C6orf182	SLC35E4
	cg16646298	cg16936060	cg09983708	cg06545464	cg13951069	cg04793090		FAM178B	SLC35F3	FN1	TECPR1	ENPP6	PRKG1	C6orf191	CCR7	C6orf186	SLC35F3
	cg16648632	cg17127235	cg09983897	cg06555281	cg16624482	cg04795044		FAM179A	SLC37A4	FN3K	TESC	ENTHD1	PRKX	C6orf192	CCR8	C6orf191	SLC37A4
	cg16938363	cg17128308	cg10008589	cg06632549	cg18502618	cg04800347		FAM181A	SLC38A10	FNBP1L	TEX14	ENTPD1	PRO0611	C6orf195	CCR9	C6orf192	SLC38A10
	cg16977270	cg17185267	cg10343447	cg06694826	cg19312314	cg04830857		FAM181B	SLC39A1	FNDC1	TEX2	ENTPD5	PROCA1	C6orf201	CCRL1	C6orf195	SLC39A1
	cg17073273	cg17276535	cg16443148	cg06875863	cg21231689	cg05046858		FAM183A	SLC39A11	FNDC3A	TG	ENTPD7	PRPH2	C6orf204	CCRL2	C6orf201	SLC39A11
	cg17076443	cg17384323	cg16730559	cg07021810	cg26674160	cg05296856		FAM184B	SLC39A14	FNIP2	TGIF1	EP400	PRR12	C6orf208	CCRN4L	C6orf204	SLC39A14
	cg17102069	cg17593512	cg16778405	cg07031070	cg27328431	cg05435993		FAM188B	SLC40A1	FOLR1	TGM5	EPB41	PRR15L	C6orf217	CCS	C6orf208	SLC40A1
	cg17153122	cg17691657	cg16808927	cg07354539	cg00390484	cg05726118		FAM189A1	SLC41A1	FOLR3	THADA	EPB41L1	PRR5L	C6orf222	CCT3	C6orf217	SLC41A1
	cg17211404	cg17885481	cg19769182	cg07377178	cg00489795	cg05833158		FAM189A2	SLC47A1	FOSB	THAP10	EPB41L2	PRRT1	C6orf223	CCT4	C6orf222	SLC47A1
	cg17240815	cg17898925	cg26626185	cg07507446	cg01010211	cg05844321		FAM18A	SLC4A2	FOXD2	THBS4	EPB42	PRRT2	C6orf25	CCT6A	C6orf223	SLC4A2
	cg17266282	cg18051361	cg26676129	cg07652237	cg01111856	cg05955332		FAM190B	SLC4A4	FOXD3	THEM5	EPB49	PRRT3	C6orf27	CD109	C6orf25	SLC4A4
	cg17298279	cg18414579	cg26869617	cg07918933	cg01816775	cg05989693		FAM192A	SLC4A8	FOXF2	THOC6	EPC2	PRSS33	C6orf35	CD14	C6orf27	SLC4A8
	cg17303756	cg18578898	cg26919100	cg08110441	cg01917657	cg06020529		FAM193A	SLC6A20	FOXH1	TIAM2	EPHA2	PRSS38	C6orf41	CD151	C6orf35	SLC6A20
	cg17305266	cg19172052	cg26922780	cg08300252	cg03328201	cg06096184		FAM193B	SLC6A6	FOXI1	TIFAB	EPHA3	PRTFDC1	C6orf47	CD160	C6orf41	SLC6A6
	cg17364114	cg19224164	cg26931990	cg08421910	cg03682690	cg06240200		FAM195A	SLC6A7	FOXJ1	TIGD2	EPHA8	PSAPL1	C6orf48	CD163	C6orf47	SLC6A7
	cg17498101	cg19278744	cg26952618	cg08597292	cg03841312	cg06374097		FAM196A	SLC7A7	FOXJ3	TIMD4	EPHB1	PSMD1	C6orf58	CD163L1	C6orf48	SLC7A7
	cg17604312	cg19285688	cg27063372	cg08692676	cg04063235	cg06503171		FAM196B	SLC7A8	FOXK1	TIMM44	EPHB3	PSTPIP1	C6orf62	CD164	C6orf58	SLC7A8
	cg17618595	cg19296305	cg27316811	cg08822625	cg05617650	cg06621620		FAM198A	SLC8A2	FOXL1	TIMP2	EPHB6	PTAFR	C6orf64	CD164L2	C6orf62	SLC8A2
	cg17642201	cg19712821	cg27370991	cg08882472	cg06710694	cg06667178		FAM19A1	SLC9A1	FOXL2	TK1	EPHX1	PTCD2	C6orf70	CD177	C6orf64	SLC9A1
	cg17688775	cg19747465	cg27524972	cg09059156	cg07416664	cg06713373		FAM19A2	SLC9A3R2	FOXN1	TK2	EPN2	PTCH1	C6orf81	CD180	C6orf70	SLC9A3R2
	cg17697633	cg19933595	cg27559661	cg09310966	cg08362785	cg06748434		FAM19A4	SLC9A8	FOXN3	TLE1	EPN3	PTGDR	C6orf89	CD19	C6orf81	SLC9A8
	cg17719126	cg20173065	cg27657983	cg09352647	cg08425796	cg06806080		FAM19A5	SLCO3A1	FOXO3	TLL2	EPOR	PTGER1	C6orf94	CD1A	C6orf89	SLCO3A1
	cg17845669	cg20312962	cg00348467	cg09354692	cg10150278	cg07165105		FAM20A	SLFN5	FOXP1	TLR6	EPPK1	PTGER2	C6orf97	CD1B	C6orf94	SLFN5
	cg17982494	cg20367304	cg00460916	cg09377088	cg11324504	cg07385375		FAM20B	SMAD3	FOXP4	TLR7	EPS15	PTK2B	C7orf10	CD1C	C6orf97	SMAD3
	cg18047961	cg20391895	cg00911794	cg09404376	cg12509665	cg07386061		FAM20C	SMAD4	FOXRED2	TM4SF19	EPS15L1	PTK6	C7orf16	CD1D	C7orf10	SMAD4
	cg18392016	cg21144988	cg00974761	cg09471887	cg14703589	cg07410597		FAM24B	SMAD5	FOXS1	TM4SF4	EPS8L1	PTP4A3	C7orf20	CD1E	C7orf16	SMAD5
	cg18417423	cg21410980	cg01883155	cg09594210	cg14887886	cg07478098		FAM26D	SMAD5OS	FPGS	TM4SF5	EPSTI1	PTPN1	C7orf23	CD2	C7orf20	SMAD5OS
	cg18455405	cg21960364	cg02147681	cg09740468	cg17283039	cg07481097		FAM26E	SMAD6	FPR1	TM7SF3	ERAP1	PTPN12	C7orf27	CD200	C7orf23	SMAD6
	cg18564167	cg22471112	cg02532538	cg09864211	cg18869709	cg07640412		FAM38A	SMARCA4	FRAS1	TM9SF4	ERBB2	PTPN18	C7orf29	CD200R1	C7orf27	SMARCA4
	cg18575811	cg22535163	cg02692964	cg10577216	cg20026613	cg07675262		FAM38B	SMARCB1	FRAT1	TMC1	ERBB2IP	PTPN21	C7orf31	CD22	C7orf29	SMARCB1
	cg18917544	cg22558389	cg02701825	cg10596692	cg20496314	cg07729367		FAM3B	SMARCD3	FREQ	TMC3	ERBB3	PTPN4	C7orf34	CD226	C7orf31	SMARCD3
	cg18918349	cg22601421	cg02975107	cg10725937	cg20689730	cg07730673		FAM43B	SMEK1	FRK	TMC6	ERC1	PTPN6	C7orf36	CD244	C7orf34	SMEK1
	cg19033035	cg22709082	cg03303325	cg10780778	cg23441210	cg07745671		FAM46A	SMG6	FRMD4A	TMC8	ERC2	PTPN7	C7orf40	CD247	C7orf36	SMG6
	cg19291355	cg22764341	cg03388043	cg10944833	cg24911721	cg07905673		FAM47E	SMTN	FRMD4B	TMCO1	ERCC3	PTPRA	C7orf41	CD248	C7orf40	SMTN
	cg19350197	cg22990388	cg03452174	cg10965581	cg24974982	cg08014106		FAM49A	SMURF1	FRMD5	TMCO6	ERCC5	PTPRF	C7orf44	CD27	C7orf41	SMURF1
	cg19501423	cg23196549	cg03666441	cg10994263	cg25836061	cg08096381		FAM49B	SMURF2	FRMD6	TMCO7	ERCC6	PTPRK	C7orf46	CD274	C7orf44	SMURF2
	cg19519310	cg23586595	cg03712541	cg11065271	cg00072799	cg08350962		FAM53A	SMYD1	FRMPD2	TMED7	ERCC8	PTPRN2	C7orf49	CD276	C7orf46	SMYD1
	cg19708055	cg23630867	cg03781505	cg11075561	cg00854925	cg08400120		FAM53B	SNCG	FRS3	TMED7-TICAM2	ERF	PTTG1IP	C7orf50	CD28	C7orf49	SNCG
	cg19771648	cg23651614	cg03835801	cg11092486	cg00861899	cg08508763		FAM55C	SNHG5	FRY	TMEM104	ERG	PUM1	C7orf51	CD2AP	C7orf50	SND1
	cg19849557	cg23858532	cg03859673	cg11334730	cg00909097	cg08524190		FAM57B	SNN	FRYL	TMEM105	ERGIC1	PUSL1	C7orf52	CD2BP2	C7orf51	SNHG5
	cg20011562	cg23971987	cg03892045	cg11562411	cg00965330	cg08767936		FAM5C	SNORA5B	FRZB	TMEM108	ERGIC3	PVRL1	C7orf53	CD300A	C7orf52	SNN
	cg20129242	cg24020152	cg03960589	cg11608390	cg01024350	cg08822136		FAM60A	SNORA7B	FSTL4	TMEM120B	ERI1	PVRL4	C7orf58	CD300C	C7orf53	SNORA5B
	cg20768122	cg24709285	cg04098763	cg11759749	cg01110765	cg09169923		FAM64A	SNORD63	FSTL5	TMEM126A	ERI3	PVT1	C7orf60	CD300E	C7orf58	SNORA7B
	cg20797858	cg25421002	cg04296540	cg11772020	cg01283227	cg09251074		FAM65A	SNUPN	FTH1	TMEM154	ERICH1	PWWP2B	C7orf61	CD300LB	C7orf60	SNORD63
	cg21084119	cg25530661	cg04305621	cg11784631	cg01378112	cg09329275		FAM65B	SNX10	FTO	TMEM175	ERLIN1	PXDN	C7orf63	CD300LF	C7orf61	SNUPN
	cg21277243	cg25609878	cg04354393	cg11879354	cg01713430	cg09356020		FAM65C	SNX18	FUBP1	TMEM18	ERMAP	PXN	C7orf65	CD300LG	C7orf63	SNX10
	cg21284680	cg25905215	cg04432599	cg12044213	cg01960534	cg09410271		FAM69A	SNX21	FURIN	TMEM183A	ERMP1	PYGM	C7orf69	CD302	C7orf65	SNX18
	cg21463368	cg25922624	cg04819499	cg12078157	cg02198544	cg09616857		FAM69C	SNX29	FUT1	TMEM183B	ERN1	PYGO2	C7orf70	CD320	C7orf69	SNX21
	cg21552709	cg25948037	cg05012902	cg12269161	cg03027462	cg09643398		FAM71B	SNX31	FUT3	TMEM2	ERO1LB	PYHIN1	C7orf71	CD33	C7orf70	SNX29
	cg21705897	cg26177041	cg05026840	cg12449049	cg03716231	cg09654300		FAM71E2	SNX8	FUT6	TMEM202	ERP27	QSOX1	C7orf72	CD34	C7orf71	SNX31
	cg21794222	cg26365668	cg05041073	cg12481212	cg04109661	cg09670263		FAM73B	SNX9	FUZ	TMEM204	ERRFI1	QTRT1	C8B	CD36	C7orf72	SNX8
	cg21974506	cg26690744	cg05052633	cg12506597	cg04173432	cg09841774		FAM78A	SOAT1	FXYD3	TMEM33	ESD	RAB11FIP1	C8orf12	CD37	C8B	SNX9
	cg22085539	cg26852894	cg05058167	cg13068216	cg04189723	cg09883188		FAM81A	SOAT2	FXYD6	TMEM51	ESM1	RAB11FIP3	C8orf33	CD3D	C8orf12	SOAT1
	cg22148695	cg27305383	cg05063952	cg13185046	cg04290766	cg10241684		FAM83B	SOCS2	FYB	TMEM79	ESRRA	RAB15	C8orf34	CD3E	C8orf33	SOAT2
	cg22184136	cg27324117	cg05627441	cg13252226	cg04625493	cg10253967		FAM83E	SOCS3	FYCO1	TMEM80	ESYT2	RAB17	C8orf37	CD3EAP	C8orf34	SOCS2
	cg22263131	cg27529018	cg05726661	cg13882665	cg05483199	cg10330847		FAM83F	SOD1	FYN	TMEM8B	ESYT3	RAB1B	C8orf38	CD3G	C8orf37	SOCS3
	cg22282405	cg00079023	cg05768702	cg13930682	cg05560472	cg10336309		FAM83G	SOD2	FYTTD1	TMEM91	ETF1	RAB23	C8orf41	CD4	C8orf38	SOD1
	cg22367191	cg00089453	cg05916684	cg14101659	cg05836475	cg10527635		FAM83H	SORBS3	FZD1	TMIE	ETNK1	RAB27B	C8orf42	CD40	C8orf41	SOD2
	cg22407458	cg00256485	cg06550704	cg14109551	cg06055803	cg10539191		FAM84A	SORL1	FZD3	TMIGD2	ETS1	RAB35	C8orf44	CD44	C8orf42	SORBS3
	cg22466350	cg00287773	cg06610548	cg14132167	cg06069823	cg10659480		FAM84B	SOX8	FZD6	TMOD3	ETS2	RAB37	C8orf45	CD47	C8orf44	SORL1
	cg22508969	cg00287915	cg06775073	cg14205216	cg06242330	cg10761425		FAM89A	SP3	FZD8	TMPRSS4	ETV5	RAB3GAP1	C8orf47	CD48	C8orf45	SOX8
	cg22711111	cg00296018	cg06795963	cg14322298	cg06472309	cg10921802		FAM92B	SP4	G2E3	TMSB15B	ETV6	RAB40B	C8orf55	CD5	C8orf47	SP3
	cg22836400	cg00554754	cg06817490	cg14482998	cg07483970	cg11277156		FANCA	SPAG1	G3BP2	TNFAIP8L2	ETV7	RAB43	C8orf56	CD52	C8orf55	SP4
	cg22942804	cg00604840	cg06869212	cg14622996	cg07755264	cg11291773		FANCD2	SPAG7	G6PC3	TNFRSF10A	EVC2	RAB4B	C8orf58	CD53	C8orf56	SPAG1
	cg23025244	cg00675600	cg06970884	cg14628914	cg08122495	cg11390468		FANK1	SPATA13	GAA	TNFRSF21	EVI2A	RAB6A	C8orf59	CD55	C8orf58	SPAG7
	cg23027574	cg00850073	cg07030951	cg15206473	cg08302695	cg11472786		FAR2	SPATA21	GAB2	TNFSF12	EVI5L	RAB7A	C8orf71	CD58	C8orf59	SPATA13
	cg23249717	cg01107476	cg07937925	cg15311651	cg09137745	cg11732673		FARP1	SPATA5	GAB4	TNFSF12-TNFSF13	EVL	RAB9A	C8orf73	CD59	C8orf71	SPATA21
	cg23337361	cg01142526	cg08355301	cg15343510	cg10021693	cg11874323		FARP2	SPATC1	GABBR1	TNFSF13	EVPL	RABEP1	C8orf74	CD5L	C8orf73	SPATA5
	cg23359665	cg01152073	cg08500763	cg15350652	cg11036290	cg11890301		FARS2	SPATS2L	GABRA1	TNIP1	EWSR1	RABGAP1L	C8orf77	CD6	C8orf74	SPATC1
	cg23504463	cg01233897	cg08591265	cg15500907	cg11860160	cg12102181		FASTKD5	SPG7	GABRB2	TNIP3	EXOC2	RAC1	C8orf79	CD63	C8orf77	SPATS2L
	cg23584144	cg01238435	cg08667128	cg15601361	cg11868078	cg12151328		FAT1	SPINK2	GABRP	TNK1	EXOC3	RAD23A	C8orf80	CD68	C8orf79	SPG7
	cg23779626	cg01419670	cg08835847	cg15858970	cg12124912	cg12198633		FBLIM1	SPIRE2	GABRR2	TNK2	EXOC3L	RAD54B	C8orf84	CD7	C8orf80	SPINK2
	cg23845400	cg01804183	cg08971281	cg15969901	cg12972869	cg12328660		FBLL1	SPOCK2	GADD45A	TNNI2	EXOC4	RADIL	C8orf85	CD70	C8orf84	SPIRE2
	cg23939808	cg01845036	cg09130658	cg16075940	cg13762255	cg12452300		FBLN1	SPON1	GADD45G	TNRC18	EXOC6	RAI1	C8orf86	CD72	C8orf85	SPOCK2
	cg23953820	cg01915433	cg09253696	cg16123269	cg13976049	cg12612213		FBLN5	SPRY4	GAK	TNRC6B	EXOC7	RALGDS	C8ORFK29	CD74	C8orf86	SPON1
	cg24211504	cg01992684	cg09404733	cg16167809	cg14001161	cg12656272		FBLN7	SPSB1	GAL3ST4	TNRC6C	EXT1	RAP1B	C9orf103	CD79A	C8ORFK29	SPRY4
	cg24225517	cg02072492	cg09431416	cg16237031	cg14010367	cg12924224		FBN2	SPTBN1	GALC	TNS1	EXT2	RAP1GAP2	C9orf117	CD79B	C9orf103	SPSB1
	cg24465429	cg02073271	cg09464728	cg16338012	cg14148265	cg13142374		FBN3	SQSTM1	GALK1	TOM1L2	EZH2	RAPGEF1	C9orf122	CD80	C9orf117	SPTBN1
	cg24514884	cg02283238	cg09730801	cg16383871	cg14381550	cg13279811		FBP1	SREBF1	GALK2	TOMM20L	F10	RAPGEF2	C9orf125	CD81	C9orf122	SQSTM1
	cg24744430	cg02387618	cg09911083	cg16421157	cg14520512	cg13312576		FBRSL1	SRGAP3	GALNT1	TOMM40L	F12	RAPGEF4	C9orf129	CD82	C9orf125	SREBF1
	cg24822696	cg02402882	cg10035831	cg16462433	cg14538442	cg13487156		FBXL14	SRPK2	GALNT10	TOP1MT	F13A1	RARA	C9orf131	CD83	C9orf129	SRGAP3
	cg24966702	cg02723600	cg10633463	cg16500987	cg15068728	cg13669740		FBXL15	SSH1	GALNT12	TOR2A	F2RL2	RARG	C9orf135	CD84	C9orf131	SRPK2
	cg25106322	cg03208031	cg10685612	cg16507955	cg15737490	cg13830203		FBXL18	SSH2	GALNT14	TOX	F8	RASA3	C9orf139	CD86	C9orf135	SSH1
	cg25124633	cg03227963	cg10687031	cg16799831	cg15751298	cg14018690		FBXL19	SSH3	GALNT2	TP53BP1	F9	RASGRP2	C9orf142	CD8A	C9orf139	SSH2
	cg25285720	cg03833097	cg10788618	cg16809457	cg15812025	cg14504269		FBXL20	ST3GAL1	GALNT3	TP63	FABP5	RASL11B	C9orf150	CD8B	C9orf142	SSH3
	cg25302957	cg03992638	cg11001581	cg16887070	cg16244634	cg14633892		FBXL21	ST3GAL3	GALNT4	TPCN1	FADD	RASSF1	C9orf152	CD9	C9orf150	ST3GAL1
	cg25436486	cg04227789	cg11183072	cg16946445	cg16520030	cg14689515		FBXL22	ST6GAL1	GALNT6	TPCN2	FAH	RASSF2	C9orf16	CD93	C9orf152	ST3GAL3
	cg25472998	cg04261952	cg11183935	cg17072494	cg17012513	cg14694085		FBXL3	ST6GALNAC1	GALNT7	TPD52	FAIM2	RASSF4	C9orf167	CD96	C9orf16	ST6GAL1
	cg25641439	cg04317047	cg11270042	cg17150809	cg17051440	cg14955235		FBXL4	ST6GALNAC3	GALNT8	TRAF1	FAIM3	RAX2	C9orf170	CD97	C9orf167	ST6GALNAC1
	cg25643118	cg04486886	cg11763830	cg17611046	cg17072671	cg14972564		FBXO10	ST8SIA1	GALNT9	TRAF3	FAM100A	RBM14	C9orf171	CDA	C9orf170	ST6GALNAC3
	cg25683811	cg04543273	cg11902961	cg17695660	cg17578642	cg15012214		FBXO11	ST8SIA6	GALNTL2	TRAF3IP2	FAM100B	RBM20	C9orf172	CDAN1	C9orf171	ST8SIA1
	cg26005766	cg04551776	cg11961138	cg17759095	cg17828255	cg15075226		FBXO15	STAG2	GALNTL6	TRAF5	FAM101A	RBM33	C9orf173	CDC123	C9orf172	ST8SIA6
	cg26069919	cg04578894	cg11996817	cg18068635	cg18836258	cg15135222		FBXO17	STARD3	GAMT	TRAF6	FAM101B	RBM38	C9orf23	CDC14A	C9orf173	STAG2
	cg26083180	cg04993267	cg12121660	cg18120259	cg19023236	cg15155209		FBXO21	STAT1	GAP43	TRAK1	FAM102A	RBPMS2	C9orf24	CDC14B	C9orf23	STARD3
	cg26332253	cg05036937	cg12537925	cg18128312	cg19261292	cg15270892		FBXO30	STAT5B	GAPDHS	TREM1	FAM102B	RCAN3	C9orf25	CDC16	C9orf24	STAT1
	cg26422161	cg05203346	cg12730468	cg18211585	cg19287179	cg15328005		FBXO31	STIM1	GARNL3	TREM2	FAM107B	RCBTB2	C9orf3	CDC20B	C9orf25	STAT5B
	cg26954968	cg05255351	cg12897844	cg18477569	cg20431201	cg15490785		FBXO39	STIM2	GAS2	TREX1	FAM108C1	RCC2	C9orf30	CDC25A	C9orf3	STIM1
	cg26956754	cg05487895	cg13254286	cg18505453	cg20502006	cg15605530		FBXO40	STK10	GAS2L3	TRHR	FAM109A	RCHY1	C9orf37	CDC25B	C9orf30	STIM2
	cg27083825	cg05547853	cg13344169	cg18647745	cg20781898	cg15722952		FBXO41	STK19	GAS5	TRIB1	FAM110A	RCL1	C9orf45	CDC27	C9orf37	STK10
	cg27112666	cg05572003	cg13621679	cg18744234	cg21175761	cg15872079		FBXO46	STK24	GAS7	TRIM10	FAM110B	RCN2	C9orf46	CDC37	C9orf45	STK19
	cg27168291	cg05608730	cg13721589	cg18808777	cg21283832	cg16171858		FBXO6	STMN1	GAST	TRIM15	FAM111A	RCN3	C9orf47	CDC40	C9orf46	STK24
	cg27254620	cg05838553	cg13758899	cg18835472	cg21742716	cg16182126		FBXW4	STOML1	GATA2	TRIM21	FAM114A1	RCOR2	C9orf5	CDC42	C9orf47	STMN1
	cg27336026	cg06032302	cg14248106	cg18848301	cg21771569	cg16274890		FBXW7	STOX1	GATA5	TRIM22	FAM117A	RCSD1	C9orf50	CDC42BPA	C9orf5	STOML1
	cg27567401	cg06478987	cg14728380	cg18918417	cg22690030	cg16277214		FBXW8	STOX2	GATA6	TRIM35	FAM119A	RDH13	C9orf6	CDC42BPB	C9orf50	STOX1
	cg27577165	cg06562888	cg14950751	cg19176285	cg22745747	cg16496965		FCAMR	STRA6	GATM	TRIM44	FAM119B	REEP3	C9orf66	CDC42BPG	C9orf6	STOX2
	cg27624229	cg06677021	cg15837531	cg19268453	cg22844265	cg16843797		FCER1G	STX16	GBA	TRIM7	FAM120A	REEP4	C9orf69	CDC42EP1	C9orf66	STRA6
	cg27632493	cg06704579	cg15853299	cg19301114	cg23538707	cg16957824		FCER2	STX18	GBAS	TRIM72	FAM120B	RELL1	C9orf7	CDC42EP2	C9orf69	STX16
	cg27645345	cg06817368	cg16318240	cg19689330	cg23552913	cg17177006		FCHO1	STX1A	GBF1	TRIO	FAM125B	RELT	C9orf71	CDC42EP3	C9orf7	STX18
	cg00173659	cg06821992	cg16564529	cg19690214	cg23629795	cg17211223		FCRL1	SUSD1	GBGT1	TRPM1	FAM126B	RENBP	C9orf75	CDC42EP4	C9orf71	STX1A
	cg00237631	cg06866033	cg16630259	cg19917989	cg24326574	cg17478992		FCRL2	SUSD4	GBP2	TRPM3	FAM129A	REPIN1	C9orf78	CDC42EP5	C9orf75	SUSD1
	cg00271522	cg06969845	cg16686174	cg20095587	cg24490154	cg17824787		FCRL4	SUV420H1	GBX1	TRPM4	FAM129C	REPS1	C9orf84	CDC42SE1	C9orf78	SUSD4
	cg00335591	cg06993050	cg16755500	cg20433382	cg24530587	cg18030453		FCRL5	SVIL	GCAT	TRPV2	FAM131A	RER1	C9orf86	CDC42SE2	C9orf84	SUV420H1
	cg00350885	cg07037725	cg16810279	cg20445245	cg24643262	cg18094261		FCRL6	SVOPL	GCC1	TRRAP	FAM133B	RERE	C9orf89	CDC5L	C9orf86	SVIL
	cg00361495	cg07172701	cg16920238	cg20470975	cg25493146	cg18105800		FCRLA	SYNE1	GCHFR	TSC22D4	FAM134B	RET	C9orf9	CDC7	C9orf89	SVOPL
	cg00418216	cg07539121	cg16968985	cg20559385	cg25645198	cg18110822		FDXACB1	SYNGAP1	GCK	TSGA10	FAM136A	RFC2	C9orf93	CDC73	C9orf9	SYNE1
	cg00437166	cg07598021	cg17062279	cg20595784	cg25652053	cg18166915		FER1L6	SYNJ2	GCLC	TSGA13	FAM155A	RFESD	C9orf95	CDCA2	C9orf93	SYNGAP1
	cg00455526	cg07880190	cg17172593	cg20765441	cg26305090	cg18246584		FERD3L	SYNPO	GCNT2	TSNARE1	FAM160B1	RFTN1	C9orf96	CDCA4	C9orf95	SYNJ2
	cg00552235	cg08312412	cg17369991	cg20867674	cg26436278	cg18461635		FERMT2	SYNPO2L	GCNT3	TSPAN1	FAM160B2	RFWD2	C9orf98	CDCA7L	C9orf96	SYNPO
	cg00852675	cg08354401	cg17373751	cg20966357	cg26550835	cg18562759		FEV	SYP	GCOM1	TSPAN14	FAM161B	RFX1	CA1	CDCP1	C9orf98	SYNPO2L
	cg01003961	cg08844313	cg17562433	cg21115558	cg26803301	cg18568657		FEZF1	SYS1-DBNDD2	GDAP1L1	TSPAN18	FAM165B	RFX7	CA10	CDCP2	CA1	SYP
	cg01083148	cg08863693	cg17807663	cg21251018	cg27048639	cg18703502		FEZF2	SYT11	GDF10	TSPAN2	FAM166A	RGMA	CA11	CDGAP	CA10	SYS1-DBNDD2
	cg01122187	cg09035699	cg17845279	cg21282907	cg27067621	cg19136632		FFAR1	SYT12	GDF3	TSPAN3	FAM167B	RGS10	CA12	CDH1	CA11	SYT11
	cg01240056	cg09047573	cg17866352	cg21331947	cg27309392	cg19149463		FGD2	SYT16	GDF7	TSPO2	FAM168A	RGS12	CA13	CDH13	CA12	SYT12
	cg01310829	cg09068927	cg18002814	cg21484573	cg00002646	cg19281794		FGD3	TAC3	GDNF	TTC19	FAM169B	RGS14	CA14	CDH15	CA13	SYT16
	cg01357429	cg09092093	cg18045515	cg21721718	cg00002808	cg19375810		FGD4	TADA2B	GDPD5	TTC7A	FAM174A	RGS19	CA2	CDH16	CA14	TAC3
	cg01371799	cg09146813	cg18664899	cg21741998	cg00006626	cg19421218		FGD5	TAF4	GEFT	TTC7B	FAM174B	RGS3	CA3	CDH17	CA2	TADA2B
	cg01447112	cg09526469	cg18686527	cg22127309	cg00011203	cg19784816		FGD6	TAF8	GFM1	TTLL4	FAM176B	RGS7BP	CA4	CDH23	CA3	TAF4
	cg01455568	cg09701062	cg18733255	cg22315844	cg00013899	cg19806398		FGF1	TAGLN2	GFOD1	TTLL5	FAM178B	RGS9	CA5A	CDH24	CA4	TAF8
	cg01582980	cg09849319	cg18733967	cg22446264	cg00035969	cg20119308		FGF10	TAL1	GFPT2	TTN	FAM180B	RHBDF2	CA5B	CDH26	CA5A	TAGLN2
	cg01688536	cg09885622	cg18868622	cg22690339	cg00043790	cg20187173		FGF11	TAP2	GFRA3	TTRAP	FAM181A	RHBDL3	CA5BP	CDH3	CA5B	TAL1
	cg01790002	cg10300154	cg18918921	cg22730148	cg00045689	cg20235075		FGF14	TAS1R3	GGN	TTYH2	FAM186B	RHOBTB1	CA6	CDH5	CA5BP	TAP2
	cg01901107	cg10495047	cg18928737	cg22774605	cg00066270	cg20235138		FGF18	TATDN2	GGT6	TTYH3	FAM188A	RHOC	CA7	CDH9	CA6	TAS1R3
	cg02067771	cg10795552	cg19026207	cg23143090	cg00095214	cg20695499		FGF19	TBC1D1	GGT7	TUBGCP2	FAM188B	RHOU	CA8	CDK11B	CA7	TATDN2
	cg02168303	cg10837404	cg19056772	cg23164076	cg00112260	cg20724032		FGF2	TBC1D20	GHRH	TULP4	FAM189A1	RICTOR	CA9	CDK14	CA8	TBC1D1
	cg02229433	cg10841248	cg19276540	cg23216724	cg00112952	cg20832020		FGF22	TBC1D22A	GHRL	TWISTNB	FAM18A	RILP	CAB39	CDK15	CA9	TBC1D20
	cg02383130	cg11064966	cg19378036	cg23238058	cg00123090	cg20925263		FGF23	TBC1D4	GHRLOS	TXNDC6	FAM192A	RILPL1	CAB39L	CDK17	CAB39	TBC1D22A
	cg02512352	cg11123720	cg19430537	cg23344523	cg00130693	cg20959189		FGF3	TBK1	GINS1	TXNRD1	FAM193A	RIN1	CABC1	CDK18	CAB39L	TBC1D4
	cg02556360	cg11153694	cg19439123	cg23369748	cg00155732	cg20971407		FGF4	TBRG4	GIPC1	TYK2	FAM193B	RIN3	CABIN1	CDK19	CABC1	TBK1
	cg02607340	cg11176694	cg19440264	cg23560388	cg00163089	cg21008709		FGF6	TBX1	GIPR	TYMP	FAM195A	RINL	CABLES1	CDK2	CABIN1	TBRG4
	cg02665297	cg11250576	cg19559537	cg23580626	cg00163510	cg21031692		FGF9	TBX21	GJA3	UBA5	FAM195B	RIPK1	CABLES2	CDK2AP1	CABLES1	TBX1
	cg02898094	cg11314827	cg19563510	cg23652026	cg00173776	cg21432062		FGFR2	TBX4	GJB2	UBE2D1	FAM196B	RNASE1	CABP1	CDK3	CABLES2	TBX21
	cg03092191	cg11334870	cg19594156	cg23666117	cg00175403	cg21553656		FGFR3	TBXA2R	GJB3	UBE2J2	FAM198A	RNASEH2C	CABP4	CDK4	CABP1	TBX4
	cg03203223	cg11394785	cg19713567	cg23666299	cg00175702	cg21578541		FGFR4	TCAM1	GJC3	UBE2L6	FAM20B	RNASEK	CABP7	CDK5	CABP4	TBXA2R
	cg03230822	cg11541897	cg19758151	cg23801885	cg00183684	cg21612382		FGFRL1	TCF12	GJD3	UBN1	FAM20C	RNF122	CABYR	CDK5R1	CABP7	TCAM1
	cg03638172	cg11623339	cg19881928	cg24028809	cg00261690	cg21634628		FGGY	TCF20	GKN2	UBP1	FAM24B	RNF125	CACHD1	CDK5R2	CABYR	TCF12
	cg03785696	cg11643022	cg20243351	cg24152776	cg00292107	cg21650861		FGL2	TCF25	GLB1L	UBR1	FAM38A	RNF126	CACNA1A	CDK5RAP3	CACHD1	TCF20
	cg03970319	cg11792786	cg20300175	cg24163360	cg00300303	cg21779805		FHAD1	TCF7	GLB1L3	UBXN11	FAM3D	RNF141	CACNA1B	CDK6	CACNA1A	TCF25
	cg04016086	cg11950438	cg20417953	cg24192505	cg00309945	cg21831975		FHDC1	TCF7L2	GLDN	UCK1	FAM45A	RNF145	CACNA1C	CDKAL1	CACNA1B	TCF7
	cg04111071	cg12200124	cg20441606	cg24302752	cg00317626	cg22257374		FHIT	TCP11	GLE1	UCK2	FAM45B	RNF165	CACNA1D	CDKL1	CACNA1C	TCF7L2
	cg04148584	cg12294026	cg20617917	cg24534258	cg00328058	cg22299097		FHL2	TDRD12	GLI2	UCN2	FAM46A	RNF166	CACNA1E	CDKL4	CACNA1D	TCP11
	cg04153882	cg12339920	cg20664636	cg24647820	cg00328597	cg22332306		FHL3	TERT	GLI3	UCRC	FAM46C	RNF170	CACNA1F	CDKL5	CACNA1E	TDRD12
	cg04205943	cg12518146	cg20689647	cg24686957	cg00341297	cg22583305		FHL5	TES	GLI4	UEVLD	FAM49A	RNF213	CACNA1G	CDKN1A	CACNA1F	TERT
	cg04207084	cg12803754	cg20700813	cg24813206	cg00343906	cg22589728		FIBCD1	TESC	GLIPR1L2	UGCG	FAM49B	RNF216	CACNA1H	CDKN1C	CACNA1G	TES
	cg04214629	cg13009654	cg21082028	cg24943405	cg00346446	cg22626825		FIG4	TEX19	GLIPR2	UHRF1BP1L	FAM50B	RNF222	CACNA1I	CDKN2AIP	CACNA1H	TESC
	cg04324995	cg13294753	cg21136399	cg25061610	cg00346898	cg22903848		FIGLA	TEX264	GLIS1	UNC5B	FAM53B	RNLS	CACNA2D1	CDKN2AIPNL	CACNA1I	TEX19
	cg04422562	cg13390570	cg21139312	cg25078026	cg00352106	cg22917487		FILIP1L	TFAP2E	GLRX	UNC93B1	FAM54B	RNPEPL1	CACNA2D2	CDKN2B	CACNA2D1	TEX264
	cg04425632	cg13575217	cg21497218	cg25114611	cg00352913	cg22959409		FKBP10	TFDP1	GLT25D2	UPF1	FAM55C	RNU5D	CACNA2D3	CDKN2BAS	CACNA2D2	TFAP2E
	cg04521510	cg13992911	cg21773646	cg25463483	cg00371134	cg22984631		FKBP1A	TFEB	GLT8D2	UPK1B	FAM57A	RNU5E	CACNA2D4	CDKN2C	CACNA2D3	TFDP1
	cg04710402	cg14069412	cg21816330	cg25725312	cg00384553	cg23030903		FKBP2	TG	GLUD1	URGCP	FAM57B	ROR1	CACNB1	CDKN2D	CACNA2D4	TFEB
	cg04828133	cg14117392	cg21853510	cg25748868	cg00387090	cg23042138		FKBP5	TGFB3	GLUL	USF2	FAM59B	RORA	CACNB2	CDON	CACNB1	TG
	cg04861380	cg14643075	cg21854952	cg25840433	cg00420884	cg23166970		FKBPL	TGFBI	GMCL1	USP10	FAM60A	RORB	CACNB3	CDR2	CACNB2	TGFB3
	cg04996195	cg14710984	cg22005990	cg25997722	cg00438309	cg23406136		FLCN	TGFBR2	GMDS	USP7	FAM63A	RORC	CACNB4	CDRT4	CACNB3	TGFBI
	cg05060949	cg14725858	cg22022441	cg26074430	cg00457087	cg23435567		FLI1	TGFBR3	GMPPB	UST	FAM63B	RPH3AL	CACNG1	CDS1	CACNB4	TGFBR2
	cg05095590	cg14819242	cg22120714	cg26338202	cg00463859	cg23513600		FLJ10357	TGIF2	GMPR	VASH1	FAM65B	RPL28	CACNG2	CDSN	CACNG1	TGFBR3
	cg05157140	cg14967393	cg22121495	cg26405097	cg00483992	cg23620049		FLJ16779	THADA	GNA11	VAV2	FAM65C	RPL39L	CACNG4	CDT1	CACNG2	TGIF2
	cg05250768	cg14978242	cg22357164	cg26554849	cg00501765	cg23621463		FLJ22536	THAP11	GNA12	VAV3	FAM69B	RPS11	CACNG5	CDV3	CACNG4	THADA
	cg05279413	cg14983540	cg22583148	cg26575105	cg00502254	cg24022651		FLJ23834	THAP4	GNA15	VCAM1	FAM71D	RPS18	CACNG6	CDYL	CACNG5	THAP11
	cg05375487	cg15126957	cg22801561	cg26761744	cg00519063	cg24173753		FLJ26850	THBS1	GNAI1	VCAN	FAM78A	RPS19BP1	CACNG7	CDYL2	CACNG6	THAP4
	cg05462543	cg15153141	cg22807449	cg26922854	cg00534163	cg24298409		FLJ32063	THEM4	GNAO1	VPS13B	FAM82A1	RPS6KA2	CACNG8	CEACAM1	CACNG7	THBS1
	cg05495949	cg15204816	cg22891619	cg26969933	cg00539261	cg24628310		FLJ32065	THUMPD3	GNAQ	VPS13D	FAM82A2	RPS6KB2	CACYBP	CEACAM20	CACNG8	THEM4
	cg05663341	cg15529432	cg22894896	cg26993035	cg00541683	cg24988345		FLJ35776	TIA1	GNASAS	VPS25	FAM83E	RPSAP52	CADM1	CEACAM21	CACYBP	THUMPD3
	cg05743885	cg15667493	cg23018755	cg27087233	cg00546117	cg25100871		FLJ37543	TIAM2	GNAT1	VPS29	FAM83F	RPTOR	CADM2	CEACAM4	CADM1	TIA1
	cg05823605	cg15686949	cg23161218	cg27297326	cg00553833	cg25105657		FLJ39609	TICAM1	GNAZ	VPS37B	FAM83G	RPUSD1	CADM3	CEACAM6	CADM2	TIAM2
	cg05841659	cg15824323	cg23350904	cg27451521	cg00554413	cg25201381		FLJ40292	TIE1	GNB1	VPS52	FAM89A	RRAS2	CADPS	CEBPA	CADM3	TICAM1
	cg05950570	cg15825856	cg23621097	cg27544384	cg00556100	cg25214310		FLJ41350	TIMELESS	GNB1L	VPS53	FAM8A1	RRBP1	CADPS2	CEBPB	CADPS	TIE1
	cg05977669	cg15831212	cg23749482	cg27594683	cg00571483	cg25484252		FLJ41941	TJP2	GNB4	VWA3B	FAM9C	RREB1	CALB1	CEBPE	CADPS2	TIMELESS
	cg05994320	cg15999165	cg23760778	cg27634991	cg00577578	cg25784617		FLJ42289	TLE6	GNB5	VWA5A	FANCC	RRP12	CALB2	CEBPG	CALB1	TJP2
	cg06147752	cg16349148	cg23836594	cg00208012	cg00647232	cg25793571		FLJ42393	TLL2	GNE	VWF	FANCD2	RRP15	CALCA	CECR2	CALB2	TLE6
	cg06173663	cg16375820	cg24095592	cg00228735	cg00665106	cg25799073		FLJ42709	TLR5	GNG11	WDFY1	FANCE	RRS1	CALCB	CECR6	CALCA	TLL2
[truncated: 15,667 more rows]
